# Supplementary material for: Seasonal phenotype‐specific transcriptional reprogramming during metamorphosis in the European map butterfly Araschnia levana
Source: Ecol Evol. 2016 Apr 20;6(11):3476–85. doi: 10.1002/ece3.2120 (PMC4842023; doi:10.1002/ece3.2120)
Supplement: Supplementary file 1 — Table S1. Sequences, annotation and mapping data for Araschnia levana contigs derived from SSH and direct sequencing. [file ECE3-6-3476-s001.xlsx]

## Sheet: Araschnia_Combined-Trimmed-Seqs
Supplemental Table 1. Sequences, annotation and mapping data for Araschnia levana contigs derived from SSH and direct sequencing.
					Top BLAST hit (NCBI NR)								Mapping (No. of mapped sequences)
Contig ID	Length (bp)	Contig Sequence	Description	Best BLAST hit	Hit Entry	E-Value	Similarity	Gene Ontology	EC Codes	InterProScan		Ara-SD-DIRECT	Ara-LD-SD_SSH	Ara-LD-DIRECT	Ara-SD-LD_SSH
Ara_Comb-S-plus-L_C237	1213	GACGCAAGTTGCACTTCAACATAGCGATTCCTGGAAGATACTAGTCTTTCAGCAGCGCTATTAAAAAAACTCGATATATATATAATATATAAATCTTTCTTTCTTTCACTTCTGTGCTAAAACTCTTATTTCAAAATGAAATCCATGATTGTCGTAGCTTGCTTGGCGGTGGCGTGTGGAGCCCATGCTTCCGGCTGGACCGGTCCCCCAGCTAACATTGCGTTGTCTCAAGATGGCCGAAACATCTTAGACACACCCGAAGTAGCTCAAGCTCGGTCAGCCCACTACGCCGCACTCCAAAAAGCTTCCCAAAACAACCCCAACCCTCAAGACGATGGCTCTTACGATCCCCGCTGGAACAACGAACAGTACTGGCAGGGTGGTGAACAGAAATGGAAC…	pupal cuticle protein precursor	gi|357631668|gb|EHJ79137.1|pupal cuticle protein precursor [Danaus plexippus]	EHJ79137	3.2877e-63	65	F:structural constituent of cuticle	-	no IPS match		184	0	3	0
Ara_Comb-S-plus-L_C32	753	TCCCAAGCAGTGGTATCAACGCAGAGTACAGACAGGGGCATTCTGTTGGAGTCTTTCTCGGATAATACACGCTATCCGTGACTAACCAAAATGGGTAAGGAAAAGATTCACATTAACATCGTCGTCATAGGACACGTCGACTCCGGCAAGTCCACCACTACCGGTCATTTAATTTACAAATGTGGTGGTATCGACAAACGTACCATCGAGAAGTTCGAGAAGGAAGCCCAGGAAATGGGTAAGGGATCTTTCAAATATGCCTGGGTGTTGGACAAACTGAAGGCTGAGCGTGAACGTGGTATCACCATCGACATCGCCCTGTGGAAGTTCGAGACCGCCAAATACTACGTCACCATCATCGACGCTCCCGGTCACAGAGATTTCATCAAGAACATGATC…	elongation factor 1 alpha	gi|258617570|gb|ACV83782.1|elongation factor 1 alpha [Heliconius melpomene]	ACV83782	9.99367e-157	99	C:lipid particle; C:cytosol; C:eukaryotic translation elongation factor 1 complex; C:microtubule associated complex; F:translation elongation factor activity; F:GTPase activity; F:GTP binding; P:GTP catabolic process; P:determination of adult lifespan; C:ribosome; P:regulation of translational elongation	-	IPR000795 (PRINTS); IPR000795 (PFAM); IPR027417 (G3DSA:3.40.50.GENE3D); PTHR23115 (PANTHER); PTHR23115:SF104 (PANTHER); IPR000795 (PROSITE_PATTERNS); IPR027417 (SUPERFAMILY)		115	0	126	0
Ara_Comb-S-plus-L_C117	801	GATACCACATCGACCAGTCACTGAGATCATACAACAATAATGGCCAAGTGGAGCATTGTCGCCCTCGCCCTCATCGGCTGCGCCGTCGCTGAGCCGCCAGTAGGCTACAGCTACTCCGCTCCATCTTCCCTCGAGGTAGTTGGAGGAGGACACGGCTACAGCAGCTCTTCCCTCGCCAGTGGCGGTCACTACAGCTCCGTTCCAGTCGGCCACCAGACCTCTGAGGGTTACCATATCGATCCCCATCTACTCGACAAGATCAGACATATCATCCTTAAGGATGAGATCCAAAACCAAGCTTACCAATCCTCTATTGGTGGTGGTCACGGTCACGGACACGGCATCTCCTCCCACTACGGCCCCCCTGCTCCCGTCTACGGTGTGCCTCACGACAGAATC…	cuticular protein cpg14	gi|357613689|gb|EHJ68660.1|cuticular protein CPG14 [Danaus plexippus]	EHJ68660	8.49098e-55	87	-	-	NON_CYTOPLASMIC_DOMAIN (PHOBIUS); SIGNAL_PEPTIDE_C_REGION (PHOBIUS); SIGNAL_PEPTIDE_H_REGION (PHOBIUS); SIGNAL_PEPTIDE_N_REGION (PHOBIUS); SIGNAL_PEPTIDE (PHOBIUS); SignalP-noTM (SIGNALP_EUK); SignalP-noTM (SIGNALP_GRAM_NEGATIVE)		64	0	22	0
Ara_Comb-S-plus-L_C2	860	ATTCAACGAGTAAATTTATAAACATAAACATGTTCGCCAAGTTGATAGTCGCACTTTGCATTATGGGCGTCGCCCACGGCAGTGGCCTCTTGGCGGCTGGTCCAGTAGCGTACAGCAGCCACGCTATCGCGGCTCCCGCTATCGTCACTAAGACCATCAGCCCAGCTGTCTCTTCAGTGTCTTCCTACTCGACCCAAACAGCTCACGGCTCACCAATCGCCACCTATGCTGCTGCCCCAGCCATCGCTACCAGCTACGCCGCCGCACCAGCGATCGCTACATCTTACGCCACCCCCGTGGTGACAAAGACCATCTCACCAGCCACTACCTCCTACTCTTCTTACTCTACCCAGACCGCTCATGGAGCTAGAGCTTACGCTGCTCCCGCGTATGCCTCAT…	cuticular protein 4	gi|389611383|dbj|BAM19303.1|cuticular protein PpolCPFL4 [Papilio polytes]	BAM19303	4.48131e-10	83	-	-	IPR022727 (PFAM); NON_CYTOPLASMIC_DOMAIN (PHOBIUS); SIGNAL_PEPTIDE_N_REGION (PHOBIUS); SIGNAL_PEPTIDE_C_REGION (PHOBIUS); SIGNAL_PEPTIDE_H_REGION (PHOBIUS); SIGNAL_PEPTIDE (PHOBIUS); SignalP-noTM (SIGNALP_GRAM_NEGATIVE); SignalP-TM (SIGNALP_EUK); SignalP-TM (SIGNALP_GRAM_POSITIVE); TMhelix (TMHMM)		48	1	0	0
Ara_Comb-S-plus-L_C65	1541	ATTAACCGTTCGGCAAGCCTCTTAACCGGTCGCGCTGAACGTCGACTGATTTATTTAATAACTTATTTCTACGTTAAGTTCAACAAAACTCAATCACAATGCGTGAGTGCATCTCCGTACACGTTGGCCAAGCTGGTGTCCAGATCGGTAACGCTTGCTGGGAGCTGTATTGCCTTGAGCATGGCATCCAACCTGATGGTCAAATGCCAACTGACAAGACCATCGGTGGCGGCGATGACTCTTTCAACACCTTCTTCAGTGAGACCGGAGCCGGCAAACACGTACCACGTGCAGTGTTCGTTGACTTGGAGCCTACAGTAGTTGATGAGGTTCGTACCGGCACATACAGACAGTTGTTTCATCCAGAACAACTTATCACTGGTAAGGAAGATGCGGCCA…	tubulin alpha-1 chain	gi|195157178|ref|XP_002019473.1|GL12416 [Drosophila persimilis] >gi|194116064|gb|EDW38107.1| GL12416 [Drosophila persimilis]	XP_002019473	0	100	C:cytoplasm; C:microtubule; C:integral component of membrane; F:GTPase activity; F:serine-type endopeptidase activity; F:structural constituent of cytoskeleton; F:ATP binding; F:GTP binding; F:ATPase activity, coupled to transmembrane movement of substances; P:GTP catabolic process; P:ATP catabolic process; P:proteolysis; P:microtubule-based process; P:protein polymerization; P:transmembrane tran…	EC:3.4.21	Coil (COILS); IPR002452 (PRINTS); IPR000217 (PRINTS); IPR003008 (SMART); IPR018316 (SMART); IPR003008 (PFAM); IPR018316 (PFAM); IPR018316 (G3DSA:3.30.1330.GENE3D); IPR003008 (G3DSA:3.40.50.GENE3D); IPR023123 (G3DSA:1.10.287.GENE3D); PTHR11588:SF65 (PANTHER); IPR000217 (PANTHER); IPR017975 (PROSITE_PATTERNS); IPR003008 (SUPERFAMILY); IPR008280 (SUPERFAMILY)		42	1	47	0
Ara_Comb-S-plus-L_C347	699	TCCAACGAGAACAACAGAACAAACAAACATGTACGCAAAGGTAATAATCTTCTTGTGCGCTGCTGGCATCGCCTCCGCCGGCAATCTTCTTCACGCTGCGCCTTTGACGTACAGCTCACCTGTTTCATCTGTATCCTATTCTTCACAAACGACTGGCCATGCTGGCCCCATCGCAACATACGCCGCCGCACCTGTTGTTACTAAAACAATTTCTCCAGCTGTATCATATCAGACCATCTCGACCCATTCAGCACCAGCTGTCGCGTATTCATCACTTGCCCATGCATCTCCTATTGCGTATGCAGCAAGACCAGCTGTCACCTATGCCGCATCTCCTGCTGTGTCCTACTCTTCATTAGCTCATGGCGCCCCAGTTACGTATGCGTCTGGTCCCATTTA…	tpa: cuticle protein	gi|357627517|gb|EHJ77188.1|cuticular protein CPFL4A [Danaus plexippus]	EHJ77188	5.74606e-34	71	F:structural constituent of cuticle		IPR022727 (PFAM); SIGNAL_PEPTIDE_H_REGION (PHOBIUS); SIGNAL_PEPTIDE_N_REGION (PHOBIUS); SIGNAL_PEPTIDE (PHOBIUS); SIGNAL_PEPTIDE_C_REGION (PHOBIUS); NON_CYTOPLASMIC_DOMAIN (PHOBIUS); SignalP-TM (SIGNALP_GRAM_POSITIVE); TMhelix (TMHMM)		39	0	0	0
Ara_Comb-S-plus-L_C28	838	CAGTTGTAAACGTCATACAAAGCAATCATGTTCACCAAAGTACTCTCTTTGAGCGCTGTGTTGGCGGTGGCCACGGCAGGACTCTTGGCTGAGCCTCACTATTCCTCAGCTGCTGCTGTCTCGTCACAGAGCATTGTGCGTCATGATCAGCCTCACAGTGTGGCTGCTAGTCGGGTAGCCTACCACTCTGCACCTGTTGCCTACCATTCTACACCTGTTGCGTACCACGCTGCACCTGTGGCATACCAGGCATCTCCCGTGCACTACTCTTCCGCCGCCGCCGTGTCTTCGCAAAGCATTCAACGTCACGATCAGCCTCATGCCACCGTTGCCCATTACGCTGCTGCACCTGTAGCTCACTACGCTGCTGCGCCCGTGGCTCACTACGCTGCTGCACCT…	tpa: cuticle protein	gi|389609261|dbj|BAM18242.1|cuticular protein PxutCPR103b [Papilio xuthus]	BAM18242	6.96833e-48	72	F:structural constituent of cuticle	-	IPR000618 (PRINTS); IPR000618 (PFAM); PTHR12236 (PANTHER); PTHR12236:SF2 (PANTHER); IPR000618 (PROSITE_PATTERNS); SIGNAL_PEPTIDE_N_REGION (PHOBIUS); SIGNAL_PEPTIDE (PHOBIUS); SIGNAL_PEPTIDE_C_REGION (PHOBIUS); SIGNAL_PEPTIDE_H_REGION (PHOBIUS); NON_CYTOPLASMIC_DOMAIN (PHOBIUS); IPR000618 (PROSITE_PROFILES); SignalP-noTM (SIGNALP_EUK); SignalP-noTM (SIGNALP_GRAM_NEGATIVE); SignalP-TM (SIGNALP_GRAM…		33	1	1	0
Ara_Comb-S-plus-L_C343	931	CAGTTGCACACATCATACAAAGCAATCATGTTCACCAAAGTGCTATCTTTGAGCGCTGTGTTGGCGGTAGCCGCAGCAGGACTCTTGGCTGAGCCTCACTACTCCTCAGCTGCTGCTGTTTCATCACAAAGCATTGTGCGTCACGACCAGCCCCACGCTGTGGCTGCCGCTCCTGTGGCCTACCACGCTGCACCTGTTGCATACCATTCAGCACCTGTTGCATACCACTCTGCACCTGTGGCGTACCAGGCTTCTCCCGTACACTACTCCTCCGCCGCTGCTGTGTCTTCTCAAAGCATTCAACGTCACGACCAGCATCATGCTACCGTTGCCCACTATGCCGCTGCACCTGTTGCCCACTACGCCGCTGCACCTGTTGCCCACTACGCTGCTGCACCT…	tpa: cuticle protein	gi|389609263|dbj|BAM18243.1|cuticular protein PxutCPR103c [Papilio xuthus]	BAM18243	1.18391e-34	94	F:structural constituent of cuticle	-	IPR000618 (PRINTS); IPR000618 (PFAM); PTHR12236 (PANTHER); PTHR12236:SF2 (PANTHER); IPR000618 (PROSITE_PATTERNS); SIGNAL_PEPTIDE_H_REGION (PHOBIUS); SIGNAL_PEPTIDE (PHOBIUS); NON_CYTOPLASMIC_DOMAIN (PHOBIUS); SIGNAL_PEPTIDE_N_REGION (PHOBIUS); SIGNAL_PEPTIDE_C_REGION (PHOBIUS); IPR000618 (PROSITE_PROFILES); SignalP-TM (SIGNALP_GRAM_POSITIVE); SignalP-noTM (SIGNALP_EUK); SignalP-noTM (SIGNALP_GRAM…		33	0	0	0
Ara_Comb-S-plus-L_C3	847	CATTCGTTCGCGGAGTTCACAACATTATATATTATTAAAGAAAAAATGTTTTCTAAAATTTTCATCTTCACAACCCTGCTTCTGGCAGTCGGCGCTCAACATCATTCTCATGGACATGCTACATCTTCCCAATCTATAATACGGCATGATACATCTCATAACCAAGGATACAACCACGTACAATCACTTCACGCCGCTCCAATTGCATACCATAATTCTGCTCCTATCACGAATTATGCTACCACCTTGCACACTGCTCCAATTAACTATCACGGAACTCCCATCACTCATCAAGCAACGTCTCTTTATGCTGCTCCTATAACCCACTACGCATCACCTGCTGTAGCAGTTCAGCATGCACCTGTCTACAACCAACATGTATCTCAAGGTCACGAGTAC…	tpa: cuticle protein	gi|357629356|gb|EHJ78177.1|cuticular protein RR-2 motif 87 [Danaus plexippus]	EHJ78177	9.80409e-48	84	F:structural constituent of cuticle	-	SIGNAL_PEPTIDE (PHOBIUS); SIGNAL_PEPTIDE_C_REGION (PHOBIUS); SIGNAL_PEPTIDE_H_REGION (PHOBIUS); SIGNAL_PEPTIDE_N_REGION (PHOBIUS); NON_CYTOPLASMIC_DOMAIN (PHOBIUS)		29	0	1	0
Ara_Comb-S-plus-L_C154	837	CAAATATGAAGTGAAAGTACCCCAGCCTTACGAAGTAGTCAAGAAGGTGCCCTATGAAGTCAAAGTGCCAGTCGACAAGCCTTACAACGTATACGTGCCCAAACCCTACCCCGTAACTGTTGAGAAACCTTACCCAGTAACAGTACACAAGCATGTACCTTACGAAGTCAAGGTCCCCGTCGATAAGCCTTACAAGGTCGAAGTAGAAAAACCTTACCCAGTTCCAGTGAAAGTGCCAATCCCCAAGCCTTATGACGTGTACAAGAAGATCCCCTACACTGTCGAGAAGAAGGTGCCTTATGAAGTTAAAGTACCCATTGACAAGCCTTACCCCGTCTACAAGGAGGTGCAAGTACCTTTAGTCAAAGAGGTACCATACCCCGTCAAGGTCCACGTTCC…	cuticular protein cpg24	gi|389611157|dbj|BAM19190.1|cuticular protein PpolCPG24 [Papilio polytes]	BAM19190	3.9453e-10	94	-	-	no IPS match		28	0	2	0
Ara_Comb-S-plus-L_C10	617	CAGACAACCAGTCTTCGGCACGAAGACATCAACATGAAGTTAACGGTTGTGTTAATAGCCTCATTGGCCGTGGTGGCCTTTGCCAGCGAGGAGAAAGGCACACAGAAGGCGGCAGCCGAAGAAAAGAAACAAGATAAACGCGGAATTTACGACACCGGATCCTACGGTAGCTACGAATCAGGCAATAGCGGTCATGGATTCAGCGGCAGTGACGGTGGTCACAGTTTTGGCAGTGACGGTGGTCACAGTTTTGGTGGAAACTTCGGTGGCCACGAACTGAGCTTTGGCCAAGGTGGTCACGGAGGTCAGTCCTCTGGTCAAGGTTATGAAAGCTACGGCAACGGTGGTGGTGAATTCGGTGGATATTCCGGTGATTCCTGGAAGCCTATTTCTAACGAT…	cuticular protein cpg24	gi|183979339|dbj|BAG30722.1|cuticular protein CPG24 [Papilio xuthus]	BAG30722	2.83047e-15	92	-	-	PTHR22979:SF14 (PANTHER); PTHR22979 (PANTHER); NON_CYTOPLASMIC_DOMAIN (PHOBIUS); SIGNAL_PEPTIDE_C_REGION (PHOBIUS); SIGNAL_PEPTIDE_N_REGION (PHOBIUS); SIGNAL_PEPTIDE_H_REGION (PHOBIUS); SIGNAL_PEPTIDE (PHOBIUS); SignalP-noTM (SIGNALP_EUK); SignalP-TM (SIGNALP_GRAM_POSITIVE)		28	0	4	0
Ara_Comb-S-plus-L_C222	811	GCATTGGTCTGTTTGCAATCCAAAGTTTAGTTAGCCCTCGTAATACGACAGTTCGAGTCGTAGACAGACAGGCATAAGCCCGTGGTCGAGACAAAAGACTCTCGCAGACGTACGCTAGCTAATCGCGCAGTGAACTTCAGTTCAGGCTCTCCTTTTTCCAAGTGGTGTTTCAATGGCCGTAGCCGCTGCCCAGAAGAACCGCGAAATGTTCGCCATCAAGAAATCCTACAGCATCGAGAACGGCTACCCATCTCGCCGTCGCTCGCTTGTAGATGACGCCCGCTTCGAAACACTGGTAGTTAAACAGACCAAACAGAGTGTGCTTGAAGAGGCTCGTGCACGTGCCAATGACTCTGGCTTGGACTCTGATTTCATCCAAGACGCCGCTCATGTAGGCGA…	tyrosine hydroxylase	gi|315493446|gb|ADU32895.1|tyrosine hydroxylase [Heliconius melpomene malleti]	ADU32895	1.78072e-116	93	F:tyrosine 3-monooxygenase activity; F:iron ion binding; F:amino acid binding; P:catecholamine biosynthetic process; P:oxidation-reduction process; P:tyrosine metabolic process	EC:1.14.16.2	IPR001273 (G3DSA:1.10.800.GENE3D); PTHR11473:SF22 (PANTHER); IPR001273 (PANTHER); SSF55021 (SUPERFAMILY)		25	0	3	0
Ara_Comb-S-plus-L_C181	634	TCGCTGTGGTATCGAGGCAGAGTACAGGGACACACTTCACATCCTCTTTTCAATAAGGAAGGTCTATTTCTACAAACAAGCAAAATGTTTTCCTTGAAATCTATCGTGCTCATTGCTGTAGCATTCGTTGGGGCTGAATGCAGTGCTGTTGCCGCTCCTTTGATAGCAGCACCAGCTCATGTCGGTTATGCTCATGCTGTACCACAAAATATACCTCCATATGCTTCCCAAATCAGTGTGGTAAATAAGGCAATAAGCCCAATAGTTGCTGCTCCCCTTGCGGCACCCTTAGCCGCCAGATTTGCACCAGCAGCTGCCGTTGCGGCTCCTCTTGCAGCTGGGCCTTACATCGCTGCTTCACCATCTGTATATCCATCACCATATGCCGCTGCTCCTTAT…	cuticular protein 19	gi|389610801|dbj|BAM19011.1|cuticular protein PpolCPH19 [Papilio polytes]	BAM19011	3.35116e-08	68	-	-	CYTOPLASMIC_DOMAIN (PHOBIUS); TRANSMEMBRANE (PHOBIUS); NON_CYTOPLASMIC_DOMAIN (PHOBIUS); TMhelix (TMHMM)		25	0	39	0
Ara_Comb-S-plus-L_C374	945	TTGGATGCCATCCTTCCTCCAGCTCGTCCCACAGACAAAGCCCTGCGTCTTCCCCTGCAGGACGTTTACAAAATCGGTGGTATTGGTACAGTGCCAGTAGGCAGAGTTGAAACTGGTGTCCTCAAACCCGGTACTATTGTTGTTTTCGCTCCCGCCAACATCACCACTGAAGTAAAGTCCGTGGAGATGCACCACGAAGCTCTCCAAGAGGCTGTGCCCGGAGACAACGTTGGTTTCAACGTTAAGAACGTGTCTGTTAAGGAATTGCGTCGTGGTTATGTCGCTGGCGACTCAAAGAACAACCCACCCAAGGGAGCTGCCGATTTCACTGCACAAGTTATTGTTCTCAACCACCCTGGTCAAATCTCTAATGGCTACACACCCGTACTTGATTGCCAC…	elongation factor 1 alpha	gi|389610533|dbj|BAM18878.1|elongation factor 1 alpha [Papilio polytes]	BAM18878	9.31981e-146	99	C:lipid particle; C:cytosol; C:eukaryotic translation elongation factor 1 complex; C:microtubule associated complex; F:translation elongation factor activity; F:GTPase activity; F:GTP binding; P:GTP catabolic process; P:determination of adult lifespan; C:ribosome; P:regulation of translational elongation	-	G3DSA:2.40.30.10 (GENE3D); IPR004161 (PFAM); IPR004160 (PFAM); G3DSA:2.40.30.10 (GENE3D); PTHR23115 (PANTHER); PTHR23115:SF109 (PANTHER); IPR009000 (SUPERFAMILY); IPR009001 (SUPERFAMILY)		24	0	27	0
Ara_Comb-S-plus-L_C490	618	CATATCGACAACCGTAACAGCAACAATGGCAGCTAAGTACATCGTCGTCCTTTCCCTGGCCGTGGCCGCGTCCGCCGTGCCATTGGTTCCCGTCGCGAAATACGCGTACGCCGAAGCCGAAGCACCTGCTCATTACGAGTTCCAATACTCCGTCCACGATGAGCACACTGGTGACATCAAGCAGCAGCAAGAAGCCCGTGCCGGCGACGACGTCCACGGTTCCTACTCGCTTGTCCAGCCCGATGGTGTCCACCGCATTGTTGAATACACTTCGGACAAGGAACACGGTTTCAACGCTATTGTACGTTACGAGGGACACCCCATCCCCCAACCTGCTCAAGCTAAAATCGCGTATGCTGCTCCCGGTAAAATCGCATACGCTGCACCAGCCAAAATCGC…	tpa: cuticle protein	gi|290563223|ref|NP_001166685.1|cuticular protein RR-2 motif 75 precursor [Bombyx mori] >gi|223671252|tpd|FAA00578.1| TPA: putative cuticle protein [Bombyx mori]	NP_001166685	1.72814e-31	62	C:extracellular matrix; F:structural constituent of chitin-based larval cuticle; P:chitin-based cuticle development	-	IPR000618 (PRINTS); IPR000618 (PFAM); PTHR12236 (PANTHER); SIGNAL_PEPTIDE_C_REGION (PHOBIUS); SIGNAL_PEPTIDE_N_REGION (PHOBIUS); SIGNAL_PEPTIDE_H_REGION (PHOBIUS); SIGNAL_PEPTIDE (PHOBIUS); NON_CYTOPLASMIC_DOMAIN (PHOBIUS); IPR000618 (PROSITE_PROFILES); SignalP-TM (SIGNALP_GRAM_POSITIVE); SignalP-noTM (SIGNALP_EUK); SignalP-noTM (SIGNALP_GRAM_NEGATIVE); TMhelix (TMHMM)		22	0	0	0
Ara_Comb-S-plus-L_C26	558	CAGGTCGACTCTAGAGGATCCCAAGCAGTGGTATCAACGCAGAGTACAGGGTCCCTGGTTGATCCTGCCAGTAGTTATATGCTTGTCTCAAAGATTAAGCCATGCATGTCTCAGTGCAAGCCGTATTAAGGCGATACCGCGAATGGCTCAATATATCAGTTTTGGTTCCTTAGATCTTACTCAGTTACTTGGATAACTGTGGTAATTCTAGAGCTAATACATGCAATCAGAACTCTGACCAGTGATGGGATGAGTGCTTTTATTAGATCAAAACCAATCGACGGAGGGCATCCCGTCCGAAGTCGTTAATTTTGATGAATCTGGATAACTTTTGCCGATCGCATGGTCCAGTACCGGCGACGCATCTTTCAAATGTCTGCCTTATCAACTTTCGATGGT…	chk1 checkpoint-like protein	gi|170579899|ref|XP_001895031.1|hypothetical protein Bm1_17870 [Brugia malayi] >gi|158598170|gb|EDP36122.1| hypothetical protein Bm1_17870 [Brugia malayi]	XP_001895031	8.39628e-25	85	-	-	no IPS match		21	0	15	1
Ara_Comb-S-plus-L_C235	958	GATCCCAAGCAGTGGTATCAACGCAGAGTACAGGGTCAGTCGTTCGCGCGAACGCATTCGAAGTTAACGGAAAGCGCGTTTGGGTTATTTTTATTCTTTTTATATTCACCAAAGAGGTGTTCAAGATGAAGTACCTAATTGTCCTGGCTGTTATCGCGTTGGCGTTCGCCTCTGAAGAGAAGGAGGAGGAACGGCCGAAGACGTTCAGACGGTTAATCCCAGCTGACGTTTTAAGAGATTTCCCCAAAATGTGTTTCGCTTCAACTCGCTGTGCAACCGTCGAGCCCTCTAACTCCTGGGACCTTGCACCTTTCTGCGGCCGCAGCACCTGCGTTGTTAGTGAGGACGTGCCTCCCAGGCTTTTGGAGCTCGTCGAGGACTGTGGACCCCTTCCTATTG…	cg31997 cg31997-pa	gi|357623550|gb|EHJ74656.1|hypothetical protein KGM_07285 [Danaus plexippus]	EHJ74656	1.96604e-62	95	-	-	IPR029277 (PFAM); CYTOPLASMIC_DOMAIN (PHOBIUS); NON_CYTOPLASMIC_DOMAIN (PHOBIUS); TRANSMEMBRANE (PHOBIUS)		20	0	8	0
Ara_Comb-S-plus-L_C177	584	GATAATTCGGCAAGCTTGACTTGACAACACCAACCAACCAACCCAAAAAACCCTTTATTCGTCATCATGCAGAGATTCGTAGCTTTCGTTGCTTTCCTTGCCTGCGCTGCTGCCGCTCCCGCTCCTGGTTTCCTGCTGGGACATGCTACCCCAGTAGTTGCTGCGGTCCACACCGCTCCCGTAGTCCACGCTGCAGTACCAGTTGTTGGTTCTAAGACCACCATTACTAAGAGCAGCCAACTCGTCAACCACGGCTCTCCCGTCGTACACGCCGTCCACGCCGTCCACACCCCAGTGGTCCATGCTGTTCCCGTTGTGAAGACCGCTGTTGTTCACGCTACCCCCGTGATCCATGCTGCCCCAATTGTCCATGCTGCCCCAATCGTCCACGCTGCCCCT…	---NA---	-	-	-	-	-	-	no IPS match		19	0	2	0
Ara_Comb-S-plus-L_C106	915	AGGTGAAGAAAAAGCGCGCGCGACGCTTGCACAGGGCAGTCGCACCAGGGTCGTCAGAGGGGTCGGACCGCTATCTAGTCATTGTATTTTTAAATATATTTTAATACCGTAATCAAAAGGTCATCATGAAAGTGTTCATCGTGTTGGCAGCAGTCGCCGCCCTTGCGAGCGCCCAGTATAAATGCCCGAACAAAGATGGCCAATACGAAGACGAAAGGCAGTGCGACAAGTTCTACGAATGTGTTGATGGTGTCTCCACCACCAAGCTCTGCCCCGACGGTCTTGTGTTCGACCCTACCATCAGGAAGATCAACAAATGCGACCAACCCTTCAACGTAGATTGCGGTGACAGGACCGAACTTCAACCCCCTAAGCCTAACAACCAGTGCCCACGTCGCA…	obstructor-A	gi|389610677|dbj|BAM18950.1|obstructor-A [Papilio polytes]	BAM18950	1.55279e-150	95	C:extracellular region; F:chitin binding; P:chitin metabolic process	-	IPR002557 (SMART); IPR002557 (PFAM); IPR002557 (G3DSA:2.170.140.GENE3D); PTHR23301 (PANTHER); SIGNAL_PEPTIDE (PHOBIUS); SIGNAL_PEPTIDE_N_REGION (PHOBIUS); NON_CYTOPLASMIC_DOMAIN (PHOBIUS); SIGNAL_PEPTIDE_H_REGION (PHOBIUS); SIGNAL_PEPTIDE_C_REGION (PHOBIUS); IPR002557 (PROSITE_PROFILES); IPR002557 (PROSITE_PROFILES); IPR002557 (PROSITE_PROFILES); SignalP-noTM (SIGNALP_EUK); IPR002557 (SUPERFAMILY…		19	0	5	0
Ara_Comb-S-plus-L_C173	559	ATTCGCATTCAGGACTTCGCTGGCTTCAGTGCAACCAAACAAACAAAGCAACATGAAGCTCATGCTCGTGGCCGCCAGTCTGGTGGCTGTCGTGGCTTTCGCTCATGCGGAAGAAGCCAAGGCAGCAGAAAAAGAAGTGGCAGTAACCGATAACAAGGCGGCCGATGACGAAAAGAAACACGAGAAACGTGGACTCATTGATCTTGGCTACGGTGGACACGGAGGTAGTTTCGGAGGAGGATACGGCGGAAGTTTTGGCGGTAGCTTCGGAGGTGGTCACGGTGGTGTTTACGGCGGTAGTTACGGCGGTGGTTACGGCAGTGGTTACGGCGGCGGTTACGGGGGTCACGAAGAGGTGCACAAGACCATAACTGTGGTTAAAAATGTAGCTGTTCCCTA…	cuticular protein cpg12	gi|183979402|dbj|BAG30716.1|cuticular protein CPG12 [Papilio xuthus]	BAG30716	0.0189321	94	-	-	Coil (COILS); PTHR22979 (PANTHER); PTHR22979:SF14 (PANTHER); SIGNAL_PEPTIDE (PHOBIUS); SIGNAL_PEPTIDE_C_REGION (PHOBIUS); SIGNAL_PEPTIDE_N_REGION (PHOBIUS); SIGNAL_PEPTIDE_H_REGION (PHOBIUS); NON_CYTOPLASMIC_DOMAIN (PHOBIUS); SignalP-TM (SIGNALP_GRAM_POSITIVE); SignalP-noTM (SIGNALP_EUK); SignalP-noTM (SIGNALP_GRAM_NEGATIVE)		18	0	4	0
Ara_Comb-S-plus-L_C39	547	CAGGAGACAGTCCATCGAATCCTTTAGTGAACTTACACGTGAGCAGTCACCAAATCAAGCAAAATGATCGCCAAATTTGTTGCTATCTTCACCCTCACCATCGCTGCTGCCAACGCCGGAGTATTGCCGGTCGCTGCTGCACCTGCCGCACTTGTGGCTCCAGCGGTGGCGCCCGCAGCTTACGCTGTAGCACCTTATGCTAGTTCATACTCTGCGCACTCAATCAACCACGCTGTTGCGGCCCCAGTTGTCGCCTCCGCTCCTTACGTCGCTGCTGCCCCTGCTCCTTACGTCGCTGCTGCCCCTGCCCCTTACGTAGCTGCTGCCCCATCTCCTTACGTAGCTGCTGCTTCTCCCTACTTTGCCAACGCTTCTCCATATGTAGCAACAGCAAGATAC…	---NA---	-	-	-		-	-	SIGNAL_PEPTIDE_N_REGION (PHOBIUS); SIGNAL_PEPTIDE (PHOBIUS); NON_CYTOPLASMIC_DOMAIN (PHOBIUS); SIGNAL_PEPTIDE_H_REGION (PHOBIUS); SIGNAL_PEPTIDE_C_REGION (PHOBIUS); SignalP-TM (SIGNALP_GRAM_NEGATIVE); SignalP-noTM (SIGNALP_EUK); SignalP-TM (SIGNALP_GRAM_POSITIVE); TMhelix (TMHMM)		16	0	11	0
Ara_Comb-S-plus-L_C226	1580	TCAAATCACGGAGTAGTGCTGTGCGAGAGTCACGTATAGTGTTTAAGTAATTTATAGCAAATTTTATATATACAAAATGAGGGAAATCGTACACATCCAAGCCGGCCAATGCGGTAACCAGATCGGAGCTAAATTCTGGGAGATCATTTCTGATGAGCACGGCATCGACCCCACCGGCGCCTATCATGGCGACTCTGACCTGCAACTGGAGCGCATCAACGTTTACTACAATGAGGCCTCCGGTGGCAAGTATGTGCCCCGCGCCATCCTTGTCGACTTGGAACCCGGTACCATGGACTCTGTCCGCTCAGGACCTTTTGGACAGATCTTCCGCCCGGACAACTTCGTGTTCGGTCAATCTGGTGCTGGTAACAACTGGGCCAAGGGACACTACACCGA…	tubulin beta-1 chain	gi|554829274|ref|XP_005925234.1|PREDICTED: mediator of DNA damage checkpoint protein 1-like isoform X1 [Haplochromis burtoni]	XP_005925234	0	98	C:cytoplasm; C:microtubule; F:GTPase activity; F:structural constituent of cytoskeleton; F:GTP binding; P:GTP catabolic process; P:muscle attachment; P:protein polymerization; P:centrosome duplication	-	IPR002453 (PRINTS); IPR018316 (G3DSA:3.30.1330.GENE3D); IPR018316 (PFAM); IPR000217 (PANTHER); PTHR11588:SF80 (PANTHER); IPR008280 (SUPERFAMILY)		16	0	14	0
Ara_Comb-S-plus-L_C11	649	CAGTTAACACGAGCTCACTCACTCGGGAACATCTCCAAAGAGTGGGATTGTTCTTACCAGTGATATTTAAGCCGTAGCAGCGAAGTCCTCTTAAGCCAGAACCTTTCAGCCACGCACAATATGCGCGCTTTTGTGGTACTTGCCTGTGTGGCATTGGCCTATGGCCGCCCTGAACCTCCCGTAGGGTACAGCTACTCAGCTCCTTCTAGCAGCTATGGAGCTCCTTCTCTAGGACTCAGTGGAAGTCATTCAAGTGGAATTTCCTTAGGAAGCTCTGTTGGTCACTCTTCTGGAGGATTATTACTGGGCGGTGGTCAAACTTCTGGCGGGATCTCTTTCGGCAGTAGCAGCCTGAGCAGTGGAATAAGCGGAGGATTCAGCAGTGGATTAAGCAGTGGT…	glycine rich protein	gi|357614875|gb|EHJ69348.1|cuticular protein CPT2 [Danaus plexippus]	EHJ69348	5.30912e-08	98	-	-	IPR004145 (SMART); IPR004145 (PFAM); PTHR31927 (PANTHER); PTHR31927:SF3 (PANTHER); SIGNAL_PEPTIDE_C_REGION (PHOBIUS); SIGNAL_PEPTIDE (PHOBIUS); NON_CYTOPLASMIC_DOMAIN (PHOBIUS); SIGNAL_PEPTIDE_N_REGION (PHOBIUS); SIGNAL_PEPTIDE_H_REGION (PHOBIUS); SignalP-noTM (SIGNALP_EUK)		16	1	2	0
Ara_Comb-S-plus-L_C27	894	CAGTTGTACACATCATACAAAGCAATCATGTTCACCAAAGTGCTATCTTTGAGCGCTGTGTTGGCGGTAGCCACAGCAGGACTCTTGGCTGAGCCTCACTACTCCTCAGCTGCTGCTGTTTCATCACAAAGCATCGTGCGTCACGACCAGCCCCACGCTGTGGCTGCCGCTCCTGTGGCCTACCACGCTGCACCTGTTGCATACCATTCAGCACCTGTTGCATACCACTCTGCACCTGTGGCCTACCAGGCTTCTCCCGTGCACTACTCCTCCGCCGCTGCTGTGTCTTCTCAAAGCATTCAACGTCACGACCAGCCTCATGCTACCGTTGCCCACTACGCCGCTGCACCTGTAGCCCACTACGCCGCTGCACCTGTTGCCCACTACGCTGCTGCACCA…	tpa: cuticle protein	gi|389609263|dbj|BAM18243.1|cuticular protein PxutCPR103c [Papilio xuthus]	BAM18243	9.1384e-36	97	F:structural constituent of cuticle	-	IPR000618 (PRINTS); IPR000618 (PFAM); PTHR12236:SF2 (PANTHER); PTHR12236 (PANTHER); IPR000618 (PROSITE_PATTERNS); NON_CYTOPLASMIC_DOMAIN (PHOBIUS); SIGNAL_PEPTIDE_H_REGION (PHOBIUS); SIGNAL_PEPTIDE (PHOBIUS); SIGNAL_PEPTIDE_C_REGION (PHOBIUS); SIGNAL_PEPTIDE_N_REGION (PHOBIUS); IPR000618 (PROSITE_PROFILES); SignalP-noTM (SIGNALP_GRAM_NEGATIVE); SignalP-TM (SIGNALP_GRAM_POSITIVE)		16	2	0	0
Ara_Comb-S-plus-L_C13	1234	AGTTCACGTCACTTCACTAAACAGAAATAGTATAGTTTAGTGATTACATACTCTTTGGTATAGTTCTCTTTAGTCCCGCAACGCGCACGTATTAGTGCGATTTGTGTTTGGTCTTGTCCTTAAATTTTTTAAAGTCCCTACACACCTCAAGATGGGTAGGGAGGACAAGGCTGCTTGGAAAGGCAAGTACTTCACCAAGATCACCCAATTGTTCGATGAGTACCCTAAATGTTTCATCGTGGGTGCTGACAATGTAGGGTCCCAGCAGATGCAGCAGATCCGTATCTCGCTCCGTGGCAGCAGTATCGTGCTGATGGGCAAGAACACCATGATGCGTAAAGCAATCAAAGACCATCAAGAAAACAACCCCGCGCTCGAAAAGTTGCTCCCACACATCAA…	ribosomal protein p0	gi|357625515|gb|EHJ75936.1|ribosomal protein P0 [Danaus plexippus]	EHJ75936	0	96	C:ribosome; F:structural constituent of ribosome; P:translational elongation; P:ribosome biogenesis	-	IPR001813 (PFAM); IPR001790 (PFAM); PTHR21141:SF3 (PANTHER); PTHR21141 (PANTHER); SSF160369 (SUPERFAMILY)		15	0	18	0
Ara_Comb-S-plus-L_C350	751	CATTCAAACCCCAACAATCCTAATAGTAACAATGGTCGCTAAGTTCGTCATCGTCCTTGCTCTGGCCGTGGCAGCCTCAGCCCTGCCTCTGGTCCCCGTCGCCAAAATTGCTTACGCTGAACAAGAAGCCCCCGCTCACTACGAATTCCAGTACTCAGTGCACGATGAACGCAATGGCGACGTGAAGCAGCAACAGGAGTCCCGCGCCGGAGACGTTGTCCACGGCTCATACTCTCTGGTACAGCCTGACGGTGTCCACCGCATCGTAGAGTACACCGCTGACAAGGTTAACGGATTCAACGCTAATGTACGTTATGAAGGACAACCCATCCAAGCTCCTGCTCCCGCTAAGATCGCATACGCTGCTCCTATCGCCAAGGTAGCCTACTCCGCCCCCAT…	tpa: cuticle protein	gi|357629031|gb|EHJ78068.1|cuticular protein RR-2 motif 76 [Danaus plexippus]	EHJ78068	1.61359e-55	70	F:structural constituent of cuticle	-	IPR000618 (PRINTS); IPR000618 (PFAM); PTHR12236 (PANTHER); IPR000618 (PROSITE_PATTERNS); CYTOPLASMIC_DOMAIN (PHOBIUS); TRANSMEMBRANE (PHOBIUS); NON_CYTOPLASMIC_DOMAIN (PHOBIUS); IPR000618 (PROSITE_PROFILES); SignalP-TM (SIGNALP_GRAM_POSITIVE); TMhelix (TMHMM)		14	0	0	0
Ara_Comb-S-plus-L_C68	881	AATTGACGGCTGGCTGATCTACATTCTCACAGGGGCTTTTTCATGGCTGACGTTCTAAGGAGCTAGCTGCAGTCATGAAGTTGAACGTTTCCTACCCGGCAACGGGATGTCAAAAGTTATTCGAAGTAGTAGACGAGCACAAGCTCCGTATCTTCTACGAGAAGCGCATGGGCGCGGAAGTAGAAGCTGACCAGCTAGGCGATGAATGGAAAGGTTACATCCTTCGTGTAGCAGGCGGTAACGACAAGCAGGGTTTCCCCATGAAACAGGGCGTCCTCACCAACAGTCGTGTCCGCTTGTTGATGTCAAAGGGCCACTCTTGCTACAGACCCCGTCGTGATGGTGAGAGAAAACGCAAGTCAGTCCGTGGATGCATTGTGGATGCTAATCTTTCTGTTC…	ribosomal protein s6	gi|315115403|gb|ADT80674.1|ribosomal protein S6 [Euphydryas aurinia]	ADT80674	8.67302e-147	100	C:ribosome; F:structural constituent of ribosome; P:translation; P:ribosome biogenesis	-	IPR014401 (PIRSF); IPR001377 (PFAM); PTHR11502:SF6 (PANTHER); IPR001377 (PANTHER); IPR018282 (PROSITE_PATTERNS)		14	0	17	0
Ara_SSH-L-S_C19	603	ATCAGTGATCTTACATACATTCGAGTATTACATTTGATCTATGAACACATATTGTATTGGCACAGTAGCCCTAGGCTTAGTGATGTCCGTAGTAGCCGAGTCCGCCGTATCCTCCGATGCCGTGACCGTAGCCGGAGTAACCGCCATAGCCGCTAACAATGGGAGAGCTGTAGTATCCGCCGTGACCGCCGTTGTAGCCGCTGTATCCGCCGAGACCAGAGTATCCACCAAGGCCGCTGTATCCGTAACCACTGCCGTATCCGCCGTATCCACTACTGTATCCACTGCCGTATCCTCCGTATCCGCCGTATCCACCAAGACCGCCGTATCCGCCGAGACCACCGTGAGATGTGGTGTATGAGACCTTGCTGACGGCTACTGGTGCAGCGACGTATCCGC…	rrm domain-containing protein	-	-	-	-	-	-	PR01228 (PRINTS); SIGNAL_PEPTIDE_H_REGION (PHOBIUS); NON_CYTOPLASMIC_DOMAIN (PHOBIUS); SIGNAL_PEPTIDE (PHOBIUS); SIGNAL_PEPTIDE_C_REGION (PHOBIUS); SIGNAL_PEPTIDE_N_REGION (PHOBIUS); SignalP-noTM (SIGNALP_EUK)		13	3	0	0
Ara_Comb-S-plus-L_C23	566	ACAATACGTTGTGCTCCCCGCGTGTGTGGTGTACCTTGTTAATTATTCTTAATAGGTTTCTTAGTGTGTGCAATGTTGCGTAAGTGCATCACGTTAGCGATTTTGGGGTGCGCGGTCGCGGCGCCTCAGTATCAAATTCATCAACAGCAGGATGAAGGAATTCCTCCACATCTATTAAGGCAGTACATCGGTGGTCAACAACAAGGCCAACACATACCGCGACCTGCACCACAACAAGCGCAAGCCCCTGCCCGACTTCCATACAACGTACAACAGGCTGAGGAACAGTACCAACAAAGGCCTCAATATCAACCCCAGCCTCAACCTCAACAACAACAACAACAACAACAACAGTACAGGCCCCAACAGCAACGCGAACCTGAAGACTTTGACGCTAAT…	cuticular protein 66d	gi|389608505|dbj|BAM17862.1|cuticular protein PxutCPR78 [Papilio xuthus]	BAM17862	1.09862e-42	80	C:extracellular matrix; F:structural constituent of chitin-based larval cuticle; P:chitin-based cuticle development	-	IPR000618 (PRINTS); IPR000618 (PFAM); PTHR12236 (PANTHER); PTHR12236:SF18 (PANTHER); SIGNAL_PEPTIDE (PHOBIUS); NON_CYTOPLASMIC_DOMAIN (PHOBIUS); SIGNAL_PEPTIDE_H_REGION (PHOBIUS); SIGNAL_PEPTIDE_C_REGION (PHOBIUS); SIGNAL_PEPTIDE_N_REGION (PHOBIUS); IPR000618 (PROSITE_PROFILES); SignalP-noTM (SIGNALP_EUK)		12	0	1	0
Ara_Comb-S-plus-L_C19	905	CTCGGCCGAACCGCATCTCGTGTTGACGCCTCGTTAAACAAACCAAAAGTAAATTTTGAATTATAGTGTTGTGATTTTTACGACCTTCGTTTTTACCGCAAAATGCCAGTTGATTTGTACTACGTGCCTGGCTCCGCGCCCTGCCGAGCGGTGCTGCTCACTGCGCGTGCTCTCAATCTAAACCTCAACTTGAAACTAGTGGATCTGCATCACGGAGAACACCTTAAGCCTGAATACCTTAAGATAAATCCTCAACACACAGTCCCGACTCTTGTAGACGATGGCTACCCGATCTACGAGTCACGTGCTATCATAACCTATCTCGTCAACAAGTACGGAAAGGGAAGCGCACTCTACCCCGAAGACCCAAAGGCGAGGGCACTCGTCGATCAACGCTTG…	glutathione s-transferase	gi|357603307|gb|EHJ63706.1|glutathione S-transferase theta [Danaus plexippus]	EHJ63706	4.6762e-131	98	F:glutathione transferase activity; P:glutathione metabolic process; P:glutathione conjugation reaction	EC:2.5.1.18			12	0	12	0
Ara_Comb-S-plus-L_C115	583	CAGTTAACAACATCTAGCATTCCTGTTCATATCACAGCAAAGCAAACCAAAAAAAGCAAAATGGTCTTCAAGCTTGTGGTCTTCTCCTGCCTGGTAGCCGTCACCTATGGTAGTGTGACGCCTGCAGCAATTGCAGCCGCACCTGTTGCCTACACCGCGCCTGCTGTTGCCGCAAGACTAGAAGAATTCGATCCCTTACCGCAATATAGATTTGGATATGATGTAGCAGACTCTCTTACGGGAGACTACAAGAGCCAGCAAGAGCAACGTAACGGTGACATTGTCCAAGGACAATATTCACTAGTCGAACCTGACGGTACTCGTCGCATCGTTGATTACTCTGCAGATTCTATTAATGGATTTAATGCAGTAGTACGGAAGGAACCACTCGTAGCACCT…	tpa: cuticle protein	gi|290558782|ref|NP_001166690.1|cuticular protein RR-2 motif 68 precursor [Bombyx mori] >gi|223671238|tpd|FAA00571.1| TPA: putative cuticle protein [Bombyx mori]	NP_001166690	5.10791e-47	90	F:structural constituent of cuticle	-	IPR000618 (PRINTS); IPR000618 (PFAM); PTHR12236:SF5 (PANTHER); PTHR12236 (PANTHER); IPR000618 (PROSITE_PATTERNS); NON_CYTOPLASMIC_DOMAIN (PHOBIUS); CYTOPLASMIC_DOMAIN (PHOBIUS); TRANSMEMBRANE (PHOBIUS); IPR000618 (PROSITE_PROFILES); SignalP-TM (SIGNALP_GRAM_POSITIVE); TMhelix (TMHMM)		11	0	1	0
Ara_Comb-S-plus-L_C224	641	AACACACAAAATGTTCAGCAAAATCGTAGCTTTTGGCGCCATGCTGGCAGTAGCTAATGCTGGCCTTCTCCACGGACACGCTCCCGCCATCTCCTCCCAAAGCATCATTCGCCACGACGAGGGTCACTACTCTTCTCCTATCTCCTACGCTCCCCTGGCTCATGCTGCTCCCGTCGCATACGCTCCCCTGGCTCATGCCGCTCCCGTTGCATACGCACCAGTAGCATACGCTGCTCCCGCCGCTCATTACGATGGACACGATGAATATACTCACCCCAAATACGACTTCGCGTACTCAGTAGCTGACCCCCACACTGGTGACCACAAGTCCCAGCACGAGAGCCGCGACGGTGACGCCGTGCACGGATACTACTCCCTGGTGCAGCCCGATGGTTCCGT…	tpa: cuticle protein	gi|357621781|gb|EHJ73499.1|cuticular protein RR-2 motif 87 [Danaus plexippus]	EHJ73499	4.96045e-65	79	F:structural constituent of cuticle	-	IPR000618 (PRINTS); IPR000618 (PFAM); PTHR12236 (PANTHER); PTHR12236:SF2 (PANTHER); IPR000618 (PROSITE_PATTERNS); SIGNAL_PEPTIDE_C_REGION (PHOBIUS); NON_CYTOPLASMIC_DOMAIN (PHOBIUS); SIGNAL_PEPTIDE (PHOBIUS); SIGNAL_PEPTIDE_H_REGION (PHOBIUS); SIGNAL_PEPTIDE_N_REGION (PHOBIUS); IPR000618 (PROSITE_PROFILES); SignalP-noTM (SIGNALP_GRAM_NEGATIVE); SignalP-noTM (SIGNALP_EUK); SignalP-TM (SIGNALP_GRAM…		11	0	0	0
Ara_Comb-S-plus-L_C683	529	TGCTATTCAAAGTGGTCATCTTGACAGCTTCGCTAGTGGTAGCAAGCGCCCAGTATCATGGACAAAGTCATGGTCATGCTACTTCTTCTCAATCTATCATCCGACATGACATCTCTCACGACCAACATGGCTACAACCATGTTCAACCCATCGCCGTCCACGCCGCCCCAGTCGCGTACCATCAACCCGCTGTTGCCGTCCACCACGCTGCTCCCATTGTTCACTCCGCTCCTGTAGTTCATCACGCTGCTCCTATTGCATACCATCAAGCCCCAGTCTACCACAGCCAACACAATGATGCTCATGACCACCAGGACTACTACGCACACCCTAAATACGAGTTCCAATACAACGTAGAAGATCACCACACTGGTGACATCAAGTCCCAGCACGAAGCCC…	tpa: cuticle protein	gi|357629356|gb|EHJ78177.1|cuticular protein RR-2 motif 87 [Danaus plexippus]	EHJ78177	1.09776e-40	62	F:structural constituent of cuticle	-	IPR000618 (PRINTS); IPR000618 (PFAM); PTHR12236 (PANTHER); IPR000618 (PROSITE_PATTERNS); SIGNAL_PEPTIDE (PHOBIUS); SIGNAL_PEPTIDE_C_REGION (PHOBIUS); SIGNAL_PEPTIDE_H_REGION (PHOBIUS); NON_CYTOPLASMIC_DOMAIN (PHOBIUS); SIGNAL_PEPTIDE_N_REGION (PHOBIUS); IPR000618 (PROSITE_PROFILES); SignalP-noTM (SIGNALP_EUK); SignalP-TM (SIGNALP_GRAM_POSITIVE)		11	0	7	0
Ara_Comb-S-plus-L_C130	579	GTGTAGGAAAGGACATCGGCGCGTGCGCACATATCTGTAAACAATGATGACGTGTGTAAAATTATTATTGTTTATATCGTTTGCGGTCTTAGTAACCAGCCAAGGACCGAAACCAAGCGTTAGAATCGCCACTGGTTTATTGCAAGGTATATGGAAGGTTTCAACGAACGGTCGTAATTATGCAAGTTTCTATGGAGTCCCTTACTCACGTCCACCGGTTGGAAAATATAGATTCAGGGAGCCACAACCGATGAAGCCGTGGTCTGGAGTTTGGGACGCCTCTCGACCTCTCTCAGCCTGCTTGCAATATGAGCCCTTTGAAAAAATCATAACTGGTAGTGAAGATTGTTTGTTCGTAAACGTTCACACTCCGAAAGTGAGCGAGTCTGCCTCGTTACC…	antennal esterase cxe13	gi|529060027|gb|AGS49146.1|carboxylesterase, partial [Agrotis ipsilon]	AGS49146	6.67106e-86	87	F:hydrolase activity; P:metabolic process	-	IPR029058 (G3DSA:3.40.50.GENE3D); IPR002018 (PFAM); PTHR11559 (PANTHER); SIGNAL_PEPTIDE (PHOBIUS); SIGNAL_PEPTIDE_C_REGION (PHOBIUS); NON_CYTOPLASMIC_DOMAIN (PHOBIUS); SIGNAL_PEPTIDE_N_REGION (PHOBIUS); SIGNAL_PEPTIDE_H_REGION (PHOBIUS); SignalP-noTM (SIGNALP_GRAM_NEGATIVE); SignalP-noTM (SIGNALP_EUK); SignalP-TM (SIGNALP_GRAM_POSITIVE); IPR029058 (SUPERFAMILY)		11	0	18	0
Ara_Comb-S-plus-L_C89	1064	CAGAGCACGTTTATAAACGCTCAAGTAAACACATTTTAATACCATGTTTTTTCAAAAATATTTTCTTCTAATGCCACTTCTTTTTTGTTACGCTGTGGGCGGGACATTTCGTTTCGACTACGAATTCAATCCACACATTGACGGATGGCTGAAACTCCATGTAATACCTGCCACCTGGCGTGATGCTTGGTTCAGATGTGATCTTGAAGGTTCTGTTTTGGCTTCCCCAATCAATCTAAACATGAAACTTGCTTTGGATAGTTTCTGGAATAAAAAAAATATCAATCAGTGCAACTATTACACTGGGATCAGTGCATTATTTTCTAAGGGAGATTTCTTTTCCGTTGAAGGTGTATCTTTGGCGAGAATGCCAGTGCAATGGGCATTTGGTGAGCCAGA…	c-type lectin	gi|357625798|gb|EHJ76118.1|C-type lectin 21 [Danaus plexippus]	EHJ76118	2.35767e-100	68	F:carbohydrate binding	-	IPR001304 (SMART); IPR016186 (G3DSA:3.10.100.GENE3D); IPR016186 (G3DSA:3.10.100.GENE3D); IPR001304 (PFAM); PTHR22803:SF55 (PANTHER); PTHR22803 (PANTHER); IPR018378 (PROSITE_PATTERNS); NON_CYTOPLASMIC_DOMAIN (PHOBIUS); SIGNAL_PEPTIDE_H_REGION (PHOBIUS); SIGNAL_PEPTIDE_C_REGION (PHOBIUS); SIGNAL_PEPTIDE_N_REGION (PHOBIUS); SIGNAL_PEPTIDE (PHOBIUS); IPR001304 (PROSITE_PROFILES); IPR001304 (PROSITE_P…		11	0	5	0
Ara_Comb-S-plus-L_C25	662	CATTTTTGTTGCGATAGTCGTCAGACATGTCGCATAGGAAATTCTCGGCGCCTCGCCATGGATCTATGGGATTCTATCCTAAGAAGAGATCCCGCCGCCACCGTGGTAAGGTTAAGGCTTTCCCTAAAGATGACTCCAGCAAGCCGGTGCATCTTACTGCCTTTATCGGCTACAAAGCTGGTATGACCCACGTGGTCCGTGAACCTGACCGTCCTGGTTCAAAGATCAACAAGAAGGAAATAGTAGAAGCTGTAACCATCATTGAGACTCCCCCCATGGTCTGTGTCGGAGTTGTTGGTTACATTGAAACACCGCATGGTCTTCGTGCTTTGTTGACCATATGGGCTGAGCACATGTCTGAAGACTGTCGCCGCCGTTTCTACAAGAACTGGTATAAAT…	ribosomal protein l3	gi|18253047|gb|AAL62468.1|ribosomal protein L3 [Spodoptera frugiperda]	AAL62468	1.94745e-126	95	C:ribosome; F:structural constituent of ribosome; P:translation; P:ribosome biogenesis	-	G3DSA:3.30.1430.10 (GENE3D); G3DSA:2.40.30.10 (GENE3D); IPR000597 (PFAM); PTHR11363 (PANTHER); IPR009000 (SUPERFAMILY)		11	0	13	0
Ara_Comb-S-plus-L_C184	615	CGTATGTTTGACGTTTACAGGCTTTCTTGTTAAACTTTGTGTCCAACATGGCTCGTGGACCAAAAAAGCATTTGAAGCGTTTAAACGCACCCAAAGCATGGATGTTGGACAAATTAGGAGGTGTGTATGCACCTCGTCCATCCACTGGGCCTCACAAACTAAGAGAGTGTCTGCCGCTAGTGATTTTCCTCCGTAACCGACTTAAATACGCTCTTACCGGCAACGAGGTGCTCAAAATTGTAAAGCAGCGCTTGATTAAAGTCGATGGCAAAGTACGAACGGATCCTACTTATCCTGCTGGTTTCATGGATGTGGTATCTATTGAGAAGACCAATGAATTATTCCGATTGATCTATGACGTTAAAGGACGTTTCATTATCCATCGTATTACACCTGAGG…	ribosomal protein s4e	gi|315115407|gb|ADT80676.1|ribosomal protein S4 [Euphydryas aurinia]	ADT80676	1.05852e-130	98	C:ribosome; F:structural constituent of ribosome; F:rRNA binding; P:translation; P:ribosome biogenesis	-	IPR002942 (SMART); IPR013845 (PFAM); IPR002942 (G3DSA:3.10.290.GENE3D); IPR013843 (PFAM); IPR002942 (PFAM); IPR000876 (PANTHER); IPR018199 (PROSITE_PATTERNS); IPR002942 (PROSITE_PROFILES); SSF55174 (SUPERFAMILY)		11	0	13	0
Ara_Comb-S-plus-L_C236	1014	ATATCGCAACGAGTCGCGAGCGGAGTGTAACACGGTCCTTCAGTCTACCATTGAAATTAAGTATTTGTTAAAAATGTCGCTGATCTCCGCTCGTTTGGCCTCCTCGGTGGCCAGACGCTTGCCTAATGCTGCCACCCAGGTGTCGAAGATCGCTGCCCCAGCTATGGGGGTGGCTTCCCGCAAGCTTCATGTCTCGTGCACACAACGGGCTGCCGAAATCTCCACAATCTTGGAGGAGAGAATCCTCGGTGCCGCACCCAAGACTGATTTGGATGAAACTGGTCGTGTGATGAGCATCGGAGACGGTATCGCCCGTGTGTATGGTCTTCAAAACATTCAGGCTGAAGAGATGGTGGAATTCTCTTCTGGTCTTAAGGGTATGGCCCTCAACTTGGAAGC…	atp synthase	gi|357606304|gb|EHJ65007.1|ATP synthase [Danaus plexippus]	EHJ65007	0	97	C:mitochondrial proton-transporting ATP synthase complex, catalytic core F(1); C:nucleus; C:lipid particle; C:microtubule associated complex; F:ATP binding; F:hydrogen-exporting ATPase activity, phosphorylative mechanism; F:proton-transporting ATP synthase activity, rotational mechanism; F:proton-transporting ATPase activity, rotational mechanism; P:nucleosome assembly; P:phagocytosis; P:spermati…	EC:3.6.3.6	IPR000194 (PFAM); IPR004100 (PFAM); IPR027417 (G3DSA:3.40.50.GENE3D); IPR023366 (G3DSA:2.40.30.GENE3D); PTHR15184 (PANTHER); PTHR15184:SF39 (PANTHER); IPR027417 (SUPERFAMILY); IPR004100 (SUPERFAMILY)		10	0	7	0
Ara_Comb-S-plus-L_C40	700	ATTTTTAATACAGATCATTCTCATCAGAGCCTCACATCAAAACATACAATATGAATTTTAAGGTTGTGATTTTTGCCGCATCGCTGATGGCAGTGAGTGCCCAGCACCATAGTCAAAACCATGGCCATGCCACATCATCTCAATCAATCATCCGACATGATGTATCTCATGACCAAGGCTACCAACACGTACAACCGATAGCAGTGCATGCTGCTCCAGTGTATCACCATCAACCAGCTGTTTCCGTCCATCACTCGGCTCCAATTGTCCACGCTGCTCCAATTGTCCACCATGCTGCTCCCCTTGTACATCATCAAGCACCAGTCTACCACCATGAATCTCATGAACACCAGGATTATTACGCTCACCCTAAATACGAGTTCCAATACAACGTAGAAG…	tpa: cuticle protein	gi|357629356|gb|EHJ78177.1|cuticular protein RR-2 motif 87 [Danaus plexippus]	EHJ78177	1.43268e-58	67	F:structural constituent of cuticle	-	IPR000618 (PRINTS); IPR000618 (PFAM); PTHR12236 (PANTHER); IPR000618 (PROSITE_PATTERNS); SIGNAL_PEPTIDE (PHOBIUS); SIGNAL_PEPTIDE_C_REGION (PHOBIUS); SIGNAL_PEPTIDE_H_REGION (PHOBIUS); NON_CYTOPLASMIC_DOMAIN (PHOBIUS); SIGNAL_PEPTIDE_N_REGION (PHOBIUS); IPR000618 (PROSITE_PROFILES); SignalP-TM (SIGNALP_GRAM_POSITIVE); SignalP-noTM (SIGNALP_EUK)		10	0	2	0
Ara_Comb-S-plus-L_C114	616	CCCGCAGTGTGTGCTAGAACGTTACAGTGACCACTACTCCCGTGAAAGGACTTATTGTTTAACCATGAATTCACGGTGTTTATTAGTGCTAGCAGCCGCCCTCGGCGTGGCTGTCGCCCAAGAGTCCTTCAAATGTCCCGATGACTTCGGCTTCTACCCTCATCACATCTCTTGCGACAAATACTGGAAGTGTGACAACGGAGTCGCTGAACTGAAGACTTGCGGTAACGGACTCGCCTTCGATGCTTCTGACTCCAAATATTTGACCGAAAACTGTGACTACCTCCACAACGTTGAGTGCGGCGAGAGGACACAACTTGAGCCTCCAATCTCAACTCCTCACTGCTCAAGATTATACGGTATTTTCGCTGACGACGCTAAGTGTGACGTGTTCTGGAA…	Gasp protein	gi|238836378|gb|ACR61397.1|Gasp protein [Choristoneura fumiferana]	ACR61397	4.682e-118	98	C:extracellular region; F:chitin binding; P:chitin metabolic process	-	IPR002557 (SMART); IPR002557 (G3DSA:2.170.140.GENE3D); IPR002557 (PFAM); PTHR23301 (PANTHER); PTHR23301:SF9 (PANTHER); SIGNAL_PEPTIDE_N_REGION (PHOBIUS); NON_CYTOPLASMIC_DOMAIN (PHOBIUS); SIGNAL_PEPTIDE (PHOBIUS); SIGNAL_PEPTIDE_H_REGION (PHOBIUS); SIGNAL_PEPTIDE_C_REGION (PHOBIUS); IPR002557 (PROSITE_PROFILES); IPR002557 (PROSITE_PROFILES); IPR002557 (PROSITE_PROFILES); SignalP-noTM (SIGNALP_EUK…		10	0	0	0
Ara_Comb-S-plus-L_C123	716	CCACTCATCTCAGAGCGCAGCATCCTACCAACGATCACTCAACAATCAAAACTGCAACATGAAGGCTTGTATCGTACTTTGCGCCCTCGTGGCTTGCGTCGCCGCCGGAAGTGAGAAGCGTGAGAAGCGTGGCTACCTCAGCGGCCTGCACTCGTACAGCGGCGGCATCAGCGGAGGTTACGGCGGTTGGAGGATACAGCGGCTACAGCGGCGGCTACGGCGGCTATGGCGGATACAGCGGCTACTCGGGATACTCCGCACCCGCCGCCAAGGTCGTGACTGTTAACAAAGTGGTCAACACCCAGCGCGTGGTCGACGTCCCGCAAGTCGTGAACGTACGCAAAGTGGTGTCCGTGCCTCAAGTAGTGTCGGTCAACAAGGTGGTGGCTGCTCCCAGCT…	---NA---	-	-	-	-	-	-	SIGNAL_PEPTIDE (PHOBIUS); SIGNAL_PEPTIDE_H_REGION (PHOBIUS); CYTOPLASMIC_DOMAIN (PHOBIUS); NON_CYTOPLASMIC_DOMAIN (PHOBIUS); SIGNAL_PEPTIDE_C_REGION (PHOBIUS); TRANSMEMBRANE (PHOBIUS); SIGNAL_PEPTIDE_N_REGION (PHOBIUS); SignalP-noTM (SIGNALP_EUK)		10	0	0	0
Ara_Comb-S-plus-L_C132	675	TCAGTCACCTGCTCTGATTATCAACAGCAATATGTTCTCTAAAATCGTCGCACTCAGCGCTGTGTTGGCCGCTGCCAACGCTGGCATCCTTCCTCTTCACCACGCTGCGGCTGTGTCGTCTCAAAGCATCATCCGTCATGACACCCCTGTGCACTACGCACACTCAGCACCTCTGATCCACTCTGCCCCATTAGTTCACTCTGCCCCATTGATCCACTCTGCTCCCCTCGTCCACTCTGCACCATTGATCCACTCTGCTCCCCTTGTCCACGCTGCTCCCATCTCTATTGGTCATGAATACTCTCATCCCAAATACGACTTCTCTTACTCTGTTGCTGACCCCCACACCGGTGACCACAAGTCCCAACACGAGAGCCGCGACGGTGGTTCCGTGCACGG…	tpa: cuticle protein	gi|357614981|gb|EHJ69403.1|TPAputative cuticle protein [Danaus plexippus]	EHJ69403	4.13758e-78	86	F:structural constituent of cuticle	-	TMhelix (TMHMM)		9	0	0	0
Ara_Comb-S-plus-L_C144	626	CAATCGTTGTATTAGTGTCGTGCGTGGTTGGTCGCTCTTTATTGTCGCTTGTTTCATCCAAAAATAATATCTAATTTCGCGATAAGTTTTAAAATTGGAAAATAAGATAGACATAAAATGGCAATCGGCGCAGGAATGTCTTGTGTGAAGTACTTGTTATTTTCCTTCAATCTTTTATTCGCCATAACAGGAATGATAATCCTGATTGTGGGCGCCAAGTCTGAAATCAATGCTCATCCATATGTTAGTCTAACTGATGAGAGTTTCTACACATCGGCCCCGATTATACTGATCATCGTTGGCCTGATTGTGTTTATTGTTGCCTTCTTTGGATGCTGCGGTGCTGTTAAGGAGAATCATTGCATGATTGTGACCTTTTCAGTGTTCCTGCTGATGATA…	cd63 antigen-like	gi|357617089|gb|EHJ70580.1|tetraspanin D107 [Danaus plexippus]	EHJ70580	1.88301e-87	91	C:integral component of membrane	-	IPR000301 (PRINTS); IPR018499 (PFAM); PTHR19282 (PANTHER); PTHR19282:SF177 (PANTHER); IPR018503 (PROSITE_PATTERNS); NON_CYTOPLASMIC_DOMAIN (PHOBIUS); CYTOPLASMIC_DOMAIN (PHOBIUS); TRANSMEMBRANE (PHOBIUS); TRANSMEMBRANE (PHOBIUS); NON_CYTOPLASMIC_DOMAIN (PHOBIUS); TRANSMEMBRANE (PHOBIUS); CYTOPLASMIC_DOMAIN (PHOBIUS); IPR008952 (SUPERFAMILY); TMhelix (TMHMM); TMhelix (TMHMM); TMhelix (TMHMM)		9	0	1	0
Ara_Comb-S-plus-L_C189	601	GATTGCTATAGTCCGGAGAGCGCGCGGCACACTGTGCAACGGACCACCGGCGAATATTAATTTTGACGTTTCGTAAATATAAGTGGGAACTTTTGTTACGAATCGCAAACATAAATCGTGTTTTCAATTTCAGTTAAAAGTGTAGTGAAAAAATATTTTAAAATGATTACCCTAGTGTTTGTTTTGGGAGGTCTCCTCGCAGCAACAGAGGGCTGTGGAGCTGGCAAGCAGATGTTAAGATCAGGAGGATTGACGGCATACGAACAGCAGACGATAGTTGATGCGCATAACCGCCTTCGACAATCTGTAGCTCTAGGGCAAGTCTCAAGTCAACCTCCAGCGGCCAATATGATGGAAATGGTGTGGGATGATGAATTGGCAGCAACTGCTCAACGTTGG…	venom allergen 5-like	gi|357625957|gb|EHJ76224.1|hypothetical protein KGM_21183 [Danaus plexippus]	EHJ76224	2.02788e-92	94	C:SAGA complex; C:extracellular region; C:nuclear pore; F:transcription coactivator activity; P:mRNA export from nucleus; P:positive regulation of transcription, DNA-templated; C:transcription factor complex; P:positive regulation of transcription, DNA-templated	-	IPR014044 (SMART); IPR014044 (PFAM); IPR014044 (G3DSA:3.40.33.GENE3D); PTHR10334:SF174 (PANTHER); IPR001283 (PANTHER); SIGNAL_PEPTIDE_N_REGION (PHOBIUS); NON_CYTOPLASMIC_DOMAIN (PHOBIUS); SIGNAL_PEPTIDE_H_REGION (PHOBIUS); SIGNAL_PEPTIDE (PHOBIUS); SIGNAL_PEPTIDE_C_REGION (PHOBIUS); SignalP-noTM (SIGNALP_EUK); IPR014044 (SUPERFAMILY)		9	0	1	0
Ara_Comb-S-plus-L_C100	1446	ACAGCTTTTCCGTTCAGCTACCGCGATTGGAACATGTCCTATTCACCTGAAAGAAGATCAGAGGATTGGCCGGAGGATCCTAAAAATGGGCCGTCAAAAGATCAAGGCAACTACGATGGACCTTCGGGTATGGAACCCGGCGGTAATCTCGATACGAATTGGCATGAAGTCGTGGAGAGCTTTGATGACATGAAATTGAAAGAAGAATTACTGAGAGGAATATATGCCTACGGTTTTGAAAAACCTTCGGCCATTCAGCAACGTGCGATTATGCCTTGCATCCAAGGTCGCGACGTTATAGCTCAAGCCCAGTCAGGAACTGGGAAAACTGCTACTTTCTCAATTTCAATTCTACAACAGATCGATACTAGTATTCGTGAATGTCAAGCACTAATTTTG…	eukaryotic initiation factor 4a	gi|164683438|gb|ABY66383.1|eukaryotic initiation factor 4A [Plutella xylostella]	ABY66383	0	97	F:translation initiation factor activity; F:ATP binding; F:ATP-dependent helicase activity; P:ATP catabolic process; C:ribosome; P:regulation of translational initiation	-	IPR001650 (SMART); IPR014001 (SMART); IPR001650 (PFAM); IPR011545 (PFAM); IPR027417 (G3DSA:3.40.50.GENE3D); IPR027417 (G3DSA:3.40.50.GENE3D); PTHR24031:SF221 (PANTHER); PTHR24031 (PANTHER); IPR000629 (PROSITE_PATTERNS); IPR014001 (PROSITE_PROFILES); IPR014014 (PROSITE_PROFILES); IPR001650 (PROSITE_PROFILES); IPR027417 (SUPERFAMILY)		8	0	1	0
Ara_Comb-S-plus-L_C155	483	TGCGCACACGCCGCACTGCAAGTGATAGACGACTGCCGACTCGCAGGTATTACCACATCATTCATTGACAATGAGGTCCATCGTGCTCTGTCTCGTGGTGGTGGCGATGGTGGCTGCGGCCCCACAGCGCGAAGGTGCTGCCTACAGCAAGGAAGCCATCAAGCAGGCTCAGAGTACCTTCCTCATCCCCAAGGATGCTGTCATCCAGAAGGTACAAGAAGGCGTAGAGCTTGCAGCTTACGAATCCATTCCCGGCAACCAAAGAATCAACCTGTTCGAGATCCTCGGCGACCAGCTGCCCTCTGAGGTCATCAACAACCTTCAGTCTCAGATCGACCACGTCGGCCATCAATAGATCATACAATAATTATAGAAAAAACTGAAAGCAATTCGAAATCA…	isoform a	gi|357625333|gb|EHJ75813.1|hypothetical protein KGM_07587 [Danaus plexippus]	EHJ75813	3.491e-43	89	-	-	no IPS match		8	0	14	0
Ara_Comb-S-plus-L_C56	734	CTTTTACTTGGTGTCGGTGTCACTTTGTGAAGGCCACAATGGGGCGCCGTCCAGCGAGATGCTATCGTTATTGTAAAAACAAACCATACCCCAAATCACGGTTTTGCCGTGGTGTACCAGACCCGAAAATTCGTATTTTCGACTTGGGCAAGAAGAAGGCTACAGTGGAAGACTTTCCACTATGCGTGCACTTAGTGTCGGATGAATATGAGCAGTTGAGTTCAGAAGCTCTAGAAGCGGGTCGTATTTGCTGCAACAAGTACCTCGTAAAAAATTGCGGCAAGGACCAGTTTCACATTCGTATGAGGCTGCATCCCTTCCACGTTATCCGCATCAATAAAATGTTATCGTGCGCTGGAGCTGATAGGCTCCAGACTGGGATGAGAGGTGCTTTTGGCA…	ribosomal protein l10	gi|268306444|gb|ACY95343.1|ribosomal protein L10 [Manduca sexta]	ACY95343	5.40691e-153	98	C:ribosome; F:structural constituent of ribosome; P:translation; P:ribosome biogenesis	-	IPR001197 (PIRSF); IPR016180 (G3DSA:3.90.1170.GENE3D); IPR001197 (TIGRFAM); IPR016180 (PFAM); PTHR11726 (PANTHER); IPR018255 (PROSITE_PATTERNS); IPR016180 (SUPERFAMILY)		8	0	12	0
Ara_Comb-S-plus-L_C38	1101	ATTACAACAGTGTCTTTGTGCATTTTTCCCGCCGTATTTTTATCGTCGAATAAGATGCAGGCGTGGTTACTAGTGGCGTGCGCCACAGTGCTAGCGGCGTTGGCCTCTGCGCAAAAACCTGGAAGATTCCTATCCCTGCCTGTGCCGTCGAAATGCGCCAATAGGCCTAAGGAATTCTTCTACCGTGGTCACAATTACTTCTACAGTGGTCACGTTCCCGAGCTCGCCAACAGGAAGGTAGACTGGTTAGACGGACGCAACATTTGCCGCGAATATTGCATGGACCTTGTTTCAATGGAAACTCAAGAAGAAAATAATCTAATTTTCAAGCTTATTCAGCAAAACGACGTTCCATACATTTGGACCTCTGGCCGTCTTTGCGACTTCAAGGGATGTGAG…	c-type lectin	gi|357607942|gb|EHJ65750.1|C-type lectin 5 [Danaus plexippus]	EHJ65750	8.64304e-143	97	F:carbohydrate binding	-	IPR001304 (SMART); IPR016186 (G3DSA:3.10.100.GENE3D); IPR001304 (PFAM); PTHR21407:SF5 (PANTHER); PTHR21407 (PANTHER); IPR018378 (PROSITE_PATTERNS); SIGNAL_PEPTIDE (PHOBIUS); SIGNAL_PEPTIDE_N_REGION (PHOBIUS); SIGNAL_PEPTIDE_C_REGION (PHOBIUS); SIGNAL_PEPTIDE_H_REGION (PHOBIUS); NON_CYTOPLASMIC_DOMAIN (PHOBIUS); IPR001304 (PROSITE_PROFILES); SignalP-TM (SIGNALP_GRAM_POSITIVE); IPR016187 (SUPERFAMI…		8	0	1	0
Ara_Comb-S-plus-L_C345	1070	ATTTCATGCACACTTGTCATCGAGATGTGTTGTTATCACTGCGTAGTTCAATACTTTCGTATATCCAGTGCGATTTAAGCAAATAGCCCTTGTCTTTAACATTATTTTGTATTGATAAGTTGCCTTCTGCGCCAGTGAGTGTAAAGGCACTTTTCAATCGAGCGTTACGTTTAGTCGGTAAAACATTTTACTCGTCAAATTATCTGTGATTTTCTTCTAGACAAGTATTAAAATGAAGATCTTTTTGCCAATCATCGTGCTTTTGGCCGCCTGCTCTTCAGCATTCGGCACACAATGTAATGTAAATCCGGTCAATATCCCGAAGCAATGGATCACAATGTCACACGGCTGTCGCAGCAGCGTCCGTCAGCAGATCCAGATGGAAGTATCAGCCTCTAT…	ferritin hch	gi|357631477|gb|EHJ78950.1|ferritin HCH [Danaus plexippus]	EHJ78950	5.19876e-124	93	F:ferric iron binding; P:iron ion transport; P:cellular iron ion homeostasis	-	IPR012347 (G3DSA:1.20.1260.GENE3D); IPR008331 (PFAM); IPR001519 (PANTHER); PTHR11431:SF29 (PANTHER); SIGNAL_PEPTIDE (PHOBIUS); SIGNAL_PEPTIDE_C_REGION (PHOBIUS); SIGNAL_PEPTIDE_N_REGION (PHOBIUS); NON_CYTOPLASMIC_DOMAIN (PHOBIUS); SIGNAL_PEPTIDE_H_REGION (PHOBIUS); IPR009040 (PROSITE_PROFILES); SignalP-TM (SIGNALP_GRAM_POSITIVE); SignalP-noTM (SIGNALP_GRAM_NEGATIVE); SignalP-noTM (SIGNALP_EUK); I…		8	0	2	0
Ara_Comb-S-plus-L_C31	1151	CACACTCTGTTACTTTCACGCGAGCAGTGCACATTTTGAGCAAAATGTATAGGCTCTTTGTATTTGCCTTTTTGATCGCGGCGGTCGCGTGTCAGCAACAAGAAGGAGCGAGACGAGTTCCAAAATACGCGGGTGATCCGAAAACAGCCGCCATTGTGCAAGAAGCTCGTTACCTCAGTGGAAATGGAGCCTTTGGATCAGCTTACCAGCAAGAAGATGGTATTGACTTCAAAGAGGAGACAGATGCTGATGGAAACAGGAGAGGGAGCTACTCTTACATCGACCCAACTGGACAAAGAAAAACCGTAAGCTACGTTGCTGGCAAAAATGGATTCCAAGCTACTGGGGATCATATTCCTACTGCGCCTCAGCCAGTGGCACCTACTCCTGGATACGAAC…	cuticular protein ld-cp1v1	gi|389608381|dbj|BAM17800.1|cuticular protein PxutCPR10 [Papilio xuthus]	BAM17800	6.185e-91	94	C:extracellular matrix; F:structural constituent of chitin-based larval cuticle; P:chitin-based cuticle development	-	IPR000618 (PFAM); PTHR10380 (PANTHER); PTHR10380:SF4 (PANTHER); SIGNAL_PEPTIDE_H_REGION (PHOBIUS); NON_CYTOPLASMIC_DOMAIN (PHOBIUS); SIGNAL_PEPTIDE_C_REGION (PHOBIUS); SIGNAL_PEPTIDE (PHOBIUS); SIGNAL_PEPTIDE_N_REGION (PHOBIUS); IPR000618 (PROSITE_PROFILES); SignalP-noTM (SIGNALP_EUK); SignalP-noTM (SIGNALP_GRAM_NEGATIVE)		8	0	0	0
Ara_Comb-S-plus-L_C128	646	ACAGTTCAACTGATCGCATTGGAATAACAATTCAGTTAACATACAGACAAAAATACAATATGAATAAAATGATAATCATTTTCACACTTCTTGCTTTGGCATCTGCTGGTAAACTACCGTCAGCCAGCTATCTACCTCAGGTTCCTGGAGCACCAGACTCCAATCAGTTTGGTCCAAATGGCCAGGGTCCACTTATTCCTCGCCCACAACAAGCTGGGGACATAAGTTCAGTCATATTGAAATTGGACCAAGAAATCGGAGAAAACGGTTTCCATTACTCGTACGAAACGTCCAACGGTATCCAGGCTGAGGAGTCAGGAGATGCAGCTCAAACACGAGGTGCATTTGCTTACAAGGGCGATGATGGAATGGTCTACTCCTTGACCTTCACAGCTGGAG…	tpa: cuticle protein	gi|78099970|sp|Q8T4J9.1|CU27_MANSERecName: Full=Pupal cuticle protein 27; AltName: Full=MS-PCP27; Short=MsCP27; Flags: Precursor >gi|19743772|gb|AAL92478.1| cuticle protein 27 [Manduca sexta]	Q8T4J9	1.03389e-53	71	F:structural constituent of cuticle	-	IPR000618 (PFAM); PTHR10380 (PANTHER); IPR000618 (PROSITE_PATTERNS); NON_CYTOPLASMIC_DOMAIN (PHOBIUS); SIGNAL_PEPTIDE_C_REGION (PHOBIUS); SIGNAL_PEPTIDE_H_REGION (PHOBIUS); SIGNAL_PEPTIDE (PHOBIUS); SIGNAL_PEPTIDE_N_REGION (PHOBIUS); IPR000618 (PROSITE_PROFILES)		8	0	0	0
Ara_Comb-S-plus-L_C244	814	TCAGTCTGCCGTGTACGGTTTGAAGTGATCTAGTTCGTCAGAAAAACACAGACCACGTTCATAATGCAATCGCTGGTGGTGTTCTTTGCTCTCGCCGCTGTGGCTTGCGGCTCAATCATCCCGTTGGCGCAGCCCGCGCATCATCCCGCACTCGTGCTGGACCCACATGGTCGTCCCCTTGACACCGCTGAAGTTATCAACGCTCGTGCCATCCACCTGCAGGCTAAGGCCCTGGAACACGTCGGACATGCTGCTTACGGTCCTGTGGCTCATGCTGCTGTCGTAGCCGCCCCCATCGCTCACTCCGCAATCGTCGCCGCTCCTGCTGCTGTCTCCCACCAGTCTCGTGTGGATGTACACACCAGCCCTGCCATCGTAGCTCACGCCGCTCCAGTTCTT…	tpa: cuticle protein	gi|357626482|gb|EHJ76556.1|cuticular protein hypothetical 7 [Danaus plexippus]	EHJ76556	1.48131e-38	78	-	-	SIGNAL_PEPTIDE_N_REGION (PHOBIUS); SIGNAL_PEPTIDE_H_REGION (PHOBIUS); SIGNAL_PEPTIDE_C_REGION (PHOBIUS); NON_CYTOPLASMIC_DOMAIN (PHOBIUS); SIGNAL_PEPTIDE (PHOBIUS); SignalP-noTM (SIGNALP_GRAM_NEGATIVE); SignalP-TM (SIGNALP_GRAM_POSITIVE); SignalP-noTM (SIGNALP_EUK)		8	1	0	0
Ara_Comb-S-plus-L_C127	503	TCCAGTCCGATTCCCGACTCCAACCACCTTTGAAGAGGCATAATGAAGACGATCTGTTTAGTCTTTCTGCTGGTAGCAGCAGCAGCTGCCAGCGAGAAGAAGTCTACAGAGAAGAAAGCTGAAGGCCTCGAGAAAAAGTTGGACAAACGTGGTCTCCTGAACTTAGGATATGGATACGGAATCAGCGGTCTCGATGTCGGCTATATTGGTAGCGGTCACGGTGTAGGAGGCGCTTACAACTTCGTCGACGAAGGATCTCTAGCTCACTCTGGCTACGGAATCGACCTCGGCGGTCGCACCGATGTCACCAGAACCATCACTCTCGTCAAAGGAGTTCCATACGCCGTACCCGTCGACAGACCCGTGCCCTACCCCGTAGAGAAGCACGTGCCATACCCA…	cuticular protein 13	gi|357622535|gb|EHJ73970.1|cuticular protein glycine-rich 13 [Danaus plexippus]	EHJ73970	5.6949e-40	94	P:wing disc development	-	Coil (COILS); PTHR22979 (PANTHER); PTHR22979:SF14 (PANTHER); SIGNAL_PEPTIDE_C_REGION (PHOBIUS); SIGNAL_PEPTIDE_H_REGION (PHOBIUS); SIGNAL_PEPTIDE_N_REGION (PHOBIUS); NON_CYTOPLASMIC_DOMAIN (PHOBIUS); SIGNAL_PEPTIDE (PHOBIUS); SignalP-noTM (SIGNALP_EUK)		8	0	1	0
Ara_Comb-S-plus-L_C4	609	AGTCTGCGACAGGCTGTGCTGACAGCGGGTCGTCACGATGGCGAAAATTATTTCATTTGTTATTTTTTCAACTTTATGCCTAGTAAGGGCTCAGGGTTATACGGTCCCACCAGCTAAATTAGAAGCCATTTATCCTAAAGGACTCAAAGTTTCAGTCCCAGATGATGGATTCTCACTATTTGCCTTCCACGGGAACCTGAACCAAGAAATGGAAGGCTTAGAAGCAGGTCAATGGGCACGTGATATCACAAAGCCCAAGAACGGAACATGGATCTTCAGAGATCGAAATGCGGAATTGAAACTTGGAGACAAAATATATTTCTGGACTTATGTGATCAAAAATGGCCTCGGCTACAGGCAGGATAACGGAGAATGGACAGTAACTGAATTTGTCACTGA…	beta- -glucan recognition protein	gi|206725497|ref|NP_001128672.1|beta-1,3-glucan recognition protein 3 precursor [Bombyx mori] >gi|198041269|dbj|BAG70413.1| beta-1,3-glucan recognition protein 3 [Bombyx mori]	NP_001128672	4.67661e-71	71	C:extracellular region; F:hydrolase activity, hydrolyzing O-glycosyl compounds; P:carbohydrate metabolic process; P:regulation of innate immune response	-	PTHR10963:SF4 (PANTHER); PTHR10963 (PANTHER); SIGNAL_PEPTIDE_C_REGION (PHOBIUS); NON_CYTOPLASMIC_DOMAIN (PHOBIUS); SIGNAL_PEPTIDE_N_REGION (PHOBIUS); SIGNAL_PEPTIDE (PHOBIUS); SIGNAL_PEPTIDE_H_REGION (PHOBIUS); SignalP-TM (SIGNALP_GRAM_POSITIVE); SignalP-noTM (SIGNALP_EUK)		8	0	22	1
Ara_SSH-L-S_C152	499	GACCAGCGGCGTATGACGAAAGGGCAGGAGCAGCTGCGGTGTAAGTAGTGTAGGTTGGGGCAGCATAAGTCTTCGCCACAATAGGGCTGGTAGCGTAGGTCACAGGTGAAACATGATTTGCAATCGAAGAGTAAGACAGAGCTGGAGCGGCTAAGGTCTTGGTTACAATTGGGCCAGCAGAGTATGCGACGGGTGCAGAATGGGCTAAGGAGGAGTAAGATACAGCGGGACCAGCTGCGTAGGTGGCGATGGGGCTGGCTGCGTAAGTAATAGGACCAGAGTGGGCCAATGAAGAGTAGGAAACAGCAGGAGAAATGGATTTGGTAATAACGGGTGCTGCTGCGTATGTAGTGACTGGGCTACCATGGGCTGCTTGTGAAGAGTAGGATACAGAAGACA…	gly rich	gi|357627517|gb|EHJ77188.1|cuticular protein CPFL4A [Danaus plexippus]	EHJ77188	2.56457e-18	64	-	-	SIGNAL_PEPTIDE_C_REGION (PHOBIUS); SIGNAL_PEPTIDE_H_REGION (PHOBIUS); SIGNAL_PEPTIDE_N_REGION (PHOBIUS); SIGNAL_PEPTIDE (PHOBIUS); NON_CYTOPLASMIC_DOMAIN (PHOBIUS); SignalP-TM (SIGNALP_GRAM_POSITIVE); SignalP-noTM (SIGNALP_EUK); SignalP-noTM (SIGNALP_GRAM_NEGATIVE); TMhelix (TMHMM)		8	1	0	0
Ara_Comb-S-plus-L_C239	1342	CTGTCTGTTGAGCCTCACTGTTCGTGTTCACTGACGGCATCACGATTCACGTTCACGGCACACAGGGAGTCGCATTTTGCCGGTCGAACGCAGTGAACGTGTTAAATCTACTCTACACCAAATAAATCTAAATCTCTAAACAATGGCCTGCTCCGTGAGTGATTCCCCCTCCCTAAAGGACCTCCCCAAGGTCGCCACTGATCTCAAGAGCCAGTTGGAGGCGTTCAACCCCAGCTGTCTACGGGATGTGGACACGAATGAAAAAATCGTGCTGCCATCAGCGGAAGATGTTGCAACTGAAAAAACTCAAAAGTCCCTATTTGACGGCATTGAAAAATTCGATGCAAGCGTGTTGAAGCACACAGAAACACAAGAGAAGAACCCGCTACCGGACAAAGA…	thymosin isoform 2	gi|160333326|ref|NP_001103818.1|thymosin isoform 2 [Bombyx mori] >gi|95103092|gb|ABF51487.1| thymosin isoform 2 [Bombyx mori] >gi|221579752|gb|ACM24356.1| thymosin isoform 2 [Bombyx mori]	NP_001103818	1.06951e-78	97	C:cytosol; F:actin monomer binding; P:cytoskeleton organization; P:brain development; P:larval central nervous system remodeling	-	IPR001152 (SMART); IPR001152 (G3DSA:1.20.5.GENE3D); IPR001152 (PFAM); PTHR20940 (PANTHER); PTHR20940:SF1 (PANTHER)		7	0	3	0
Ara_Comb-S-plus-L_C151	567	AGAGCCGCCCCGGTCGCCGCGGACTCCACATTCCAACGTCGCTGTGCTGCCGGTCGAAGAACCAGTGCCGAGTGACTGAGTGACCGCCTTCAACCCGTGCGACAATAATAAATCACCAATATGTCTGACGAAGAGGAATATTCTGGCTCCGAGGAGGAGGAAGTTGAAGAAGAAGTCCCGGAGACGAAACCCGCTCCCAAACAAGAGAGTAGACCGTCGATCGCGGGTGAGGGAGACCCAGAATTCATCAAGCGTCAAGACCAGAAGCGGTCGGACTTGGACGAACAACTGAAGGAGTACATTAACGAATGGCGTAAACAACGTTCCAAGGAAGAAGATGAACTCAAACGCCTCAAAGAGAAGCAGGCTAAGCGCAAGGTATCGCGCGCCGAAGAAGAG…	troponin t	gi|225346689|gb|ACN86367.1|troponin T transcript variant B [Bombyx mandarina]	ACN86367	1.52861e-42	100	C:troponin complex; P:regulation of muscle contraction	-	TRANSMEMBRANE (PHOBIUS); CYTOPLASMIC_DOMAIN (PHOBIUS); CYTOPLASMIC_DOMAIN (PHOBIUS); TRANSMEMBRANE (PHOBIUS); CYTOPLASMIC_DOMAIN (PHOBIUS); TRANSMEMBRANE (PHOBIUS); TRANSMEMBRANE (PHOBIUS); NON_CYTOPLASMIC_DOMAIN (PHOBIUS); NON_CYTOPLASMIC_DOMAIN (PHOBIUS); TMhelix (TMHMM); TMhelix (TMHMM); TMhelix (TMHMM); TMhelix (TMHMM)		7	0	4	0
Ara_Comb-S-plus-L_C37	951	GAAGTCGGATACCTGCAATTAGACGTAATAAAACGCTTATAAAGCAAAGTATCAAGATGTATTGTTTCGCACTACTCGCCCTCGTGGCTACAGTCTCGGCAAATGTCGTCTCCAAAACCCAGTGCCCTGAGGTCACACCTGTTGAAAACTTCAATATTGCTTCTTACGGCACTGGTGTTTGGTACGAAGTCGCGAGGTACCCTCATGTTACTGAGAAGAAAGGCAAATGCGGTACCGCTGAGTATAAATGGGATGGTGGTGTGATTAAGGTGAAGAACACCTACGTCGAAAACAACAAGCTTAAGGTCATTGAGGGTACCGCCAAATTCGCCACTGACGCTGGTAACACTGGAAAATTGATCCACTCTCTGCCATACGGAGCTAAAGGCGCTTTTGTTG…	bilin-binding protein	gi|357618810|gb|EHJ71643.1|Bombyrin [Danaus plexippus]	EHJ71643	9.70586e-63	66	C:extracellular region; F:pigment binding; F:small molecule binding; P:protein-chromophore linkage	-	IPR003057 (PRINTS); IPR022271 (PIRSF); IPR012674 (G3DSA:2.40.128.GENE3D); IPR000566 (PFAM); PTHR10612:SF10 (PANTHER); PTHR10612 (PANTHER); SIGNAL_PEPTIDE_N_REGION (PHOBIUS); SIGNAL_PEPTIDE_C_REGION (PHOBIUS); SIGNAL_PEPTIDE (PHOBIUS); SIGNAL_PEPTIDE_H_REGION (PHOBIUS); NON_CYTOPLASMIC_DOMAIN (PHOBIUS); SignalP-noTM (SIGNALP_GRAM_NEGATIVE); SignalP-noTM (SIGNALP_EUK); SignalP-TM (SIGNALP_GRAM_POSI…		7	0	51	0
Ara_Comb-S-plus-L_C179	1066	GTTCCTCTGAAAGCGTCGCGTTCGACACACACCTTGCGTACATTCAAACGTACGCGCACATCTCTCGCACGCTAGCGCATCAAAGACTTCGTACAACCTGCTGAGATGAGCCGGCACAATTGCCTGGCAGCCGCCGCGTTGTTGGCGGTTCTCTGTATAGCCGATGGCCAGCGGCGATTGGCCCTGCCTGACCCCAGGAGTTGCGCTAACAGAGTTCGGCATTCTACATATCGTGATGCACGAGGCGTACTTCATTCTTACTTCTTCAGCTGGGAACATGCACCAACCCGCAACCTAGAAGTTGACTGGCTTGACGCAAGAAACATCTGCCGAAGACACTGCATGGACGCTGTCTCCATGGAAACTCCTCAGGAAAACGAATTTATAAAGCAAAAGGTT…	c-type lectin 4	gi|357617272|gb|EHJ70690.1|C-type lectin 4 [Danaus plexippus]	EHJ70690	7.57823e-149	93	F:carbohydrate binding	-	IPR001304 (SMART); IPR016186 (G3DSA:3.10.100.GENE3D); IPR001304 (PFAM); PTHR21407:SF1 (PANTHER); PTHR21407 (PANTHER); IPR018378 (PROSITE_PATTERNS); SIGNAL_PEPTIDE_C_REGION (PHOBIUS); NON_CYTOPLASMIC_DOMAIN (PHOBIUS); SIGNAL_PEPTIDE_H_REGION (PHOBIUS); SIGNAL_PEPTIDE_N_REGION (PHOBIUS); SIGNAL_PEPTIDE (PHOBIUS); IPR001304 (PROSITE_PROFILES); SignalP-noTM (SIGNALP_EUK); IPR016187 (SUPERFAMILY)		7	0	15	0
Ara_Comb-S-plus-L_C194	613	ACAGTACAGGGGCTTTCGGTTTCTCCACGCTACGTGTTCTTGGTAACCTATCTCTACTAAAATACATTAATCTCAACCAACATGGGCGAACAACGTGAAAGGACTTTCATTATGGTTAAACCAGACGGCGTACAACGAGGTCTCGTCGGCACAATCATCGAAAGGTTTGAGAAGAAAGGCTTTAAACTTGTGGCACTTAAATTTGTATGGCCATCTGAGGAACTTCTCCAGAAACACTACAGCGATCTCTCAGCGCGACCATTCTTCCCCGGTCTAGTGAAGTATATGAGCTCAGGTCCCGTAGTACCTATGGTTTGGGAAGGTCTTAACGTTGTGAAAACCGCTCGTCAAATGCTCGGTGCAACTAATCCGGCTGATTCACAACCTGGTACAATCCGT…	abnormal wing disc-like protein	gi|294459457|gb|ADE75591.1|abnormal wing disc protein [Antheraea pernyi]	ADE75591	4.84864e-101	96	C:microtubule; C:microtubule associated complex; F:magnesium ion binding; F:nucleoside diphosphate kinase activity; F:ATP binding; F:GTP binding; F:microtubule binding; P:nucleoside diphosphate phosphorylation; P:GTP biosynthetic process; P:UTP biosynthetic process; P:CTP biosynthetic process; P:microtubule-based process; P:mitotic nuclear division; P:epithelial cell migration, open tracheal syst…	EC:2.7.4.6	IPR001564 (PRINTS); IPR001564 (SMART); IPR001564 (PFAM); IPR001564 (G3DSA:3.30.70.GENE3D); PTHR11349:SF46 (PANTHER); PTHR11349 (PANTHER); IPR023005 (PROSITE_PATTERNS); IPR001564 (HAMAP); IPR001564 (SUPERFAMILY)		7	0	5	0
Ara_Comb-S-plus-L_C488	561	ATTCGCCGCGCGTCTCTCCGCGCATGCGCCCAACTCGCGAGTGACAAGTGACAATTGACCTACAAAATGACCGCCAAAATTTACGTTTTATGTCTCGTGTTAGCGACAGGGATGGCTGCCCGGCATCGTCCACGCCTCCAGCAGCAAGTAGACGCTTACGACTACGAGCCTCAGGCACAAGAAAGGGGTCAACAAGTAGTTTTAGTCTCACAAGATGCTTACGATGGACTGTACCAAGCTCAAGAACGAGCTGATGAAGAATACGAGCCGAGAGCAGTGCACAGATCGTCAGCGCCGTCCAGATTGAAGCAGCAATCGCAACTGCAAGAAGGACCGAAACAGCCGCCTGTGCAGACTATCAGAAACTATAACAAGGTTAATGATGATGGTAGCTTTACA…	cuticular protein hypothetical 28	gi|357626804|gb|EHJ76736.1|cuticular protein hypothetical 28 [Danaus plexippus]	EHJ76736	6.84241e-88	89	F:structural constituent of cuticle	-	IPR000618 (PRINTS); IPR000618 (PFAM); PTHR10380 (PANTHER); PTHR10380:SF2 (PANTHER); SIGNAL_PEPTIDE_H_REGION (PHOBIUS); SIGNAL_PEPTIDE_C_REGION (PHOBIUS); SIGNAL_PEPTIDE (PHOBIUS); NON_CYTOPLASMIC_DOMAIN (PHOBIUS); SIGNAL_PEPTIDE_N_REGION (PHOBIUS); IPR000618 (PROSITE_PROFILES); SignalP-noTM (SIGNALP_EUK)		7	0	0	0
Ara_Comb-S-plus-L_C76	898	ATACAGAACAACCTTCCACGGGAACCGCACGTGTACCCGGGCGTTTATAATAGATATATATTTTGTTACTTCTGTTAGAATCAGTTATACCTCCAAGATGAAAAGTTTAATCGTCGTTTCGGCTCTTTGCGCTTTAGTTTCAGCGCAAGATTTTAAATGCCCGGATAAAAACGGCTTCTATCCTGATCCCTACCAATGTGACCTTTACTACAAATGCAGCAGAGGATCAGCAGAGGCAAAGCTATGTCCAGACGGTTTGGTTTTCGCTGATGAGAACCCTCATAAGGAACACTGCGACATCCCTTCTAATGTCGACTGCGGAGATAGGAAAGACCTGCAGGAACCCAAGCCTACAAAAGGATGTCCAAGACAGAACGGTTACTTCAGACACCCTGATCC…	cuticular protein analogous to peritrophins 3-a2 precursor	gi|512916364|ref|XP_004928623.1|PREDICTED: peritrophin-1-like [Bombyx mori]	XP_004928623	1.34891e-149	94	C:extracellular region; F:nucleic acid binding; F:chitin binding; P:chitin metabolic process	-	IPR002557 (SMART); IPR002557 (PFAM); IPR002557 (G3DSA:2.170.140.GENE3D); PTHR23301 (PANTHER); IPR002557 (PROSITE_PROFILES); IPR002557 (PROSITE_PROFILES); IPR002557 (PROSITE_PROFILES); IPR002557 (SUPERFAMILY); IPR002557 (SUPERFAMILY); IPR002557 (SUPERFAMILY)		7	0	3	0
Ara_Comb-S-plus-L_C242	670	TAGTCACACTTGGCTTTACCACCAACTCATCTAAGCAACAATGGCCTTTAAGATCGTCATCTTCTCTTGCATTTTGGCAATTGCCAAAGCTAGCGTTGCTCCGGTAGCAGTAGCTGCTCCTCTTACGGCGGCTCCTGTGGTGGCAGCACCAGCTGTCGCAGCCAAATTGGAAGAATTCGATCCTCTCCCACAATATCGATTTGGATATAATGTAGCTGATGCACTCACCGGCGATTACAAAAGCCAGCAAGAACAACGCGATGGCGATTTAGTGCAAGGATCATACTCGCTTGTAGACCCTGATGGCACGCGCCGTACTGTGGATTATTCCGCTGATTCCATCAATGGATTCAATGCAGTTGTGCGAAAAGAACCCCTAGTTGCTGCACCGGCAGTAGT…	cuticular protein 70	gi|389608815|dbj|BAM18019.1|cuticular protein PxutCPR70 [Papilio xuthus]	BAM18019	1.35778e-38	78	F:structural constituent of cuticle	-	IPR000618 (PRINTS); IPR000618 (PFAM); PTHR12236:SF5 (PANTHER); PTHR12236 (PANTHER); IPR000618 (PROSITE_PATTERNS); SIGNAL_PEPTIDE_C_REGION (PHOBIUS); NON_CYTOPLASMIC_DOMAIN (PHOBIUS); SIGNAL_PEPTIDE_H_REGION (PHOBIUS); SIGNAL_PEPTIDE_N_REGION (PHOBIUS); SIGNAL_PEPTIDE (PHOBIUS); IPR000618 (PROSITE_PROFILES); SignalP-noTM (SIGNALP_GRAM_NEGATIVE); SignalP-noTM (SIGNALP_EUK); SignalP-TM (SIGNALP_GRAM…		7	0	3	0
Ara_Comb-S-plus-L_C33	605	CGAAAGAAAAACCATTTCACAGGGCATTCTGTTGGAGTCTTTCTCGGATAATACACGCTATCCGTGGTGAGTGTCAGAAGAATTTAAGTGAAGTGATTAATTCCCAAGTGCCAAATAGTATTCTTTTAAAATAAGAAATTGTACTAACCAAAATGGGTAAGGAAAAGATTCACATTAACATCGTCGTCATAGGACACGTCGACTCCGGCAAGTCCACCACTACCGGTCATTTAATTTACAAATGTGGTGGTATCGACAAACGTACCATCGAGAAGTTCGAGAAGGAAGCCCAGGAAATGGGTAAGGGATCTTTCAAATATGCCTGGGTGTTGGACAAACTGAAGGCTGAGCGTGAACGTGGTATCACCATCGACATCGCCCTGTGGAAGTTCGAGACCG…	elongation factor 1-alpha	gi|270308964|dbj|BAI52945.1|elongation factor-1 alpha [Lethocerus deyrollei]	BAI52945	7.37549e-104	100	C:lipid particle; C:cytosol; C:eukaryotic translation elongation factor 1 complex; C:microtubule associated complex; F:translation elongation factor activity; F:GTPase activity; F:GTP binding; P:GTP catabolic process; P:determination of adult lifespan; C:ribosome; P:regulation of translational elongation	-	IPR000795 (PRINTS); IPR027417 (G3DSA:3.40.50.GENE3D); IPR000795 (PFAM); PTHR23115:SF104 (PANTHER); PTHR23115 (PANTHER); IPR000795 (PROSITE_PATTERNS); IPR027417 (SUPERFAMILY)		7	0	8	0
Ara_Comb-S-plus-L_C136	620	CTGCCCTCGCGCATCATTCGACCTCCGCGAACCGCAGTCTTGGCACCAACGCCCTGAACTGAGTACGCGACCGGGAGCTCGACTCTCGTAGCGACTCGACGAACAGGATAAGTTAAGCGAGCACAATGCCTTTCAAACCTGCAGATAACCCTAAGTGTCCGAAATGCGGCAAGTCCGTATACGCGGCAGAAGAACGTGTCGCCGGCGGACTCAAATGGCACAAAATGTGCTTCAAATGCGGTCTTTGCCAGAAGTTACTGGACTCCACTAACTGCTCAGAACACGAAGGTGAACTTTACTGCAAAGTTTGCCATGCGCGCAAATTTGGACCTAAAGGCTACGGCTTTGGTGGCGGTGCTGGCTGTCTGTCCATGGACACCGGAGACCACCTTAAAGGCG…	muscle lim protein mlp84b-like	gi|389609751|dbj|BAM18487.1|muscle LIM protein [Papilio xuthus] >gi|389614544|dbj|BAM20317.1| muscle LIM protein [Papilio polytes]	BAM18487	5.59129e-50	100	F:zinc ion binding	-	IPR001781 (SMART); IPR001781 (PFAM); IPR001781 (G3DSA:2.10.110.GENE3D); PTHR24215 (PANTHER); IPR001781 (PROSITE_PATTERNS); IPR001781 (PROSITE_PROFILES); SSF57716 (SUPERFAMILY); SSF57716 (SUPERFAMILY)		6	0	6	0
Ara_Comb-S-plus-L_C175	887	ACATTACAAATTCGGCGGCTGTAGCAGTCGGCCGTCCGATCAGTTTCATTAACAGTTTAGTGTTGTGTTCGAATATAGTGATTTAGTTTCGTTATCTTGCTTAACTTTCTTATAAGCATACAAAATGAAATTCACGATTACCTTCATTACGTTACTCACCATATCTACAACGTGGGCTATAAAGGCAAAGATAGAAGAACCTAAGGACAAAAGAGAAGCATCCGGTACTTATTTACCACCTCATAGCGGTTCTTCCCATAATTACAATGCACCCGGTTTAAATCAACTGGAAGCCAGTGCTGTTAGCATTGGAGCCGGATACAGCGTGGGGGGAGGTAAACCAAGTTATAGTTTCGGTGATCAAGGCTCTGGAGCAACATACCAACTACAACAAGACGG…	hypothetical protein KGM_05787	gi|357614024|gb|EHJ68860.1|hypothetical protein KGM_05787 [Danaus plexippus]	EHJ68860	4.54191e-70	71	-	-	SIGNAL_PEPTIDE_N_REGION (PHOBIUS); NON_CYTOPLASMIC_DOMAIN (PHOBIUS); SIGNAL_PEPTIDE_C_REGION (PHOBIUS); SIGNAL_PEPTIDE_H_REGION (PHOBIUS); SIGNAL_PEPTIDE (PHOBIUS); SignalP-noTM (SIGNALP_EUK); SignalP-TM (SIGNALP_GRAM_POSITIVE)		6	0	7	0
Ara_Comb-S-plus-L_C94	810	GGCCATGAAGTACAGGGGACAATCGAACTTAGGACTCCTCGTTGCGAAGTCAAATCCATCACCTACAAAATGGTATTCAAGCTGGTGGTTTTGGCCTGCGCTTTTGTCGCTGCCCAAGGTGGAGTAGTCGCCCCTGTCACATACACAGCACATCCAGCGCAGCTCACATACGCCGCTGCACCAGTAGTGCATGCTGCTCCGGCCGCGGCCATCGTGCATTCTGCTCCAATCGCCTACTCTGCTCCAGTATCGAAACTCGCTGCCGTTGCACCTAAAGCCATAGATGAATACGACCCTCATCCGCAATACAGCTTCGCTTACGATGTACAAGACGGCCTTACTGGGGACTCGAAGAGCCAGCACGAAACTCGCGACGGTGATGTGGTACAGGGCTCGTAC…	tpa: cuticle protein	gi|183979321|dbj|BAG30751.1|cuticular protein CPR67A [Papilio xuthus]	BAG30751	1.60707e-49	78	F:structural constituent of cuticle	-	IPR000618 (PRINTS); IPR000618 (PFAM); PTHR12236 (PANTHER); PTHR12236:SF5 (PANTHER); IPR000618 (PROSITE_PATTERNS); NON_CYTOPLASMIC_DOMAIN (PHOBIUS); TRANSMEMBRANE (PHOBIUS); CYTOPLASMIC_DOMAIN (PHOBIUS); IPR000618 (PROSITE_PROFILES); TMhelix (TMHMM)		6	0	0	0
Ara_Comb-S-plus-L_C344	1373	ATCCGGGGATTGAGAGAAATATTTTACGACTAAAACCTGATAAAAACATATCCTTGAATATTAAGGTTACACCAAATAAATTGAAGGCACTTTAACTTTTATTCTATCTATTAAATAATTAATAAAACTGATTTTTTCCAAAGTACATCAAGATTTTTGGAGAACTAATATTTGAGAAGTGGTAACCCTAGGTACGAAGCCACAGGGGAGATAATGATAAAGTTAAAATAATACCTTTGTATTCGTCGCTGTCAATCACTATACTACGCGGAAAAAGAGATATAAATCATTATATATTTTGTTTTTGTCGGGATCGACACTAAAGTTTATCTGTTTTTCTTTGTTGGAAGTCGCCTTCTGCGCCAGTGAGTGTAAAGGCTGCACTTTCAACGGATCTAT…	ferritin light chain	gi|124245061|gb|ABM92426.1|ferritin LCH [Pieris rapae]	ABM92426	3.20085e-109	90	F:ferric iron binding; P:iron ion transport; P:cellular iron ion homeostasis	-	Coil (COILS); IPR012347 (G3DSA:1.20.1260.GENE3D); IPR008331 (PFAM); PTHR11431:SF28 (PANTHER); IPR001519 (PANTHER); SIGNAL_PEPTIDE_H_REGION (PHOBIUS); SIGNAL_PEPTIDE (PHOBIUS); SIGNAL_PEPTIDE_C_REGION (PHOBIUS); NON_CYTOPLASMIC_DOMAIN (PHOBIUS); SIGNAL_PEPTIDE_N_REGION (PHOBIUS); IPR009040 (PROSITE_PROFILES); SignalP-noTM (SIGNALP_GRAM_NEGATIVE); SignalP-noTM (SIGNALP_EUK); SignalP-TM (SIGNALP_GRA…		6	0	2	0
Ara_Comb-S-plus-L_C162	1054	GAAGAACGGAGGACAAAAAGTGTTACAGGCAGTGCGCTAGAGAACGTAGTGAGAGCATCATCCATAAGTCACTTGATTTGACACCATATTGAGTGATTGTTATAGTATTTAAAAGGGGTTCGCAAGATGGCGTTCAAGTCATCTATAGGTGTTGTGTTTTTGGCGTGTCTAGTCGTATTAGCATCATCAGCAGTTCCAAAGAATAACAAAAGGAAACCAGCCAATCCCCCAGCGCGTGTTGCCGAAGAGGCAGAGCGAGATGCAGAGATCACAAACTCTTGTCCAGACGACGGGTTCTTTGCGGATGCTGAACAATGTGATAAATACTACGAGTGCAGAGATGGTAAAATAATTGAGAAGCTGTGTCCCGATGGTATGGTGTTCAATGACTACAGCGCA…	cuticular protein analogous to peritrophins 3-b precursor	gi|389608647|dbj|BAM17933.1|obstructor-B [Papilio xuthus]	BAM17933	6.34728e-162	91	C:extracellular region; F:nucleic acid binding; F:chitin binding; F:metal ion binding; P:chitin metabolic process	-	IPR002557 (SMART); IPR002557 (G3DSA:2.170.140.GENE3D); IPR002557 (PFAM); PTHR23301 (PANTHER); NON_CYTOPLASMIC_DOMAIN (PHOBIUS); SIGNAL_PEPTIDE (PHOBIUS); SIGNAL_PEPTIDE_N_REGION (PHOBIUS); SIGNAL_PEPTIDE_C_REGION (PHOBIUS); SIGNAL_PEPTIDE_H_REGION (PHOBIUS); IPR002557 (PROSITE_PROFILES); IPR002557 (PROSITE_PROFILES); IPR002557 (PROSITE_PROFILES); SignalP-noTM (SIGNALP_EUK); SignalP-TM (SIGNALP_GR…		6	0	3	0
Ara_SSH-L-S_C82	601	TCGTTGCGACTTTGAGAATAAGTATTTTCACTCTGATGTGATTGATTTCTTTCAGGATCTTGGACTTGATTTTCAATATCACTATCAAGTTCAATTTTGTCGTTTTGTTTATGGTTAACATTATTTGATTGTCGACCTTCATTTTCATCACTTTGGTCAATATCTACAGCCTTTTGACCACTGTTTGGAGCTAAATGGGATGGTTCCTTATCTTCACCATCGTTGATTGCTGTTACAGCAGCTTCATTATCATCGTCGTATTCATTGTTATTAAGAATGTGATGGATAATATTAAGGGTATTTATAACATCATCAGAGGTAATTTTTTTGCCATTAAAAAGTATATTCGCTTCAAAATTATTAGGAAGTTTAAATGGCAACGCCTTTACAATATTTTCA…	---NA---	-	-	-	-	-	-	SIGNAL_PEPTIDE (PHOBIUS); SIGNAL_PEPTIDE_H_REGION (PHOBIUS); NON_CYTOPLASMIC_DOMAIN (PHOBIUS); SIGNAL_PEPTIDE_N_REGION (PHOBIUS); SIGNAL_PEPTIDE_C_REGION (PHOBIUS); SignalP-TM (SIGNALP_GRAM_POSITIVE); SignalP-noTM (SIGNALP_EUK)		6	1	0	0
Ara_Comb-S-plus-L_C29	885	AGTACAGGGATATCGAGTACTGCCTTGAACAACAAGCGTCATATGACCCATTCTATCGAGTCTGCAAAGCTTGGGCCATATTTGTCTGTGCTAAAATAGTTTCGTGGAGTGAGTGTGTGCAGATAGTCATCACAGTTTTTGGGACCTGTAAATACTCCCACACTTCATTATCAAAATGGCTGAAACAAATCCCATCTATGGACCCTTCTTTGGAGTTATGGGGGCGGCGTCTGCTATCATTTTTAGTGCCCTCGGAGCGGCTTATGGAACCGCCAAGTCGGGTACCGGTATCGCCGCCATGTCGGTGATGCGGCCCGAGCTCATTATGAAGTCCATCATTCCCGTTGTCATGGCTGGTATTATTGCCATCTACGGGTTGGTAGTGGCTGTACTTATTGC…	vacuolar h	gi|357618562|gb|EHJ71500.1|hypothetical protein KGM_13250 [Danaus plexippus]	EHJ71500	7.88853e-94	98	C:vacuolar proton-transporting V-type ATPase, V0 domain; C:integral component of membrane; C:plasma membrane proton-transporting V-type ATPase complex; C:fusome; F:proton-transporting ATPase activity, rotational mechanism; P:imaginal disc-derived wing morphogenesis; P:ATP hydrolysis coupled proton transport; P:dsRNA transport; P:oxidative phosphorylation	-	IPR000245 (PRINTS); G3DSA:1.20.120.610 (GENE3D); IPR011555 (TIGRFAM); IPR002379 (PFAM); PTHR10263:SF2 (PANTHER); PTHR10263 (PANTHER); NON_CYTOPLASMIC_DOMAIN (PHOBIUS); TRANSMEMBRANE (PHOBIUS); NON_CYTOPLASMIC_DOMAIN (PHOBIUS); TRANSMEMBRANE (PHOBIUS); CYTOPLASMIC_DOMAIN (PHOBIUS); TRANSMEMBRANE (PHOBIUS); TRANSMEMBRANE (PHOBIUS); CYTOPLASMIC_DOMAIN (PHOBIUS); NON_CYTOPLASMIC_DOMAIN (PHOBIUS); MF_…		6	0	4	0
Ara_Comb-S-plus-L_C183	506	GTGGAATTGTGAGCGGATAACAATTTCACACAGGAAACAGCTATGACCATGATTACGCCAAGCTTGCATGCCTGCAGGTCGACTCTAGAGGATCCCAAGCAGGGGTATCAACGCAAAGTACAGGGACCACATACATTCCTTGTGTTCATTTGTTCACTTGACAAATATTTTCAACTATCAAAATGTTCAAACTTTTCATCTTCGCCTGCTTCCTCGCTGTTGCCGCCGCTAAGCCTGGAGTCCTGCCATTAGCCTACAGCGCTCCTTTCGCTGCGGCGTACACAGCCCCCGTAGCGGCAGCGTACACAGCTCCAGTAGCTGCAGCGTACACCGCGCCAGTGGCCTACTCTGCCTATTCAGCTTACACCGCACCAGTGGCCGCTTACTCTGCCTACACTT…	beta-galactosidase alpha-peptide	gi|518202355|ref|WP_019372563.1|hypothetical protein [Pseudomonas aeruginosa]	WP_019372563	6.24212e-09	96	F:catalase activity; F:heme binding; F:metal ion binding; P:hydrogen peroxide catabolic process; P:oxidation-reduction process; P:tryptophan metabolic process; P:peroxidase reaction; P:methane metabolic process	EC:1.11.1.6	SIGNAL_PEPTIDE_N_REGION (PHOBIUS); SIGNAL_PEPTIDE (PHOBIUS); SIGNAL_PEPTIDE_H_REGION (PHOBIUS); SIGNAL_PEPTIDE_C_REGION (PHOBIUS); NON_CYTOPLASMIC_DOMAIN (PHOBIUS); SignalP-TM (SIGNALP_GRAM_POSITIVE); SignalP-TM (SIGNALP_GRAM_NEGATIVE); SignalP-noTM (SIGNALP_EUK); TMhelix (TMHMM); TMhelix (TMHMM); TMhelix (TMHMM)		6	0	1	0
Ara_Comb-S-plus-L_C142	662	GATCCCAAGCAGTGGTATCAACGCAGAGTACAGGGATACTGTCCTCAGCTGTCCAGATATCAACATTACCTTGCAACATCTCAAAATGACCAAGTTCGTTGTGCTCTTCCTCGCCTGCTTGGCCTTCGCGTCAGCGAGACAAGTCCGCCGCGATGCTTCTACTCCCTTTGAGGACATCCAGAAGCATGCGGCTGAGTTCCAGAAAACTTTTAGTGAGCAAGTCTCTAAGTTCACTTCCTCTCAGAACACTCAAGAAGTTAGCAAAGCATTGAAGGAAGGTGCAGACTCCATCTTGCAGCAAATCTCCTCGTTCACCAACACCATCAGCTCCGCGATAAACGACGCCAATGGGAAGTCGAAGGAGTTACTCCAGAACACACGCACGAGCTTCGAGCGCAC…	apolipophorin-iii precursor	gi|5915688|sp|P80703.2|APL3_GALMERecName: Full=Apolipophorin-3; AltName: Full=Apolipophorin-III; Short=ApoLp-III; Flags: Precursor >gi|3426083|emb|CAA07363.1| apolipophorin III [Galleria mellonella]	P80703	3.56865e-79	85	C:extracellular space; F:lipid binding; P:lipid transport; P:innate immune response; P:defense response to Gram-positive bacterium	-	Coil (COILS); IPR010009 (PFAM); G3DSA:1.20.120.20 (GENE3D); SSF47857 (SUPERFAMILY)		6	0	4	0
Ara_Comb-S-plus-L_C204	845	TCAGTTGTACACATCATACAAAGCAATCATGTTCACCAAAGTACTCTCCCTGAGCGCTATGCTAGCGGTAGCCGCGGCAGGACTCTTGGCTGAGCCTCACTACTCTTCAGCTGCTGCAGTCTCGTCACAAAGCATTGTGCGTCACGACCAGCCCCACGCTGTGGCTGCTGCTCCTGTGGCATACCACGCCGCACCTGTTGCATACCATACTGCACCCGTCGCATACCACTCTGCACCTGTGGCGTACCAGGCTTCTCCCGTACACTACTCTTCCGCCGCTGCCGTGTCTTCGCAAAGCATTCAACGTCACGATCAGACTCATGCTACAGTTGCCCACTATGCTGCTGCACCCGTTGCCCACTACACCGCAGCACCCGTGGCCCACTACGCTGCTGCACC…	tpa: cuticle protein	gi|183979245|dbj|BAG30784.1|cuticular protein CPR103a [Papilio xuthus]	BAG30784	1.25854e-38	89	F:structural constituent of cuticle	-	IPR000618 (PRINTS); IPR000618 (PFAM); PTHR12236:SF2 (PANTHER); PTHR12236 (PANTHER); IPR000618 (PROSITE_PATTERNS); SIGNAL_PEPTIDE_H_REGION (PHOBIUS); SIGNAL_PEPTIDE_C_REGION (PHOBIUS); SIGNAL_PEPTIDE (PHOBIUS); NON_CYTOPLASMIC_DOMAIN (PHOBIUS); SIGNAL_PEPTIDE_N_REGION (PHOBIUS); IPR000618 (PROSITE_PROFILES); SignalP-TM (SIGNALP_GRAM_POSITIVE); SignalP-noTM (SIGNALP_GRAM_NEGATIVE); SignalP-noTM (SI…		6	0	0	0
Ara_Comb-S-plus-L_C243	527	ATCACAATTTCAGGACCCATCAACGTAGTCACAACACTCATCAATAAACAAAATGGTTGCGAAGTTCGTTGTTCTTTTCGCTCTGGTGGCAGCCGTCAGCGCTGACCATTCTGGCTTCTCATACTCTGTAGCCGATCCTTACACTGGTGATTTCAAGAATCAAATAGAGAGACGTGCTGGTGATAATGTGCTGGGACAGTACTCATTATTGGAATCTGATGGAACTCGCCGCACCGTGGACTATGCTGCTGGCGCCGAAGGTTTCAACGCTGTTGTGAGGAAGGACCCAGCTCTATACAGTTCTCTCCCCTACGCCTATGGCTCTGCCTACGGTTCTCCCTACGGCTCTGCCTATGGCTCCGCCTATGGTTACCAGGCTGCCTACCCATACGGAAGATT…	cuticular protein rr-2 motif 63	gi|290560634|ref|NP_001166693.1|cuticular protein RR-2 motif 64 precursor [Bombyx mori] >gi|223671230|tpd|FAA00567.1| TPA: putative cuticle protein [Bombyx mori]	NP_001166693	3.17516e-31	92	F:structural constituent of cuticle	-	IPR000618 (PFAM); PTHR12236 (PANTHER); PTHR12236:SF15 (PANTHER); IPR000618 (PROSITE_PATTERNS); SIGNAL_PEPTIDE_C_REGION (PHOBIUS); SIGNAL_PEPTIDE (PHOBIUS); NON_CYTOPLASMIC_DOMAIN (PHOBIUS); SIGNAL_PEPTIDE_H_REGION (PHOBIUS); SIGNAL_PEPTIDE_N_REGION (PHOBIUS); IPR000618 (PROSITE_PROFILES); SignalP-noTM (SIGNALP_EUK); SignalP-noTM (SIGNALP_GRAM_NEGATIVE)		6	0	0	0
Ara_Comb-S-plus-L_C238	508	GATCAAGCGTGGCCTCCGATCGTTGTGGACCTGCTCACTATCGCTCTACAGAGAAAGGATCGACTCGTGTGCTTCTTGCGACATCCGTGCCCGATAAAATAAACATGAGGATACTACCCCTGATTGTGTTCGTTACATGCTTGCTGTACCAGACGACGGCACGACCACAGGATGATGCTGAGCCTCGATCTGCGTCCAACCGTGGTTTATTGAAGAGAGGTTTGGTTAGCAAGGCAAAAACCACAACAACTACGCCTGCACCACAGGAGGAAGAAGAATACGAAGATGAAGCAGAATACCCGGAAAGTGAAGCTCAGGAACCCTCAACGGAGACGCCACCTTCTTCTACGGAGGGCAAGAAGTTAGTCGGAAGCGGTGTTCGTCCTTTCCGAAGTAACA…	myristoylated alanine-rich c-kinase substrate-like isoform x1	gi|389608579|dbj|BAM17899.1|unknown secreted protein [Papilio xuthus]	BAM17899	7.82905e-25	70	-		no IPS match		6	0	3	0
Ara_Comb-S-plus-L_C206	729	ATTCGAGATCAGACATCGTTGAGAAATATAAGTATTAATTCATCATGTATCGACTGATACTTCTCGCTTCGGCAGCCATCCTCGTGGGAGCCCACGTTCACGCACATGACACACACACGCACGCTCACACCCACACCCACGATGAACCCTCCGTACCCCATGCTGAAAGTCCGCTCCGTGGAATAGTTCGCTTGGCTAGTCCTGATGGTCGTGATGTTCACGGAAATGTGACCTTCACACAGTTGCACGACAAAGTTAAGATAACTGGTACGATCTATGGTATGCCACCTGGAGAATACGGATTCCACATCCACGAGACTGGAGACATCACCAACGGCTGCCTCTCAGCTGGAGCTCATTTCAACCCTGACATGAAAGACCATGGTCACCCCGAAGATG…	diapause bioclock protein	gi|357621212|gb|EHJ73125.1|diapause bioclock protein [Danaus plexippus]	EHJ73125	1.51792e-77	73	F:superoxide dismutase activity; F:metal ion binding; P:removal of superoxide radicals; P:oxidation-reduction process	EC:1.15.1.1	IPR001424 (PRINTS); IPR001424 (G3DSA:2.60.40.GENE3D); IPR001424 (PFAM); PTHR10003 (PANTHER); IPR018152 (PROSITE_PATTERNS); IPR018152 (PROSITE_PATTERNS); SIGNAL_PEPTIDE_H_REGION (PHOBIUS); SIGNAL_PEPTIDE_C_REGION (PHOBIUS); NON_CYTOPLASMIC_DOMAIN (PHOBIUS); SIGNAL_PEPTIDE (PHOBIUS); SIGNAL_PEPTIDE_N_REGION (PHOBIUS); SignalP-TM (SIGNALP_GRAM_POSITIVE); SignalP-noTM (SIGNALP_GRAM_NEGATIVE); SignalP…		6	0	2	0
Ara_Comb-S-plus-L_C491	565	GTTGTGATCCCGTCATGGCGCGCTACGCCCGTGTCGTTCCTCTGGTCGCGTGTCTCTTGTTCGCCTGCGGGGTTGCTAGTGGGCAACGTTATCGGCGGCAGGCGGATGACTCTAAGAAAGACGATAGCCAGGAGCAAGAGCTATGCAAGGACAAGGACGCTGGCGAATGGTTCCGGCTGGTAGCCGGCGAGGACGACAACTGTCGCGACGTCATTCAGTGTACCGCCTCGGGTATTCAAGCTATACGATGCCCGGCCGGTCTATTTTTTGATATTGAAAAACAAACATGTGACTGGAAAGACGCTGTGAAGAACTGTAAACTAAAGAACAAAGAACGTAAAATAAAGCCCCTTCTCTACACTGATGAGCCTCTCTGCCAGGATGGGTTCTTAGCTTGTG…	chitin deacetylase 1	gi|512919059|ref|XP_004929283.1|PREDICTED: uncharacterized protein LOC101740647 [Bombyx mori]	XP_004929283	7.94673e-113	94	C:extracellular region; C:late endosome; F:chitin deacetylase activity; F:chitin binding; F:pullulanase activity; P:carbohydrate metabolic process; P:chitin metabolic process; P:regulation of tube length, open tracheal system; F:protein binding	EC:3.5.1.41; EC:3.2.1.41	IPR002172 (SMART); IPR002557 (SMART); IPR002172 (PFAM); IPR002557 (PFAM); IPR002557 (G3DSA:2.170.140.GENE3D); IPR002172 (G3DSA:4.10.400.GENE3D); PTHR11177:SF136 (PANTHER); PTHR11177 (PANTHER); IPR023415 (PROSITE_PATTERNS); NON_CYTOPLASMIC_DOMAIN (PHOBIUS); SIGNAL_PEPTIDE_N_REGION (PHOBIUS); SIGNAL_PEPTIDE_H_REGION (PHOBIUS); SIGNAL_PEPTIDE_C_REGION (PHOBIUS); SIGNAL_PEPTIDE (PHOBIUS); IPR002172 (…		6	0	2	0
Ara_Comb-S-plus-L_C54	578	AGTCGCACCACAGCACGCGTCGACTCGACATATTTTGACCAAGGGGAGTTGATACACAAAGCCGCCACCATGGACGCGATCAAAAAGAAGATGCAGGCGATGAAGCTGGAGAAGGACAACGCACTTGACCGTGCCGCCATGTGCGAGCAGGAAGCCAAGGATGCTAACCTACGAGCTGAGAAGGCAGAAGAAGAAGCCAGACAGCTCCAGAAGAAGATCCAGACCATTGAGAACGACCTTGACCAAACACAAGAGGGCCTCATGCAAGTCAACGCTAAGCTCGAGGAGAAGGAGAAGGCACTACAGAACGCCGAATCCGAAGTTGCTGCGCTCAACCGACGTATCCAACTGCTCGAGGAAGACTTGGAGAGGTCAGAGGAACGTCTTGCGACCGCAACC…	tropomyosin invertebrate	gi|389610581|dbj|BAM18902.1|tropomyosin 1 [Papilio polytes]	BAM18902	9.31005e-94	100	F:molecular_function; P:biological_process; C:cellular_component	-	Coil (COILS); IPR000533 (PRINTS); IPR000533 (PFAM); G3DSA:1.20.5.340 (GENE3D); PTHR19269 (PANTHER); SSF57997 (SUPERFAMILY)		6	0	8	0
Ara_Comb-S-plus-L_C252	609	CAGAGGCTCTTTTTCTTCCGGTTGTCAATATGGGTGTCGACATCAACCATAAACACGACAGGAAAGTTAGGCGCACTGAAGTTAAATCTAAGGATGTGTACCTGAGGTTACTTGTTAAATTATACAGATACTTGGCTAGACGTACAAATGCCAAGTTCAACCAGATTGTATTGCGACGGCTGTTCATGAGCCGTATCAACCGGGCGCCTATTTCTTTGTCTCGTCTTGCTCGCCACATGAAGAAACCCACTCGTGAGGGTCTGATCGCTGTGGTTGTCGGAACTGTTACCAACGACGTGAGGCTGTACACGGTCCCTAAGCTGTCTGTTGCTGCACTTCATGTGACTGAAAAAGCACGCGCCCGTATCTTGGCTGCTGGTGGTGAAATTCTAACTTTCG…	ribosomal protein l18	gi|268306468|gb|ACY95355.1|ribosomal protein L18 [Manduca sexta]	ACY95355	2.74468e-109	98	C:ribosome; F:structural constituent of ribosome; P:translation; P:ribosome biogenesis	-	IPR021131 (PFAM); G3DSA:3.100.10.10 (GENE3D); IPR000039 (PANTHER); IPR021132 (PROSITE_PATTERNS); IPR021131 (SUPERFAMILY)		6	0	5	0
Ara_Comb-S-plus-L_C61	634	TCCCAAGCAGTGGTATCAACGCAGAGTACAGGGAGTCGTGTTGTGCGTCTCACAGTGCTAACTAGTGACATCAAACATGGTTCTGGACACAGAAGACTGGGCTGATGAGCTCCCACCGGAACAAATTGCCGTCCTTCGCAAAGCGTTTGATGGCTTCGACCACAACCGCTCGGGCAGTATTCCATGTGACTTCGTAGCTGACATCCTTCGAATGATGGGACAGCCCTTCAACAAAAAGATCCTTGAAGAGCTTATCGAAGAGGTTGACGCTGACAAGTCTGGTCGTTTGGAATTCCCTGAATTCGTAACACTCGCTGCTAAGTTCATCGTTGAAGAAGACGCTGAGGCTATGCAAAAGGAACTCAGGGAAGCTTTCAGATTATATGACAAAGAAGGCAA…	troponin c	gi|112983086|ref|NP_001037594.1|troponin C [Bombyx mori] >gi|56462264|gb|AAV91415.1| troponin C 1 [Lonomia obliqua] >gi|95103098|gb|ABF51490.1| troponin C [Bombyx mori] >gi|108744606|gb|ABG02550.1| troponin C [Bombyx mori] >gi|225346697|gb|ACN86371.1| troponin C [Bombyx mandarina] >gi|389608141|dbj|BAM17682.1| troponin C [Papilio xuthus] >gi|389610573|dbj|BAM18898.1| troponin C [Papilio polytes]	NP_001037594	3.62955e-94	100	F:calcium ion binding; F:2-alkenal reductase [NAD(P)] activity; P:oxidation-reduction process	EC:1.3.1.74	IPR002048 (SMART); IPR011992 (PFAM); IPR011992 (G3DSA:1.10.238.GENE3D); PTHR10891:SF539 (PANTHER); PTHR10891 (PANTHER); IPR018247 (PROSITE_PATTERNS); IPR018247 (PROSITE_PATTERNS); IPR002048 (PROSITE_PROFILES); IPR002048 (PROSITE_PROFILES); IPR002048 (PROSITE_PROFILES); IPR002048 (PROSITE_PROFILES); SSF47473 (SUPERFAMILY)		5	0	12	0
Ara_Comb-S-plus-L_C245	856	AGTATTCAACTGACTACGGCGCTGTACACTGTGTTTGACTGTTTACTGAACTTCTGAAGAGGTTGTCATTTTCACTGACATCTGAATTCGGAAGGGTTGCAATATTTGCAATTTACATTAAACTATTTATCTTATCTGCATTAGTTTTTCTTCTTAAATAATCAATTGTGTAACAATGCCGGCCAAAGCTGTGTGCGTTTTAAACGGTGATATTAGTGGCACAGTCTTCTTCGATCAGAAGGATGACAGTTCCCCTGTAGTAGTCTCCGGGGAAGTCAAGGGACTAGCAAAGGGTAAACATGGTTTCCATGTGCATGAATTTGGTGACAACACAAATGGATGCACATCAGCAGGAGCTCACTTCAATCCCTTGAAACAAGAACATGGAGCTCCCAATGC…	superoxide dismutase	gi|357625024|gb|EHJ75579.1|superoxide dismutase [Danaus plexippus]	EHJ75579	4.71012e-90	95	C:cytoplasm; F:superoxide dismutase activity; F:metal ion binding; P:removal of superoxide radicals; P:oxidation-reduction process	EC:1.15.1.1	IPR001424 (PRINTS); IPR001424 (G3DSA:2.60.40.GENE3D); IPR001424 (PFAM); PTHR10003 (PANTHER); IPR018152 (PROSITE_PATTERNS); IPR018152 (PROSITE_PATTERNS); IPR001424 (SUPERFAMILY)		5	0	3	0
Ara_Comb-S-plus-L_C489	577	GTCGTATTGACATTCGCGCGTGGTCGAACGCCTGACCATGACTTTGAAATATTTAATAGTTTTAATAGCCCTAACAAGTGTTAATGTCAACTGCAAATCTCCATATAAAATATGTGTTCCGGCGCAACACTTGAAGGCCTGCGAGGCGATGCTTGAAATCCCTACAAAGAGCAAGGCTATTTTGGAATGCATACCAGCAAGAGATAGGGTGGAATGTCTGTCTTTCGTTCAACAACGTCAGGCAGACTTGGTGCCAGTGGACCCGGAAGATATGTACATGGCTTCGAAAATACCGAACCAGGACTTTGTCGTCTTCCAAGAGTACAGGACAGATGACGAACCTGATGCGGAGTTTCGATATGAAGCGGTCATAGTTGTCCACAAGGATATCCCGATCAA…	transferrin	gi|357630735|gb|EHJ78668.1|Transferrin [Danaus plexippus]	EHJ78668	2.78386e-115	97	C:extracellular region; F:ferric iron binding; P:iron ion transport; P:cellular iron ion homeostasis	-	IPR001156 (PRINTS); IPR001156 (SMART); IPR001156 (PFAM); G3DSA:3.40.190.10 (GENE3D); PTHR11485:SF19 (PANTHER); PTHR11485 (PANTHER); IPR018195 (PROSITE_PATTERNS); NON_CYTOPLASMIC_DOMAIN (PHOBIUS); SIGNAL_PEPTIDE_C_REGION (PHOBIUS); SIGNAL_PEPTIDE_H_REGION (PHOBIUS); SIGNAL_PEPTIDE (PHOBIUS); SIGNAL_PEPTIDE_N_REGION (PHOBIUS); IPR001156 (PROSITE_PROFILES); SignalP-noTM (SIGNALP_EUK); SSF53850 (SUPE…		5	0	0	0
Ara_Comb-S-plus-L_C170	641	TAATTCGCATCGAAGCCTCACATCATAATATACAAAATGGTAATCAAGTTTGTCATATTCAACGCTTCGCTGATGGCAGTGAGTGCACAGCATCATAGTCAAGGCCATGGTCATGCCACATCTTCTCAATCAATCATCCGACATGATGTATCACACAACCAAGGCTATCACCACGTACAACCGATCGCCGTGCACACTGCTGCAGTATCTCACCACCAACCCGCTCTGTCCATTCATCACGCTGCCCCAATCGCGTACCACCAACCCGCTATCTCCGTCCATCACTCCGCTCCTATCGTCCACGCTGCTCCCATTACTCACTATCAAACTCCAGTCTACCACAATCAACACCACGACGCTCATGAACACCAGGATTACTACGCGCACCCTAAATACGAG…	tpa: cuticle protein	gi|357629356|gb|EHJ78177.1|cuticular protein RR-2 motif 87 [Danaus plexippus]	EHJ78177	3.21809e-63	72	F:structural constituent of cuticle	-	IPR000618 (PRINTS); IPR000618 (PFAM); PTHR12236 (PANTHER); IPR000618 (PROSITE_PATTERNS); IPR000618 (PROSITE_PROFILES); SignalP-noTM (SIGNALP_EUK); SignalP-TM (SIGNALP_GRAM_POSITIVE)		5	0	3	0
Ara_Comb-S-plus-L_C996	535	ATTGAAATATATCGTAACGTTCGAAATGGCAAGAAAATTACATTATTTCGACTTAAACGGTCTCGCTGAGCCGATAAGGTATATTCTGCATTATGGAAAGCAAAAGTTCGAAGATGTAAGATACGCGTACAAGGACTGGCCAATCAAAAGTGTGAAGGACTCGCTCCCATACGGTCAACTGCCTCTCTATGAAGAAGGTAACCGTACCCTGAACCAGTCACTGGCCATCGCTCGTTATCTGGCAACCACCAGCAATCTCTTGCCAAGCGATCCTTGGGAACAAGCTGTTTTGGATTCGGTTGTGTACAATATCTATGACTTCTGGAAGCAAGTCGTAGCCTACATCAAGGAAGAGGATGTTGTTAAGAAACAAGCGCTGAAGAAGGAAATCTTGACTGA…	glutathione s-transferase	gi|6671050|gb|AAF23078.1|AF128867_1glutathione S-transferase [Choristoneura fumiferana]	AAF23078	4.87553e-93	87	F:glutathione transferase activity; F:protein binding; P:glutathione metabolic process; P:glutathione conjugation reaction	EC:2.5.1.18	IPR012336 (G3DSA:3.40.30.GENE3D); IPR004045 (PFAM); IPR010987 (G3DSA:1.20.1050.GENE3D); PTHR11571 (PANTHER); IPR004045 (PROSITE_PROFILES); IPR010987 (PROSITE_PROFILES); IPR010987 (SUPERFAMILY); IPR012336 (SUPERFAMILY)		5	0	20	0
Ara_Comb-S-plus-L_C85	1004	TACATTGTGACCGTTTAACGGACGGCAGTCAGACGCACCTGCCGTCAACAAATAAACAGTGATAAATTAGATAGTGCGAAATGTTTAAATTATTAGTGATATTGTCGATAGCGGCGTACGCCAGCGGACAGTACTCAGCATCGAGGCTCGTTAAGAACATATATAATGAATGTTTGAGTCAATATTCGGTGGAGTGTGTGAAACCGAGGACCCTGGAATGGATTTCCCACGTAGCAAACGATGAAGAGATCAAGATCACGGATAATCTGTCGATCATCAAGAATGCGGAAATCGATGATGAGGCGGTCGACCCCAGGATGGCAAAGGACCCCGCCTACGCGCTTGTTGATAAAGTGGATCGTTTCCTTCAAACTCATGCAGTGAGAGTCAAAGTTCCTG…	osiris 18	gi|357622529|gb|EHJ73968.1|osiris 18 [Danaus plexippus]	EHJ73968	1.14252e-148	96	-	-	IPR012464 (PFAM); IPR012464 (PANTHER); PTHR21879:SF13 (PANTHER); CYTOPLASMIC_DOMAIN (PHOBIUS); NON_CYTOPLASMIC_DOMAIN (PHOBIUS); TRANSMEMBRANE (PHOBIUS); SIGNAL_PEPTIDE_H_REGION (PHOBIUS); SIGNAL_PEPTIDE_C_REGION (PHOBIUS); NON_CYTOPLASMIC_DOMAIN (PHOBIUS); SIGNAL_PEPTIDE_N_REGION (PHOBIUS); TRANSMEMBRANE (PHOBIUS); SIGNAL_PEPTIDE (PHOBIUS); SignalP-noTM (SIGNALP_EUK); TMhelix (TMHMM); TMhelix (T…		5	0	38	0
Ara_Comb-S-plus-L_C192	624	ATTAGTTGTGTTCTAAAAATAAAGCAAAATGTTCTCCAAAATTTTCACTTTGAGTGCTGTGTTGGCTGTAGCCTCGGCTGGTCTTCTGCCTCAACCCCAATACTCTTCAGCTGCTGCTGTTTCTTCACAAAGTGTAGTGCGCCACGATCAACACCACGCTATTTCTGCTGCCCCAGTTGCCTACCACGCTGCACCTATTGCCTACCACGGTACTCCTGTCATCTACCAAGCATCTCCAGTGCACTACTCATCAGCCGCAGCTGTATCGTCACAAAGTATCCAGCGCCATGACCAGCCCCATGCTGTTGCCGTTGCTCCCGTTGCACATTACGCTGCCCCTGTGGCCCATTACGCTGCTCCCACAGCCCATTACGCTTCTCCTGTAGCGCATTATGCTAC…	tpa: cuticle protein	gi|389609263|dbj|BAM18243.1|cuticular protein PxutCPR103c [Papilio xuthus]	BAM18243	1.55662e-33	89	F:structural constituent of cuticle	-	IPR000618 (PRINTS); IPR000618 (PFAM); PTHR12236:SF17 (PANTHER); PTHR12236 (PANTHER); SIGNAL_PEPTIDE (PHOBIUS); SIGNAL_PEPTIDE_N_REGION (PHOBIUS); SIGNAL_PEPTIDE_C_REGION (PHOBIUS); SIGNAL_PEPTIDE_H_REGION (PHOBIUS); NON_CYTOPLASMIC_DOMAIN (PHOBIUS); IPR000618 (PROSITE_PROFILES); SignalP-TM (SIGNALP_GRAM_POSITIVE); SignalP-noTM (SIGNALP_GRAM_NEGATIVE); SignalP-noTM (SIGNALP_EUK)		5	0	0	0
Ara_Comb-S-plus-L_C246	595	GGTTCAAAGATGAGTGATGCGCAATACATGGTAACAAGAGAAACCACTCAGCCTCTCCTCATCAACTCCAGTCCCACCTACTCGCGGTGAACCCTGTTACATCGAGCAACCTATAATCGAGATTGTGGTATCCAATCCCTTTGGAGATATAGGTCGATTAACAAACGGGAGTAAAGGGGGTCCGGACATAAACCGGATGGGTTGGCAGCAGGACGTACTGCGGTGCAGTAGGCAAGGGGAAACCACTGCACTATTTCCCAAGAAATCTTCATGAAAGTGAACTAAGAAAAGAATGTTATGGTATGCGATTCGGCTTCCACCAGCCGCCATGCAGCCAGCATGTTGAGGTCCAGGTCACAAGTGATCTAACTGATCACAATAACGTCGGCGAGAAGCTGA…	---NA---	-	-	-	-	-	-	no IPS match		5	0	0	0
Ara_Comb-S-plus-L_C240	659	CACACAACACGTACCACCACCGAAGGACAATGAAGTTACTCGTGCTGTTAGTCAGTGTGGTCGTGGTCGCTGCGAAGCCGACGAACGATGAAGAAGTGGTCGGTTCTGTGATCGGCGTGGTCAAGGGATGCGCTGAACAAGATGTCGCCTTGTGCCTTAAGGAAAGAGCGCTGAAATACGCCGAAAATTTAGCAACATCCCGGGAAATCAATATCGCTGATGGTATCACACTGATCGGTACCGGATCGTCCCGTGGTGCCAGATCCTTTGAACCATTATCAGACGAGCCCAGAGCCAGAGAAAACCAGGTGGAATCCAGATTAGTTGACGCAGCTGCTGAATTTCTGGAGAACCATGTAATCCAACTGCGCGTACCAAAAAGTACCGTGGATGATGTGA…	osiris 9	gi|357624135|gb|EHJ75018.1|osiris 9 [Danaus plexippus]	EHJ75018	5.28095e-88	95	C:extracellular region; F:transporter activity; P:transport	-	IPR012464 (PFAM); PTHR21879:SF1 (PANTHER); IPR012464 (PANTHER); SIGNAL_PEPTIDE_N_REGION (PHOBIUS); SIGNAL_PEPTIDE_H_REGION (PHOBIUS); SIGNAL_PEPTIDE_C_REGION (PHOBIUS); TRANSMEMBRANE (PHOBIUS); SIGNAL_PEPTIDE (PHOBIUS); CYTOPLASMIC_DOMAIN (PHOBIUS); NON_CYTOPLASMIC_DOMAIN (PHOBIUS); SignalP-noTM (SIGNALP_EUK); SignalP-noTM (SIGNALP_GRAM_NEGATIVE); SignalP-TM (SIGNALP_GRAM_POSITIVE); TMhelix (TMHM…		5	0	20	0
Ara_Comb-S-plus-L_C228	633	AGTTCGGAATTTGTTCCCGTTTAATTCGGCCGCTAAATTCTGTTTATTCAGTGTTATTTTATAATTTTTAATAGAATATTTTATGTGTCAATGACAAAATTGAAGAGAAAATTCGCGATAACCGACAAATTTTTGCCAAGGCTCGCTAAAAATCTGTGCACCCGAAAAGGCAGTCGTCGGGCTAATACCGGGAACCGTTTGGAGCACGCCGTACTCACTCACATTCAGCACGTGCCGTAGACTGTCAGTCTTCACTTCTTCACTCATCATCATCTTCATCTCCCACTAATCCACGGTCGACAACATGGCCCGCGGCGATGAATGCAAAACTGCCTCTAAGGCTACGTATGCCTGCAAGCAATTCGATGTATCGGGCCCAATCAAAAAACCCACAGCTAG…	hypothetical protein KGM_00786	gi|357613771|gb|EHJ68709.1|hypothetical protein KGM_00786 [Danaus plexippus]	EHJ68709	6.87479e-26	81	-	-	TRANSMEMBRANE (PHOBIUS); TRANSMEMBRANE (PHOBIUS); CYTOPLASMIC_DOMAIN (PHOBIUS); NON_CYTOPLASMIC_DOMAIN (PHOBIUS); CYTOPLASMIC_DOMAIN (PHOBIUS); TMhelix (TMHMM); TMhelix (TMHMM)		5	0	12	0
Ara_Comb-S-plus-L_C119	975	AGCAGTGGTATCAACGCAGAGTACAGGGAAGCAGTGGTATCAACGCAGAGTACAGGGAAGCAGTGGTATCAACGCAGAGTACAGGGAAGCAGTGGTATCAACGCAGAGTACAGGGAAGCAGTGGTATCAACGCAGAGTACAGGGAAGCAGTGGTATCAACGCAGAGTACAGGGAAGCAGTGATATCAACGCAGAGTACAGGGAAGCAGTGGTATCAACGCAGAGTACAGGGAAGCAGTGGTATCAACGCAGAGTACAGGAAAGCAGTGGTATCAACGCGGAGTACAGGGAAGCAGTGGTATCAACGCAGAGTACAGGGAAGCAGTGGTATCAACGCAGAGTACAGGGAAGCAGTGGTATCAACGCAGAGTACAGGGAAGCAGTGGTATCAACGCAGAGT…	cytochrome p450 liketbp	gi|389614292|dbj|BAM20251.1|unknown protein, partial [Papilio xuthus]	BAM20251	5.28463e-39	91	-	-	no IPS match		5	0	0	0
Ara_Comb-S-plus-L_C348	594	ATTGGTAGTCTGTGGTTTATGAATTTTAACCTCTTTTCTGTTGTCAAAATAGGCGAAAGGTAGTGGGTCAAGATGTTGATGCCAAAACAGAATCGCGTTGCGATCTATGAATTCCTCTTCAAAGAGGGTGTAATGGTAGCTAAAAAGGATTATCATGCACCCAAGCATCCGGATCTTGAAAAGATTCCCAACCTCCAAGTTATTAAGGCAATGCAATCATTAAAATCTAGAGGTTATGTGAAGGAACAATTTGCGTGGAGGCATTTCTACTGGTACCTTACAAATGAGGGTATTGAGTACCTAAGGATCTTCCTCCATCTACCACCTGAAATTGTGCCAGCCACACTTAAGCGCTCAGTGCGTATTGAGACAGTCCGTCGTGGTGCTGTTGGCCGTTCT…	ribosomal protein s10	gi|315115453|gb|ADT80699.1|ribosomal protein S10 [Euphydryas aurinia]	ADT80699	3.10026e-95	98	C:ribosome	-	IPR005326 (PFAM); PTHR12146 (PANTHER)		5	0	1	0
Ara_Comb-S-plus-L_C82	962	ACAGTTTAGCCGGCACAACCATGAAGGTGGTAGCGTGCTTCGTGTTAGGTCTCGCGGCTCTTGCCGCAGCCCGACCAGATGTCGTCGGTGACCAAACTTTGGTTACTATGGACGTTAAACAAAAGCAGTTCTTTATCCTGAAGCTATTGAATAACATTATGGGACCGGTTATGTACAAGGATATTGAAGACTTAGGCAAAAATTTCAAAATCGAAGACAACATGGACATGTACACTAAACAAAATGTAGTCAAAGTATTCCTCAACAACTGGAATATTGGCTTCTTACCACGTGGTGAAATATTCACCCTCCACGTTGACCGTCAACTCAAGGAGGTTGTTACCATGTTCCACATGCTGTACTACGCTAAAGACTTCACCACCTTCATTAAGACTGCGT…	moderately methionine rich storage protein	gi|357608265|gb|EHJ65899.1|moderately methionine rich storage protein [Danaus plexippus]	EHJ65899	3.8713e-180	92	F:nutrient reservoir activity	-	IPR013788 (PRINTS); IPR008922 (G3DSA:1.10.1280.GENE3D); IPR000896 (PFAM); IPR005204 (PFAM); IPR005204 (G3DSA:1.20.1370.GENE3D); PTHR11511:SF5 (PANTHER); IPR013788 (PANTHER); IPR013788 (PROSITE_PATTERNS); NON_CYTOPLASMIC_DOMAIN (PHOBIUS); SIGNAL_PEPTIDE_H_REGION (PHOBIUS); SIGNAL_PEPTIDE_C_REGION (PHOBIUS); SIGNAL_PEPTIDE_N_REGION (PHOBIUS); SIGNAL_PEPTIDE (PHOBIUS); SignalP-noTM (SIGNALP_GRAM_NEG…		5	0	84	2
Ara_Comb-S-plus-L_C174	544	AATCAGTAGCTTTCGAGCAGTCTAAAAGAAGTGCACGATGAGATTTCTGATTGTTTCCGTCGCCATCTTCGCTTGCGCCGCAGCAGCGCCATCTGGCGCTCTGCTGGCCACATCCTACTCTAGTGGTATCATCAGCCACGGAGCACCATGGGCTGTCGCTCACGCTGCGCCCTTGGCTGTCGCTGCAGCCCCATTGGCTTACGCTACTCCTCTAGGCGTTTCTACCATCAACTCCGGTGACATCCAAGCTGCTGCAATCGACGCCCACGTTGAAGCCTCCGATCACGCCCGCGCAGCTGTTGACACCGTCCGTCAGGTAAACGACCAGGCCGCTGAAATTCAAGGCAGAGCCATCAATACCGCTGAGGACCACGCCTGGCAAGCAGTGAACGCTGCTCA…	tpa: cuticle protein	gi|389611345|dbj|BAM19284.1|cuticular protein PpolCPH2 [Papilio polytes]	BAM19284	1.02145e-13	84	F:structural constituent of cuticle	-	SIGNAL_PEPTIDE_H_REGION (PHOBIUS); NON_CYTOPLASMIC_DOMAIN (PHOBIUS); SIGNAL_PEPTIDE_C_REGION (PHOBIUS); SIGNAL_PEPTIDE_N_REGION (PHOBIUS); SIGNAL_PEPTIDE (PHOBIUS); SignalP-noTM (SIGNALP_EUK); SignalP-TM (SIGNALP_GRAM_POSITIVE); SignalP-TM (SIGNALP_GRAM_NEGATIVE); TMhelix (TMHMM); TMhelix (TMHMM); TMhelix (TMHMM)		5	0	0	0
Ara_Comb-S-plus-L_C53	992	GTTGGCATTAGTATTATCTGTGATATTGACTGACGTTTATATCTCTCCCACAGGGGCTTTTTGTTTCGGCCATTTTTGCCGAAAGGTCGGTGTTCTTTTTCGGTCACGTATCCATTCGTGGCCATTAGATCACTTTTATAAAGTTCAATCAAGATGGTCCAGAAGAAGCCTAAGAAGAAGGTTGGAAAGAAAGTAGCGGCTGCCCCTCTAGTCGTGAAGAAAGTTGAACCTAAAAAGGTTGTAAACCCTCTCTTCGAGAAGAGAACAAAGAATTTTGCGATCGGCCAAGACATCCAGCCGACTCGTGATCTTTCCCGTTTTGTAAAATGGCCCAAGTACATTCGCATCCAGCGCCAGAAGGCTGTACTTCAGCGTCGTCTCAAGGTGCCACCACCAATC…	ribosomal protein l7a	gi|342356431|gb|AEL28874.1|ribosomal protein L7A [Heliconius melpomene cythera]	AEL28874	6.09547e-144	99	C:ribosome; P:ribosome biogenesis	-	IPR018492 (PRINTS); IPR001921 (PRINTS); IPR029064 (G3DSA:3.30.1330.GENE3D); IPR004038 (PFAM); PTHR23105 (PANTHER); IPR001921 (PTHR23105:PANTHER); IPR004037 (PROSITE_PATTERNS); SIGNAL_PEPTIDE_H_REGION (PHOBIUS); SIGNAL_PEPTIDE_N_REGION (PHOBIUS); NON_CYTOPLASMIC_DOMAIN (PHOBIUS); SIGNAL_PEPTIDE_C_REGION (PHOBIUS); SIGNAL_PEPTIDE (PHOBIUS); SignalP-TM (SIGNALP_GRAM_POSITIVE); IPR029064 (SUPERFAMILY)		5	0	7	0
Ara_Comb-S-plus-L_C75	890	GACAGTTACTCCATCCATAAACAAAACAGGGGCTTTCTCAGTTTGAGTTTGAACATGGCGGTCGGTAAAAATAAAGGCCTATCGAAAGGCGGCAAAAAGGGCGTTAAAAAGAAGATTGTAGATCCTTTTACAAGGAAGGATTGGTACGATGTCAAAGCACCGTCGATGTTCACTAAGAGACTAGTGGGTACCACACTTGTCAACCGTACCCAGGGAACGAAAATTGCCTCTGAAGGTCTGAAGGGCCGCGTTTTTGAAGTTTCCCTGGCTGATCTTCAGGCTGACACTGATGCGGAAAGGTCTTTCCGTAAATTCCGTCTGATTGCTGAGGATGTCCAAGGTCGCAATGTACTCTGCAATTTCCATGGCATGGACCTCACCACTGACAAGCTCAGATGG…	ribosomal protein s3a	gi|315115455|gb|ADT80700.1|ribosomal protein S3A [Euphydryas aurinia]	ADT80700	6.26369e-167	99	C:cytosolic small ribosomal subunit; F:structural constituent of ribosome; P:translation; P:ribosome biogenesis	-	IPR001593 (PFAM); PTHR11830 (PANTHER); IPR018281 (PROSITE_PATTERNS); IPR027500 (HAMAP)		5	0	6	0
Ara_Comb-S-plus-L_C211	614	GCATGCCTGCAGGTCGACTCTAGAGGATCCCAAGCAGTGGTATCAACGCAGAGTACAGGGCTTTTTGATCTGTCAAAGGATACATAACATGGCCGAGGTCGACGAAACTCTGAAGAAGAAGCGTACCTTCAGGAAGTTTACCTTCCGAGGTGTTGATCTCGATCAGCTTCTTGATATGCCAAATGAGCAATTAATGGAATTGATGCATGCCCGAGCCCGGAGGCGATTTGCTCGTGGACTTAAGCGCAAACCTATGGCACTTGTTAAGAAACTCCGTCGTGCCAAGAAGGAGGCCCCTCCAAATGAAAAACCAGAAATTGTAAAAACACACTTGCGGAACATGATTATTGTTCCAGAGATGGTGGGCTCTATCGTCGGTATTTACAATGGAAAGACTTT…	ribosomal protein s15	gi|15213818|gb|AAK92184.1|AF400212_1ribosomal protein S15 [Spodoptera frugiperda] >gi|50284388|emb|CAH04125.1| ribsomal protein S15e [Papilio dardanus] >gi|60545037|gb|AAX22762.1| ribosomal protein S15 [Helicoverpa armigera] >gi|315115389|gb|ADT80667.1| ribosomal protein S15 [Euphydryas aurinia] >gi|357611227|gb|EHJ67379.1| ribosomal protein S15 [Danaus plexippus] >gi|389608181|dbj|BAM17702.1| ri…	AAK92184	1.33545e-79	100	C:nucleus; C:proteasome core complex; C:small ribosomal subunit; F:RNA binding; F:structural constituent of ribosome; F:threonine-type endopeptidase activity; P:translation; P:proteolysis involved in cellular protein catabolic process; P:ribosome biogenesis	EC:3.4.25	IPR002222 (PRINTS); IPR023575 (G3DSA:3.30.860.GENE3D); IPR002222 (PFAM); IPR005713 (TIGRFAM); IPR002222 (PANTHER); IPR020934 (PROSITE_PATTERNS); IPR002222 (HAMAP); IPR023575 (SUPERFAMILY)		5	0	6	0
Ara_Comb-S-plus-L_C249	663	TGATTGATTGGGAAGAAGTGGAGAGTACAGGGATTCGCATTTCAGTTGCCTATCAAAAAAGACATAATGAATTTTAAGGTTGTCATTTTTGCCGCTTCGCTGATGGCAGTGAGTGCACAGCATCACAGTCAAGGCCATGGTCATGCCACTTCTTCTCAATCAATCATCCGACATGATGTATCACACGACCAAGGCTATCACCACGTACAACCGATCGCCGTGCACACTGCTGCAGTATCTCATCACCAACCCGCTCTGTCCATTCATCACGCTGCCCCAATCGCGTACCACCAACCCGCTATCTCCGTCCATCACTCCGCTCCTATCGTCCACGCTGCTCCCATTACTCACTATCAAACTCCAGTCTACCACAATCAACACCACGACGCTCATCAACAC…	tpa: cuticle protein	gi|357629356|gb|EHJ78177.1|cuticular protein RR-2 motif 87 [Danaus plexippus]	EHJ78177	1.9545e-60	73	F:structural constituent of cuticle	-	IPR000618 (PRINTS); IPR000618 (PFAM); PTHR12236 (PANTHER); IPR000618 (PROSITE_PATTERNS); SIGNAL_PEPTIDE_N_REGION (PHOBIUS); NON_CYTOPLASMIC_DOMAIN (PHOBIUS); SIGNAL_PEPTIDE (PHOBIUS); SIGNAL_PEPTIDE_H_REGION (PHOBIUS); SIGNAL_PEPTIDE_C_REGION (PHOBIUS); IPR000618 (PROSITE_PROFILES); SignalP-noTM (SIGNALP_EUK); SignalP-TM (SIGNALP_GRAM_POSITIVE)		4	0	0	0
Ara_Comb-S-plus-L_C254	642	AGTTTCATTCTTCCCGTGCCACAGTTCACTGTTCTGCGATTATAAATAAAGTCTACTTGAAATTGGTAGCCAATAATAAACCGTTTCAATATAAATCTACAGCAGTGCAAACCAGTTGTGTAAATCAAAAGATTGTGCTTTTTTTAAATCTCAATTATGAATAGAGAGACCGAAGAATTCGATGAGGATGATTACGTAGATGTTCGATCTTTACCCCTCAAGCCCCCGCAGCGTGCATTGGCGCCGGAGAAAGCAGTGCGGCGCTCTTGGCATCCAGTTATGTGGGACAACTCAGTTCAGGATGTACCAGTTACTGATAAACAAAATCAGGAAGAGAAAGAAAACGCTAGGTCCAGGGAGTATCCACACAAGCAACGTATACGCAACCTGAAGAAACTT…	hypothetical protein KGM_01728	gi|357612669|gb|EHJ68114.1|hypothetical protein KGM_01728 [Danaus plexippus]	EHJ68114	9.06686e-42	82	-	-	no IPS match		4	0	0	0
Ara_Comb-S-plus-L_C180	522	GCAGTCTTGTATCGCACGCTCGTTCCCGCGTTTCGGTCCTTTGCCGCGGTATTTTGACATATAATTACAGTGTTGCTATTATACGGATATTTTTGTTGTGCATTATAATGAACATGAGGTGGAGCTTTCTCATAGCGCTTCTACTTCTAGGAGTCGCTGTCGCTTCTGAAGAAGAAGATAATGTCCCTGACGCGGGAGTCGAAGAGGATGATGACGAACTAGCTTTGGATGAAGAGGAAACTCGTAATCTAAGACCACGTGCTTACACACCGGCTGCATATTCCAATACACTTCCTAGTGGTTTCCGTCCAACGCCGTCCCTCGCAGAGCTGGCCGGCTACCAGCGCCCCCAACAAGAACAACAAGAATACATTGTTCCTACGAGACCTCAAGTTTACG…	cuticular protein analogous to peritrophins 1-g	gi|357607470|gb|EHJ65511.1|cuticular protein analogous to peritrophins 1-G [Danaus plexippus]	EHJ65511	3.89131e-21	88	C:extracellular region; F:chitin binding; P:chitin metabolic process	-	TRANSMEMBRANE (PHOBIUS); CYTOPLASMIC_DOMAIN (PHOBIUS); NON_CYTOPLASMIC_DOMAIN (PHOBIUS); TMhelix (TMHMM)		4	0	2	0
Ara_Comb-S-plus-L_C232	1050	CAGGTCGACTCTAGAGGATCCCAAGCAGTGGTATCAACGCAGAGTACAGGGCAGTAGTTATATGCTTGTCTCAAAGATTAAGCCATGCATGTCTCAGTGCAAGCCGTATTAAGGCGATACCGCGAATGGCTCAATATATCAGTTTTGGTTCCTTAGATCTTACTCAGTTACTTGGATAACTGTGGTAATTCTAGAGCTAATACATGCAATCAGAACTCTGACCACAGAGGGGATGAGTGCTTTTATTAGATCAAAACCAATCGACGGAGGGCATCCCGTCCGAAGTCGTTAATTTTGATGAATCTGGATAACTTTTGCCGATCGCATGGTCCAGTACCGGCGACGCATCTTTCAAATGTCTGCCTTATCAACTTTCGATGGTAGTTTCTGCGACTACCA…	chk1 checkpoint-like partial	gi|403334966|gb|EJY66654.1|hypothetical protein OXYTRI_13059 [Oxytricha trifallax]	EJY66654	3.33371e-25	75	-	-	no IPS match		4	0	1	0
Ara_Comb-S-plus-L_C234	1902	ACATTCATCAGGTGGCGGTGAACGGGCAGTGGGCATCATGAAGTTACTGGTACTAGCGGCGATCCTCGCCGTGTCATCGGCGACAGTCATCAAGACTGACGCTGTATTCATCGGCAAGGACATCTTGACGAATGTGGACACCAGGACCAAGGAAATCCTGTGCATGAAACTGTTGAACTACATCCTGCAGCCCACGGTCTACGATGACATCAGGGAGGTGGCCAGAGACTGGGTCTTGGAAGAGAACTTCGACAAATACTTGAAAGTCGATGTTGTGAAGAAGTTCATCGACCAATACAAAATGGACTTCTTGCCTCGTGGCGAAGTGTTCGTACACAGCAACGAGAGGCAGATGGATCAGGCTATCATGGTCTTCCGCGTTCTGTACTTCGCAAAGGA…	methionine-rich storage protein	gi|357627461|gb|EHJ77141.1|methionine-rich storage protein [Danaus plexippus]	EHJ77141	0	89	C:extracellular space; F:nutrient reservoir activity	-	IPR005203 (PFAM); IPR008922 (G3DSA:1.10.1280.GENE3D); IPR000896 (PFAM); IPR005203 (G3DSA:2.60.40.GENE3D); PTHR11511:SF5 (PANTHER); IPR013788 (PANTHER); IPR013788 (PROSITE_PATTERNS); IPR014756 (SUPERFAMILY); IPR008922 (SUPERFAMILY)		4	0	24	1
Ara_Comb-S-plus-L_C157	542	ATTACAGGGGGAAACTTCTACCGGTAACACGACAAATTCCTACGAGCAATATGAAGACTATTTTGATGTTAACGGTTCTTGTGTGCGGGATGGCCCTGGCCCACGGCGACTTGGTCTGCGGTTCAAACTACTGCAAGCAACATCCTTGCTCTAGCCGGGTTGCTTCATCTAGCTGTCGCCCGCCTTCAATCTACCGTGCAAATCACGCCGGCAAGTGTGCTTGCTGTCCAGCCTGTGTTACCACACTATCTGAAGGAGCTGCTTGTAAGACTTACAGCAAGGAATTGGGAGAGACTCCTTCTGCGATCTGCAAAGAACCACTCAAATGTCTTACTGGAGTCTGTACTAAGGTTGCTCCAAGAGGATGAATTATGTTTGTCTAACTAAACATTGTATAAA…	cationic peptide cp8 precursor	gi|357609326|gb|EHJ66396.1|cationic protein 8 precursor [Danaus plexippus]	EHJ66396	1.57662e-52	91	F:serine-type endopeptidase inhibitor activity; P:negative regulation of endopeptidase activity	-	IPR021066 (PFAM); SIGNAL_PEPTIDE_C_REGION (PHOBIUS); NON_CYTOPLASMIC_DOMAIN (PHOBIUS); SIGNAL_PEPTIDE (PHOBIUS); SIGNAL_PEPTIDE_N_REGION (PHOBIUS); SIGNAL_PEPTIDE_H_REGION (PHOBIUS); SignalP-noTM (SIGNALP_EUK)		4	0	1	0
Ara_Comb-S-plus-L_C209	318	ATCACTTGCCGTACTGAATTTAATATAATAAAATGACAGCCAAGCTTGTAGTATTCCTGTGCGCGGTCGCGACCGCCCGTGCTGGAGGCTTATACGGAGCCACTTATGGGGCTCCGTACGCCCCCATTGCCTCATACGCGGCCGCTCCTGTGGCCTCACACGCCGCAGCTCCCGTTGCCTCATACGCCACATATGCCTCAGCTCCCGTCATCAAGAGCTATGCTGCTCCTGCCATTTCAACATACGCAGCTCCTGCTGTGGCATACTCCGCTCCCGTCGTGAAAGCTGTTGCGCCTGCTGTGTCCACTGTCTCGTCAT	tpa: cuticle protein	gi|357627516|gb|EHJ77187.1|putative prominin [Danaus plexippus]	EHJ77187	0.00344995	95	C:integral component of membrane	-	SIGNAL_PEPTIDE_C_REGION (PHOBIUS); SIGNAL_PEPTIDE_H_REGION (PHOBIUS); SIGNAL_PEPTIDE_N_REGION (PHOBIUS); SIGNAL_PEPTIDE (PHOBIUS); NON_CYTOPLASMIC_DOMAIN (PHOBIUS); SignalP-noTM (SIGNALP_GRAM_NEGATIVE); SignalP-noTM (SIGNALP_EUK); TMhelix (TMHMM); TMhelix (TMHMM)		4	0	0	0
Ara_Comb-S-plus-L_C207	615	ACAAGCTTTTAGCGATTTAGCCAGCACACGGTATTAGAGAAAACATTGTGCTTCAAAAGTGCAAAATGTACCGTTTAGCGTTACTAACTCTCGTGGCTTCAGTGTCCGCCTACGTCACCCTCGACTTTAAGTGTCCTGAGTTCACAAGCGCTGACAACTTCAATTTCGAAGCTTACAGCGATGGCGTTTGGCATGTAGTCGCAATGTATCACGATGATGTTGAGAAGAGTGGTAAATGTGGTTACGCTACACATAAAACTGAAGGTGATATTAAGAAAATTCAGTACAACTACGTCAAGAACAATAAGCTTATGACAATAGAGGGTAAAACTAAACCGTCCACCGATGCCGGAACCACCGGCAAGTTGACCCAAAGCTTTCCTTACGGAGCTAATGGCA…	bilin-binding protein	gi|357618810|gb|EHJ71643.1|Bombyrin [Danaus plexippus]	EHJ71643	2.1649e-39	59	C:extracellular region; F:pigment binding	-	IPR022271 (PIRSF); IPR000566 (PFAM); IPR012674 (G3DSA:2.40.128.GENE3D); NON_CYTOPLASMIC_DOMAIN (PHOBIUS); SIGNAL_PEPTIDE_N_REGION (PHOBIUS); SIGNAL_PEPTIDE_H_REGION (PHOBIUS); SIGNAL_PEPTIDE_C_REGION (PHOBIUS); SIGNAL_PEPTIDE (PHOBIUS); SignalP-noTM (SIGNALP_GRAM_NEGATIVE); SignalP-noTM (SIGNALP_EUK); IPR011038 (SUPERFAMILY)		4	0	5	0
Ara_Comb-S-plus-L_C108	585	TCCCAAGCAGTGGTATCAACGCAGAGTACAGGGACAGTTCAACTCGAGACACTGCACACCCGCCCTTAAGCAAACAACCATGAACAGCAAGATTGTAGTATTCATCTGCATGGTGGGCGTGGCCACAGCGAGCATTGTTGCTCCAGTACCATTAGCACGTGCTGATCCATTCCCACAATACTCCTACGGTTACGATGTCCAAGACTCTATCAGTGGCGACTACAAGGGGCACCAGGAACAAAGAAACGGTGACGTTGTTACTGGATCATACTCCGTTGTCGATCCGGATGGTACTAGAAGAATTGTTGATTATGCTGCTGATCCTATTAACGGTTTTAACGCTGTCGTGCGTCGTGAACCCCTCGTACTCGCTGCACCCGCCAAAGTGATCGCTCCTGC…	tpa: cuticle protein	gi|151301020|ref|NP_001093082.1|cuticular protein RR-2 motif 69 precursor [Bombyx mori] >gi|87248419|gb|ABD36262.1| larval cuticle protein [Bombyx mori] >gi|223671240|tpd|FAA00572.1| TPA: putative cuticle protein [Bombyx mori]	NP_001093082	4.91258e-50	95	F:structural constituent of cuticle	-	IPR000618 (PRINTS); IPR000618 (PFAM); PTHR12236:SF17 (PANTHER); PTHR12236 (PANTHER); IPR000618 (PROSITE_PATTERNS); TRANSMEMBRANE (PHOBIUS); NON_CYTOPLASMIC_DOMAIN (PHOBIUS); CYTOPLASMIC_DOMAIN (PHOBIUS); IPR000618 (PROSITE_PROFILES); SignalP-TM (SIGNALP_GRAM_POSITIVE); TMhelix (TMHMM)		4	0	5	0
Ara_Comb-S-plus-L_C499	495	TTTTTTTTTTTTTTTTGTATTTTTAATTTTATCCAACAGACTTACAGTAGAAAAATCACATAAAGTATTAAAACAGACCTATTAAATATCATGTGAATCTATATTACATACAGTTAGGTAGGTACTTAGACTACTGACGGGATTATGACCCAGTACATTTTATTACACGGACACATATTCATCGAATAAGTCATCATTGTTAGTTGTCATTCATTTTATTCAAACCCGAATATAATGTCCTTGCAATTAACAATTGCAATAAATTTTATTTTATAACTAATTTGCACCACGCTAGGCGCGAGATCTCATTTAGTAATGACCGTCGCCTGTGGGGTCATTAAGCCAGGGGTAATTGACTGGGCACCTGACGCAGGTTTGTAAATTGATGGTTTCTCCGGG…	chitin deacetylase 1	gi|336289018|gb|AEI30868.1|chitin deacetylase 1 [Mamestra brassicae]	AEI30868	6.27696e-32	96	C:extracellular region; F:chitin deacetylase activity; F:chitin binding; F:pullulanase activity; P:carbohydrate metabolic process; P:chitin metabolic process	EC:3.5.1.41; EC:3.2.1.41	PTHR11177 (PANTHER); PTHR11177:SF136 (PANTHER)		4	0	0	0
Ara_Comb-S-plus-L_C104	626	TTGTGAGCGGATAACAATTTCACACAGGAAACAGCTATGACCATGATTACGCCAAGCTTGCATGCCTGCAGGTCGACTCTAGAGGATCCCAAGCAGTGGTATCAACGCAGAGTACAGGGAATCGTGCTTGTCCTCCTTGAGCTAAGGCCATTTGGCGACTTGCACTAAATAAATAATTAAAATGGCATCAAAGGCTGAATTAGCTTGTGTTTACTCCGCTCTCATCCTTGTTGATGATGATGTCGCTGTCACTGGCGAAAAAATCTCCACCATCTTGAAGGCGGCAAACGTTGATGTTGAGCCATACTGGCCTGGTTTGTTTGCCAAAGCTCTCGAAGGCGTAAATGTTCGTGATCTGATCACTAACATAGGCTCTGGTGTTGGAGCGGCTCCCGCTGG…	ribosomal protein p1	gi|18253043|gb|AAL62466.1|60S acidic ribosomal protein P1 [Spodoptera frugiperda]	AAL62466	1.34229e-37	95	C:cytosolic large ribosomal subunit; F:structural constituent of ribosome; P:translational elongation; P:ribosome biogenesis	-	IPR001813 (PFAM); PTHR21141 (PANTHER); IPR027534 (HAMAP)		4	0	1	0
Ara_Comb-S-plus-L_C199	964	ACACATCAAGTCCTAGTGCTTAGTGAACTAGTGTTCCAATCTTAAAGATAATTTAAGAAAATGTTCGCAAAGGCTATTGTAGCGTGTGCTCTTTTGGTGGTGGCCCATGGAGGACTCATCGCGAGTCCTCACGGAGCTATTTCATCTCAAAGCATAGTACTAGGACACCCAGCTCCTGCCATTGCCACTCACACCGTTGGCCATGCTTTAGCCGGACCTGCGTTGGCTGCACCAGCTTATGGATTTGGACTAGGTCACGGCGCTATCGTCTCTCACGGCCCCGTACTGCGCGCGCCCCTCGCCCACGCAGTTGCCCCTGTTGAGGTTTATTCCCACCCCCGTTACCAGTTCAACTACGGTGTTAATGACGGCCACACCGGCGACCAGAAGAGCCAATGG…	pupal cuticle protein	gi|357622238|gb|EHJ73799.1|hypothetical protein KGM_16484 [Danaus plexippus]	EHJ73799	5.103e-53	70	C:extracellular matrix; F:structural constituent of chitin-based larval cuticle; P:chitin-based cuticle development	-	IPR000618 (PRINTS); IPR000618 (PFAM); PTHR12236 (PANTHER); IPR000618 (PROSITE_PATTERNS); SIGNAL_PEPTIDE (PHOBIUS); NON_CYTOPLASMIC_DOMAIN (PHOBIUS); SIGNAL_PEPTIDE_N_REGION (PHOBIUS); SIGNAL_PEPTIDE_H_REGION (PHOBIUS); SIGNAL_PEPTIDE_C_REGION (PHOBIUS); IPR000618 (PROSITE_PROFILES); SignalP-noTM (SIGNALP_EUK); SignalP-TM (SIGNALP_GRAM_POSITIVE); TMhelix (TMHMM)		4	0	2	0
Ara_Comb-S-plus-L_C253	579	ATTCTACTACGTCGCTGAGAGCTTCGAAGATGCCAAAGACAAATTCAGACGCTGGGTGTCCACTATGTCACGACCATTCGAAGTGCGTTTCAACCCGCACACAGAGCGCGTTGAAGTTCTCGACTCGGTGGACAAACTGGAGACCCTCATCTGGCAACTGAACACGGAGATGCTACACCTCACCAACGCAGTTAAGAAGCTCAAGGGCTCGCACTTCGAGTGAACCCGTTACCTACATTATACAATCAGATCAGTGCACGCGGCTTTGCCGTACTTTGTATAGCTAGTGATATTATAGAACTAAGTCTGTGTCGTGTGGAGCGTGTGTGCGTGTGTGGAAACCATCGGATGGTACTTCGTTGAATTCCTTTTGTACCTAATTATTTATTATGCCGAGCT…	tyrosine hydroxylase	gi|303292458|gb|ADM07975.1|tyrosine hydroxylase [Bombyx mori]	ADM07975	9.56585e-43	98	F:tyrosine 3-monooxygenase activity; F:iron ion binding; P:catecholamine biosynthetic process; P:oxidation-reduction process; P:tyrosine metabolic process	EC:1.14.16.2	IPR019774 (PFAM); IPR001273 (G3DSA:1.10.800.GENE3D); IPR001273 (PANTHER); PTHR11473:SF22 (PANTHER); IPR019774 (PROSITE_PROFILES); IPR019774 (SUPERFAMILY)		4	0	0	0
Ara_Comb-S-plus-L_C247	526	CTTTCTTGTAAGCGTTGGAACTCACCGTGTCACGATGAGTTCCTTAAAACTACAGAAGAGGCTTGCAGCCTCTGTTATGCGATGCGGTAAAAAGAAAGTATGGTTGGATCCTAATGAGATCAATGAAATCGCCAATACCAACTCCCGACAGAACATCCGTAAGATGATAAAGGATGGTCTCGTCATTAAGAAACCTGTTGCTGTACATTCACGTGCTCGCGTCCGCAAGAACACAGAAGCGAGAAGAAAAGGTCGTCACTGTGGCTTTGGTAAGAGAAGAGGTACAGCCAATGCACGTATGCCCCAAAAAGAACTATGGGTTCAACGGCAAAGAGTACTCCGTAAGCTGCTTCTCAAGTACAGAACAGCAAAGAAAATTGACAGACATCTTTACCATGC…	ribosomal protein l19	gi|268306430|gb|ACY95336.1|ribosomal protein L19 [Manduca sexta]	ACY95336	1.64047e-101	100	C:ribosome; F:structural constituent of ribosome; P:translation; P:ribosome biogenesis	-	IPR015974 (G3DSA:1.10.1200.GENE3D); IPR015972 (G3DSA:1.10.1650.GENE3D); IPR000196 (PFAM); PTHR10722 (PANTHER); IPR023638 (PROSITE_PATTERNS); IPR027547 (HAMAP); IPR000196 (SUPERFAMILY)		4	0	4	0
Ara_Comb-S-plus-L_C346	907	GCCGTGTACGGTTTGAAGTGATCTAGTTCGTCAGAAAAACACAGACCACGTTCATAATGCAATCGCTGGTGGTGTTCTTTGCTCTCGCCGCTGTGGCTTGCGGCTCAATCATCCCGTTGGCGCAGCCCGCGCATCATCCCGCACTCGTGCTGGACCCACACGGTCGTCCCCTTGACACCGCTGAAGTTATCAACGCTCGTGCCATCCACCTGCAGGCTAAGGCCCTGGAACACGTCGGACATGCTGCTTACGCTCCTGTGGCTCATGCTGCTGTCGTAGCCGCCCCCATCGCTCACTCCGCAATCGTCGCCGCTCCTGCTGCTGTCTCCCACCAGTCTCGTGTGGATGTACACACCAGCCCTGCCATCGTAGCTCACGCCGCTCCAGTTCTTGGCGCTC…	tpa: cuticle protein	gi|357626482|gb|EHJ76556.1|cuticular protein hypothetical 7 [Danaus plexippus]	EHJ76556	2.87896e-38	79	-	-	SIGNAL_PEPTIDE_N_REGION (PHOBIUS); SIGNAL_PEPTIDE_C_REGION (PHOBIUS); SIGNAL_PEPTIDE_H_REGION (PHOBIUS); NON_CYTOPLASMIC_DOMAIN (PHOBIUS); SIGNAL_PEPTIDE (PHOBIUS); SignalP-noTM (SIGNALP_GRAM_NEGATIVE); SignalP-TM (SIGNALP_GRAM_POSITIVE); SignalP-noTM (SIGNALP_EUK)		4	0	0	0
Ara_Comb-S-plus-L_C86	582	AGTCTTGGTTGCCCGTCCCGTGAGATCGCTCGCATATTTTCAAAATAAATATATAAATCGTCCTTAAACATTCTTCATCATGGGTAGAAGTGGAGTGCACCTCTTAAGCATTGTTGCCCTACTCGCTGTTATTGATATCGGATCATGTCTCCAATGCTACCAATGCAACTCTGAGTCAGACCCAAAATGCAAAGATCCATTCTCCTCAGCAAGAAGCTTGGTGGACTGCACCACCCAAGATTCAATCAACTACAACCGTCAGTACTTGAGAGAGATTTTGCCACGAGAACTCGTCGAAGGAGTTGTCGGAGCACCAAGATACTGTCATAAGATCATTATGCAAAATGGAGCAACCGTCCGCACATGTTTGGACGCTAATCCAACCGATTTGAACCATTC…	isoform c	gi|389611323|dbj|BAM19273.1|unknown secreted protein [Papilio polytes]	BAM19273	8.90061e-73	77	-	-	SIGNAL_PEPTIDE_H_REGION (PHOBIUS); CYTOPLASMIC_DOMAIN (PHOBIUS); NON_CYTOPLASMIC_DOMAIN (PHOBIUS); SIGNAL_PEPTIDE_C_REGION (PHOBIUS); TRANSMEMBRANE (PHOBIUS); SIGNAL_PEPTIDE_N_REGION (PHOBIUS); SIGNAL_PEPTIDE (PHOBIUS); SignalP-noTM (SIGNALP_EUK); TMhelix (TMHMM); TMhelix (TMHMM)		4	0	0	0
Ara_Comb-S-plus-L_C150	549	AGTCTGCCGCCAACGCGCGAGTCGAACTTACGTTAGTGCGCAAATTTATACACGTTAAACAAAATGTTGTTTATAATTACTGCTGCGGTGTTACTCGCCAGTGCGCAAGCTAAATATTACACGGACTGTGGTTCAAAACTAGCGTCGGTTCAAAAAGTCGAGATCAGCGGCTGCGCCGAAGAGTCCAAGGAATGTATTCTCAGAAGAAATACTAACGCCTCAATTTCAATCAACTTCACGCCTTTGAAGGGCGCAATTCATCTGGAAACGGTAGTCCACGGTATAATAATGAATCTACCAGTTCCTTTTCCACTCCCACAGCCAGATGCTTGCAAGGATAGCGGACTAGTTTGCCCAATCAAGTCGGGAGAGGAAGTAGCCTATAGATCATCGATGCCC…	niemann-pick type c-2a	gi|357608316|gb|EHJ65928.1|Ecdysteroid-regulated 16 kDa protein [Danaus plexippus]	EHJ65928	3.28564e-70	85	C:extracellular space; F:lipopolysaccharide binding; F:lipid antigen binding; F:sterol binding; F:peptidoglycan binding; F:lipoteichoic acid binding; P:synaptic target recognition; P:sterol transport; P:ecdysteroid biosynthetic process; P:sterol homeostasis; P:peptidoglycan recognition protein signaling pathway; P:immune response; C:immunoglobulin complex; C:peptidoglycan-based cell wall	-	no IPS match		4	0	1	0
Ara_Comb-S-plus-L_C22	537	GTGTCGTTCCGGTCGCCGTTGTCGTGGAGTCGGTGAAGTTAGTGGTGGAAATTTTACGTGAATAACATCAAAAAATGGCGTCTGGTGTAACAGTTTCGGACGCGTGCAAAACCACGTACGAAGAAATCAAAAAAGATAAGAAACACCGCTATGTAGTCTTCTACATCAGAGACGAGAAGCAGATCGACGTTGAAACCGTCGGCGGTCGCAACGCGGAGTACGACCAATTCCTTGAGGATTTGCAGAAGGGTGGAACCGGGGAGTGCAGATATGGTCTTTTCGACTTTGAATACACACATCAGTGTCAAGGCACGTCGGAGGCGAGCAAGAAACAGAAGTTGTTCCTCATGTCATGGTGCCCCGACACCGCCAAGGTCAAGAAGAAGATGTTGTACTCTA…	actin-depolymerizing factor 1	gi|399227024|gb|AFP36378.1|cofilin [Spodoptera frugiperda]	AFP36378	6.40728e-102	99	C:cytoplasm; C:microtubule associated complex; C:actin cytoskeleton; F:nucleotide binding; F:single-stranded RNA binding; F:mRNA binding; F:actin binding; P:mitotic cytokinesis; P:actomyosin contractile ring assembly; P:establishment of imaginal disc-derived wing hair orientation; P:mRNA processing; P:border follicle cell migration; P:axonogenesis; P:female gonad development; P:regulation of lame…	-	IPR002108 (SMART); IPR002108 (PFAM); IPR029006 (G3DSA:3.40.20.GENE3D); IPR017904 (PANTHER); IPR002108 (PROSITE_PROFILES); SSF55753 (SUPERFAMILY)		4	0	10	0
Ara_Comb-S-plus-L_C159	617	ACGATTACGATTCTGCCCGACCTGTTCGAACTCCGAGAGAGCTCGACGTCCGACGTGTTTATTTCCGAATTCACTTGTGTCTTGGTTGGGTGTGTCGCTGATTAAAATAAAAAAGACAAGATGAGTGGACAACAGTATTACCCGTACAAGTGTACTCCCACGGTCTACCCCGCGGATCCCTTCGAAGCCGCCGCAGATGCGGAGACACTCCGCAAGGCCATGAAAGGCTTCGGTACGGACGAGAAAGCCATTATCGACGTACTTTGCCGCCGTGGTATCGTCCAACGTTTAGAAATTGCTGAAACCTTCAAAACCAATTATGGCAAGGACCTCATCAGTGAGCTAAAGAGCGAGCTTGGCGGTAACCTCGAGAACGTAATTATTGCTCTTATGACTCCA…	annexin	gi|10801568|dbj|BAB16697.1|annexin [Bombyx mori] >gi|10801570|dbj|BAB16698.1| annexin [Bombyx mori]	BAB16697	5.90643e-102	98	F:calcium ion binding; F:calcium-dependent phospholipid binding	-	IPR001464 (PRINTS); IPR018502 (SMART); IPR018502 (PFAM); IPR018502 (G3DSA:1.10.220.GENE3D); IPR018502 (G3DSA:1.10.220.GENE3D); PTHR10502:SF95 (PANTHER); PTHR10502 (PANTHER); IPR018252 (PROSITE_PATTERNS); SSF47874 (SUPERFAMILY)		4	0	0	0
Ara_Comb-S-plus-L_C185	500	CCTTTAACACTGTGCGTCAAGCGCGGTGCGGTGTGTGGAACGGTTACCATCGGATTTTAGACATTAAAATGTTCTCATCCCTACTGGAAGCGGCGCGGAATTCGCCGTTCCGCGGTCCGCTGGCGACAGCTCATTGTGAGCCAGCATTGCCAGCTGCTGAGACACAGGGCATGGCCGCAGCGACCGTCGACACCGGAGACTCCTGCGAGTTCGGTTCCACCAAATACTTCGCGCTTTGCGGGTTAGGTGGCATCCTGTCTTGCGGTATCACACACACAGCAGTTGTGCCGCTCGATTTGGTGAAATGCCGTCTCCAAGTAGACGCTGAGAAGTACAAGAATGTAGTCAATGGGTTCAGGGTGTCAGTGCGGGAGGAGGGCATGAGGGGGCTTGCTAAGG…	phosphate transport protein	gi|357613066|gb|EHJ68296.1|phosphate transport protein [Danaus plexippus]	EHJ68296	4.02901e-68	89	C:mitochondrial inner membrane; C:lipid particle; C:integral component of membrane; F:phosphate ion transmembrane transporter activity; P:phosphate ion transport; P:mitochondrial transport; P:wing disc dorsal/ventral pattern formation	-	IPR018108 (PFAM); IPR023395 (G3DSA:1.50.40.GENE3D); PTHR24089:SF173 (PANTHER); PTHR24089 (PANTHER); IPR018108 (PROSITE_PROFILES); IPR023395 (SUPERFAMILY)		4	0	1	0
Ara_Comb-S-plus-L_C21	375	ACCACATACATTTCTTGTGTTCATTTGTTCACTTCACAAATAATCCTCAACAATCAAAATGTTCAAACTTTTCATCTTCGCCTGCTTCCTCGCTGTCGCCGCCGCCAAGCCTGGAGTCCTGCCATTAGCCTACACCTCGCCCTTCGCTGCGGCGTACACAGCCCCCGTAGCGGCAGCGTACACAGCTCCAGTAGCTGCAGCGTACACCGCGCCAGTGGCCTACTCTGCCTATTCGGCTTACACCGCACCAGTGGCTGCTTACTCTGCCTACACTTACGCGTCTCCTTACTCCGCTTACTATCTTCGTCGTTAATTTTGTAATATTGAGTGAACTGATGAATAAATAATTTAATAAAATAAAAAAAAAAAAAAAAA	unknown secreted protein	gi|389611401|dbj|BAM19312.1|unknown secreted protein [Papilio polytes]	BAM19312	3.23647e-06	96	-	-	no IPS match		4	0	0	0
Ara_Comb-S-plus-L_C324	536	ATCAGTTGTACACATCATACAAAGCAATCATGTTCACCAAAGTGCTATCTTTGAGCGCTGTGTTGGCGGTAGCCACAGCAGGACTCTTGGCTGAGCCTCACTACTCCTCAGCTGCTGCTGTTTCATCACAAAGCATCGTGCGTCACGACCAGCCCCACGCTGTGGCTGCCGCTCCTGTGGCCTACCACGCTGCACCTGTTGCATACCATTCAGCACCTGTTGCATACCACTCTGCACCTGTGGCCTACCAGGCTTCTCCCGTGCACTACTCCTCCGCCGCTGCTGTGTCTTCTCAAAGCATTCAACGTCACGACCAGCCTCATGCTACCGTTGCCCACTACGCCGCTGCACCTGTAGCCCACTACGCCGCTGCACCTGTTGCCCACTACGCTGCTGCAC…	tpa: cuticle protein	gi|389609263|dbj|BAM18243.1|cuticular protein PxutCPR103c [Papilio xuthus]	BAM18243	4.13821e-06	96	F:structural constituent of cuticle	-	SIGNAL_PEPTIDE_C_REGION (PHOBIUS); NON_CYTOPLASMIC_DOMAIN (PHOBIUS); SIGNAL_PEPTIDE_N_REGION (PHOBIUS); SIGNAL_PEPTIDE (PHOBIUS); SIGNAL_PEPTIDE_H_REGION (PHOBIUS); SignalP-noTM (SIGNALP_GRAM_NEGATIVE); SignalP-TM (SIGNALP_GRAM_POSITIVE)		4	0	0	0
Ara_Comb-S-plus-L_C58	520	GCATAGTACAATTACAGTTTGGCCAAGTTTTACCGGCACCGGTTCTGTAAATCGTCTGAGGATTTACGCCAGCTTAGTAAAACTAGTTTTAAATCTTTTTCTTGATTTTAATAAAAATTAGAAAAAAAACTAAATTTATTTTAATAATGGGGATTCTTGTGATGGCACTTGGTCTTCTTCTAGTTATTAATACGGCATGGTCTGCCGATGCTCCTAAAGGGCCTAAAGTAACTCACCAGGTTAAGTTTGATATCAGTATAGGCAATGACCCAGTTGGTACCATTGTCATTGGGTTATTCGGTAAAACTGTTCCCAAAACCACTGAAAACTTCTACCAGCTAGCACAAAAACCTGAGGGTCAAGGTTACAAAGGTAGCAAATTTCACCGAGTCATTGAGA…	peptidyl-prolyl cis-trans isomerase	gi|357609162|gb|EHJ66328.1|peptidylprolyl isomerase B [Danaus plexippus]	EHJ66328	3.32444e-61	92	C:extracellular space; C:lipid particle; C:microtubule associated complex; F:peptidyl-prolyl cis-trans isomerase activity; P:protein peptidyl-prolyl isomerization; P:protein folding; P:multicellular organism reproduction	EC:5.2.1.8	IPR002130 (PRINTS); IPR024936 (PIRSF); IPR029000 (G3DSA:2.40.100.GENE3D); IPR002130 (PFAM); PTHR11071 (PANTHER); PTHR11071:SF11 (PANTHER); IPR020892 (PROSITE_PATTERNS); SIGNAL_PEPTIDE_H_REGION (PHOBIUS); NON_CYTOPLASMIC_DOMAIN (PHOBIUS); SIGNAL_PEPTIDE_N_REGION (PHOBIUS); SIGNAL_PEPTIDE (PHOBIUS); SIGNAL_PEPTIDE_C_REGION (PHOBIUS); IPR002130 (PROSITE_PROFILES); SignalP-noTM (SIGNALP_GRAM_NEGATIVE…		4	0	1	0
Ara_Comb-S-plus-L_C16	573	CAGTTTCACGTAACTCTTGAACTAATCGACCCGCCTTACAAAATGAAATTCTTCATCATCTCAGTCCTAGTCGCGTGCGTCTGCGCCGACGTCTCGCACATCGTCGGTAAGTCAGACGAATCGCAAGCCACGATTCTGAAGCAGGAGTTAGACGTGGGCAACGACGGTAATTACCAGTGGTCCTTTGAAACGGGGAACAACATCGCAGTCAGGGCGGAGGGCACGCTCAAGGACGTCCCCGGAGCTGAAGCACCAGCTCAGGTTGCCCAAGGGGAAGCCAGTTGGATAGCACCCAACGGCGAAGCGGTACAATTCCAGTACACAGCTGACGAGAACGGTTACAATGCACAGGGTCCCTTCATCCCCACACCGCCCCCCATTCCTGCGGCAATAGCTCGA…	tpa: cuticle protein	gi|357627366|gb|EHJ77086.1|cuticular protein RR-1 motif 6 [Danaus plexippus]	EHJ77086	9.40576e-45	76	F:structural constituent of cuticle	-	IPR000618 (PFAM); PTHR10380 (PANTHER); PTHR10380:SF115 (PANTHER); IPR000618 (PROSITE_PATTERNS); CYTOPLASMIC_DOMAIN (PHOBIUS); TRANSMEMBRANE (PHOBIUS); NON_CYTOPLASMIC_DOMAIN (PHOBIUS); IPR000618 (PROSITE_PROFILES)		4	0	1	0
Ara_Comb-S-plus-L_C18	717	CTCAGAAATTGAACATTCCAAAGGCCGGTCTCCTCCTTCTCGGTGTTCTTTGTTCTCGATCGCCGCACCCTAAAAACCACAAAAATGCTGTCTGCTGCTAGATTGATCGCCCCTGCAGCCAGGTCTGCTATCTTCAGCAACACAGCTACTGTAAGGCCCTTGGCAGCAGTGGCTACCCAGACACAGATTGTCCCAGCTGCCCCAGCTCAGCTGTCAGCAATCCGGTCCTTCCAGACCACCTCGGTCACAAAGGACATTGACTCTGCTGCCAAATTCATTGGTGCTGGTGCTGCGACGGTCGGTGTCGCCGGCTCTGGTGCTGGTATTGGAACGGTATTCGGCTCCCTGATCATCGGTTATGCCAGAAATCCCTCCCTCAAGCAGCAACTTTTCTCATAC…	isoform a	gi|12585194|sp|Q9U505.1|ATP9_MANSERecName: Full=ATP synthase lipid-binding protein, mitochondrial; AltName: Full=ATPase protein 9; AltName: Full=ATPase subunit c; Flags: Precursor >gi|6560655|gb|AAF16705.1|AF117583_1 ATP synthase subunit c [Manduca sexta]	Q9U505	4.42785e-39	97	C:mitochondrial proton-transporting ATP synthase complex, coupling factor F(o); C:integral component of membrane; F:lipid binding; F:hydrogen-exporting ATPase activity, phosphorylative mechanism; P:ATP synthesis coupled proton transport; P:ATP hydrolysis coupled proton transport; P:oxidative phosphorylation	EC:3.6.3.6	IPR000454 (PRINTS); IPR002379 (PFAM); IPR000454 (G3DSA:1.20.20.GENE3D); PTHR10031:SF3 (PANTHER); PTHR10031 (PANTHER); IPR020537 (PROSITE_PATTERNS); NON_CYTOPLASMIC_DOMAIN (PHOBIUS); TRANSMEMBRANE (PHOBIUS); TRANSMEMBRANE (PHOBIUS); NON_CYTOPLASMIC_DOMAIN (PHOBIUS); CYTOPLASMIC_DOMAIN (PHOBIUS); MF_01396 (HAMAP); SignalP-TM (SIGNALP_GRAM_POSITIVE); IPR002379 (SUPERFAMILY); TMhelix (TMHMM); TMhelix…		3	0	8	0
Ara_Comb-S-plus-L_C126	606	AGTCGCTTTCGATACACCAAAGAAATAAGGTTGTGTCGCTCCGTCGTACTCGTATACAAGTAAATCTGTGAGTGATCTCAACTTGTGTTCTGTGTGTGACTCCGACGCTGTGAATTCAAAATGGGGTGTGGAACGAGTTTTGTGAAATATGTGCTGTTTTTCTTCAATCTGGTGGTCGCGCTGTTCGGTCTGGCGGTGATCGGTATCGGTGTCGCCGTGCTGCTGAACTGGGCGGTGATCAAAAACGAGCTGGAAGGTCACCTGACAGTGGCGCCATGGGTGTTCATCATCATCGGAGCGGTGATGTTCGTTATTGCCTTCTTCGGCTGCTGTGGAGCGATTCGTGAAAGCCATTGCATGGTTGTCACGTACGCTATCTTCCTGCTGGTGATCATCATC…	tetraspanin 42ee	gi|389611317|dbj|BAM19270.1|tetraspanin 42Ee [Papilio polytes]	BAM19270	7.29889e-64	89	C:integral component of membrane	-	no IPS match		3	0	3	0
Ara_Comb-S-plus-L_C83	653	CTCTTTTGCTCCCGCTCAGTGTTCAAGATGAGTACGAAAATCATCAAAGCGAGCGCTGTCGAGCCTGATGGCTTCGAGACCTCGATCTCGCAGGCGTTGGTCGAGTTGGAAACCAACTCCGACCTGAAGGCTCAACTCAGGGAGTTGTACATTACAAAAGCTAAAGAAATTGAACTGCACAACAAAAAATCAATCATCATCTATGTGCCAATGCCCAAACTGAAGGCATTCCAGAAGATTCAAATAAGATTGGTCCGTGAGCTTGAGAAGAAATTCAGTGGCAAGCATGTTGTGTTCATCGGTGACCGCAAAATTCTGCCCAAACCGAGCCACAAAACGCGCGTCGCTAACAAACAAAAGAGGCCCAGATCAAGGACACTGACATCTGTATATGATGCT…	ribosomal protein s7	gi|315115401|gb|ADT80673.1|ribosomal protein S7 [Euphydryas aurinia]	ADT80673	6.05034e-132	99	C:ribosome; F:structural constituent of ribosome; P:translation; P:ribosome biogenesis	-	IPR000554 (PFAM); PTHR11278:SF0 (PANTHER); IPR000554 (PANTHER); IPR000554 (PROSITE_PATTERNS)		3	0	2	0
Ara_Comb-S-plus-L_C215	964	GTGCGCGCCCGCCCTGGACAGGACACTCGACGTCGGCTCGTCAGCGATACAACACAGCTAACATTTAACGATCATTACATTAATCGACCACGAGCACGACATAAATCGCCAAAATGTTTAAAAATCATTTAGAAATGATTGGCAGAAATGAGTCGCCATCGAAGAAAGCCAGATTTTGGCAATCCTTCGTGCGTTCTCTAAAAGGATCGGAAGACATCAGAGCCGAGGAAAGGTACAGGCCATCGCGCCGCAGCGTATTCCCAGAGCTGTTGTCAACTTACCCCTACAGCAAATCTATCTACGACGACCCCGTTGGCGCCGCTGAGAGGATCACAGTACCTGGATATCGCTACCTCCCAGTGCACCGTGAAGTATACGGATACTCCCCTCGCCCCATCT…	myofilin variant a	gi|389610745|dbj|BAM18983.1|conserved hypothetical protein [Papilio polytes]	BAM18983	1.18108e-121	96	C:A band; P:chaeta development; P:skeletal muscle myosin thick filament assembly; P:wing disc development	-	no IPS match		3	0	2	0
Ara_Comb-S-plus-L_C121	616	ATTGGCAGTCTTGCAGAGTACAAGGCATTGGTTGGCCAGATATTATTTCTTTTCCTATCCGTAGCCGATTGGTGTCGTGCTATCCTTATGGGTAAGCCCCGTGGTATACGCACGGCGCGTAAGCACGTGAACCATCGCCGTGAGCAGCGATGGGCAGACAAGGAGTACAAAAAAGCCCACATGGGCACGAGGTGGAAGGCTAACCCTTTCGGAGGTGCATCTCACGCTAAGGGCATCGTCCTGGAGAAAGTTGGCGTTGAAGCTAAGCAACCTAACTCTGCTATCCGGAAGTGTGTGCGTGTTCAGCTCATCAAAAACGGCAAGAAGGTGACCGCGTTCGTCCCTCGGGACGGTTGTCTGAACCACATCGAGGAGAACGATGAAGTGCTTGTAGCAGGA…	ribosomal protein s23	gi|342356365|gb|AEL28841.1|ribosomal protein S23 [Heliconius melpomene cythera]	AEL28841	1.6061e-97	100	C:cytosolic small ribosomal subunit; F:DNA binding; F:structural constituent of ribosome; F:lyase activity; P:tricarboxylic acid cycle; P:translation; P:centrosome duplication; P:ribosome biogenesis	-	IPR006032 (PIRSF); IPR012340 (G3DSA:2.40.50.GENE3D); IPR005680 (TIGRFAM); IPR006032 (PFAM); IPR006032 (PANTHER); IPR006032 (PROSITE_PATTERNS); CYTOPLASMIC_DOMAIN (PHOBIUS); NON_CYTOPLASMIC_DOMAIN (PHOBIUS); TRANSMEMBRANE (PHOBIUS); IPR012340 (SUPERFAMILY)		3	0	3	0
Ara_Comb-S-plus-L_C203	649	AAGGATTGGAGTAAGTAGAAAGCCAGCAAGTCACAGCAGGCCAAGTGTTTCACTGAATCAGTCCAGCAAATCAAAGAAAGATGTACGCGAAAATCGCCCTTCTCGCCCTGTCGGTTGTTGCTGTAGTCGCCGTTCCAACACCGGGAGGCGGTGGACACAAACACGTTACCATCCACGTACCATACAAGGTTCACACCATTCACCATCATCACGTTTCCAAAGTACATGTGCCTGTGCATGTGCCTGTTGTTAAAGAGGTATCGGTGATTAAAGAGGTACCTGTTATCAAGCACGTGCCTGTGCCCATTATCCAGCACATCCCTGTGCCCGTGATCAAGAAGGTGGAGGTAGAGAAGCAAGTGTTCGTGCCCGTCCATCATCACCAGGAAGAGCATCACC…	---NA---					-	-	no IPS match		3	0	0	0
Ara_Comb-S-plus-L_C57	628	GATACAAATTCCAAGTTAGCGGAACGACACTCAGATCAGTCGTTTCCTAGCGGTCGTGCGGAGCGTACGCGTATCTTGTTCATTCCATAACTTTTCGTAACTTCGCCATGACATTACGCTGCGTACTTGTGGTGCTGGCACTAGCCGGAGCCACGTTTGCCGGGCCCGAGGTCACCGAACTTAAAGTCGACGTCGTCAGCGTACCCGAAGGCTGCACTGTCAAGTCCAAACATGGTGACATGCTGACGATGCACTACACCGGCACCCTCGACGATGGCCACAAGTTCGACTCGAGCTACGACCGCGACCAGCCCTTCACATTCCAGATCGGCGTCGGCCAAGTCATCAAGGGCTGGGATCAAGGTCTCATCGACATGTGCGTCGGTGAGAAACGCAAAC…	fk506-binding protein	gi|169234934|ref|NP_001108408.1|FK506-binding protein precursor [Bombyx mori]	NP_001108408	1.588e-115	97	F:chromatin binding; F:calcium ion binding; F:isomerase activity; P:protein folding; C:chromatin	-	G3DSA:3.10.50.40 (GENE3D); IPR001179 (PFAM); IPR011992 (G3DSA:1.10.238.GENE3D); PTHR10516:SF252 (PANTHER); IPR023566 (PANTHER); IPR018247 (PROSITE_PATTERNS); SIGNAL_PEPTIDE_C_REGION (PHOBIUS); SIGNAL_PEPTIDE_N_REGION (PHOBIUS); NON_CYTOPLASMIC_DOMAIN (PHOBIUS); SIGNAL_PEPTIDE_H_REGION (PHOBIUS); SIGNAL_PEPTIDE (PHOBIUS); IPR002048 (PROSITE_PROFILES); IPR001179 (PROSITE_PROFILES); SignalP-noTM (SI…		3	0	9	0
Ara_Comb-S-plus-L_C60	818	ACTTGGTGTTAGCTTTCCGAAGGGGTGAATAAACATGTGGTGTATCACACTTGTCCTATTTCTCGTGGCGGCGGCCCGGGCTATGCCAGCCCTGGACAAAGATGCCAACGATCCCGGCTTAGTTGGCAGCGTCATCGGTGTCGTCAAGGAGTGCGTTGAGGGAGACGTGTCCTTGTGTCTTAAGGAGAAGGCTTTGAAATATGTGGAGAACCTGTCTTCTGCACGTGAGATGGATATCGCTGAAGGAGTCACCCTCTTAGGCAATGGGTCACCCAGATCTGCGAGGGCTTACGAGCCCTTAGCTGACGAACCCAAGATCAGAGAGGCGCAAGTGGAATCGAGGCTCGTGGACTCTGCAGCAGACTTCCTCGAGAACCATGTGATCCAATTCCGTTTACC…	osiris 9	gi|389610551|dbj|BAM18887.1|osiris 9A [Papilio polytes]	BAM18887	1.06139e-101	95	C:extracellular region; F:transporter activity; P:transport	-	no IPS match		3	0	25	1
Ara_Comb-S-plus-L_C251	612	CGGAGAGTACAGGGATTCCTCACTTTGCTTTTTGTAAGTTCAACTTGCACCTTCACTGGAATCAACATGAAATATTTTATTGTATTGGTCTTAGTTGCTAGCGCTGTTGTTGCAGACGTCAGCGTACAGCCATTTTTTTATCAACAACAACAACAACAACAACAACAACAGCAGCAGCTTTACACGACTGAGCCGATTCCCATCATTCGACAGGAACACATCAGCAATCCAGATGGGTCTTATAAATGGAACTACGAAACTGGTAACGGTATAAGCGCTGAGGAGGTAGGTTATACGAAGAATTTAGGTGTTCCTGAACAGGAGGCTCAGATTGCTCAAGGGCAGTACAGGTACACTGCTCCGGATGGACAGGTTATCCAGCTGCAGTACGTCGCTGAC…	tpa: cuticle protein	gi|357617157|gb|EHJ70615.1|cuticular protein RR-1 motif 45 [Danaus plexippus]	EHJ70615	3.51592e-55	92	F:structural constituent of cuticle	-	IPR000618 (PRINTS); IPR000618 (PFAM); PTHR10380 (PANTHER); PTHR10380:SF118 (PANTHER); IPR000618 (PROSITE_PATTERNS); TRANSMEMBRANE (PHOBIUS); SIGNAL_PEPTIDE_C_REGION (PHOBIUS); SIGNAL_PEPTIDE_H_REGION (PHOBIUS); SIGNAL_PEPTIDE_N_REGION (PHOBIUS); SIGNAL_PEPTIDE (PHOBIUS); NON_CYTOPLASMIC_DOMAIN (PHOBIUS); CYTOPLASMIC_DOMAIN (PHOBIUS); IPR000618 (PROSITE_PROFILES); TMhelix (TMHMM)		3	0	0	0
Ara_Comb-S-plus-L_C366	619	AGAGGATCCCAAGCAGTGGTATCAACGCAGAGTACAGGGAGGCCTTGGACTCGCCGCTTCTGGGACTACACCACCGAAACCACAGGATCCGTTGACCGAGTTGTCGACAGCTACTGGTACAAGCAACGTCTTGGCTTCTCTCACAGACTGCTCCTTCCTCTCGGTCGTCGTGGAGGACTCCCTCTTCAGCTCTTCGTCATCGTCACTCCCGTTCGTACCGGCCTCGTACTACCCACCATCGACATGACAATCATGAAGGAGCGTCATGCTTGCCGCTTCTCCGTCTGCTTCGACACCATGCCTCTCGGCTTCCCATTCGACAGGGAAATCGATGTTACCAACTTTTACAACAACAACATCAAGTTCATCGACATTATCGTCTACAGGAAAGACTTGGGA…	methionine-rich storage protein	gi|199581291|gb|ACH89347.1|methionine-rich storage protein [Heliconius erato]	ACH89347	4.62249e-69	88	C:extracellular space; F:nutrient reservoir activity	-	IPR005203 (PFAM); IPR005203 (G3DSA:2.60.40.GENE3D); IPR013788 (PANTHER); PTHR11511:SF5 (PANTHER); IPR014756 (SUPERFAMILY)		3	0	10	0
Ara_Comb-S-plus-L_C257	468	GATCAAAATGTTCAGCAAAATCGTAGCTTTCGGAGCTCTGCTCGCAGCAGCCAGTGCTGGTTACTACCCAGGCCACGGCCACGCTGTTTCTTCACAGAGCATTGTTCGTCATGACGAGGGTCTGGCCCTTGGACATATCGCCGCTCCCGCTCACTACGCCGTACCATTGGTTCAGGCAGCTCCTCTTGCTCACTACGCTGCCCCAGCTGCCTATGCTGGCCATTACGATGGCCATGATGAATACGCTCACCCCAAATACGACTTCGCGTACTCAGTAGCTGACCCTCACACCGGTGACCACAAGTCCCAGCACGAGAGCCGCGACGGTGACGCCGTGCACGGATACTACTCCCTGGTGCAGCCTGATGGTTCTGTCCGCAAGGTTGAATACACCGCTGA…	tpa: cuticle protein	gi|357621782|gb|EHJ73500.1|cuticular protein RR-2 motif 87 [Danaus plexippus]	EHJ73500	1.20789e-56	79	F:structural constituent of cuticle	-	IPR000618 (PRINTS); IPR000618 (PFAM); PTHR12236 (PANTHER); PTHR12236:SF2 (PANTHER); IPR000618 (PROSITE_PATTERNS); SIGNAL_PEPTIDE (PHOBIUS); SIGNAL_PEPTIDE_N_REGION (PHOBIUS); SIGNAL_PEPTIDE_H_REGION (PHOBIUS); SIGNAL_PEPTIDE_C_REGION (PHOBIUS); NON_CYTOPLASMIC_DOMAIN (PHOBIUS); IPR000618 (PROSITE_PROFILES); SignalP-noTM (SIGNALP_GRAM_NEGATIVE); SignalP-noTM (SIGNALP_EUK)		3	0	0	0
Ara_Comb-S-plus-L_C256	590	ATTCCAGTCTCACACATCTACCGAAGATCACCCATCACTTCTTAATTTAATTAATCTTATATACAAACATGAAATTGTTCATCGTGCTATCCGCCCTTATGGCAATAACTTACGCGGCACCGCAGTTCCAGTATAGACCAGAGCCTGTGAATGCGGTGATACCGATCATCAGACAGACTCAAAATGTAAACCCTGACGGATCCTATGAATTCAGCTACGAAACTGGCAATGGTATTGCGGCACAAGAACAGGGTTACCTCAAGAATCCTGGTATCAAAGACGCAGAGGCGCAAGTTGTCCAAGGCTCATACAGCTACACCTCACCTGAGGGTCTCCCAATTTCTTTGGTCTACTACGCTGACGAGAACGGTTTCCATGCTGAAGGTGCTCATTTACCTA…	tpa: cuticle protein	gi|354549523|gb|AER27818.1|cuticular protein RR-1 motif 32 [Antheraea yamamai]	AER27818	9.06963e-54	83	F:structural constituent of cuticle	-	IPR000618 (PRINTS); IPR000618 (PFAM); PTHR10380 (PANTHER); PTHR10380:SF118 (PANTHER); IPR000618 (PROSITE_PATTERNS); SIGNAL_PEPTIDE_N_REGION (PHOBIUS); SIGNAL_PEPTIDE (PHOBIUS); NON_CYTOPLASMIC_DOMAIN (PHOBIUS); SIGNAL_PEPTIDE_H_REGION (PHOBIUS); SIGNAL_PEPTIDE_C_REGION (PHOBIUS); IPR000618 (PROSITE_PROFILES); SignalP-noTM (SIGNALP_EUK); SignalP-noTM (SIGNALP_GRAM_NEGATIVE)		3	0	0	0
Ara_Comb-S-plus-L_C77	531	ATTACATTTTGGAGTTTGCGTAAATTGGTCGTTGCATTGTCAGCGCGTCTAACCACAAAGACTTATCAGTGACATTTAGTGTTCGTGCGTCGTATCGCAGCGTTTCGTTACAACAAAGAGTAGAGACGTTCAATCGTATGTCCATCCAGAATCTCAACACATTCGACCCATTCGCCGATGCTATCAAAAGCTCGGAAGACGACGTACAAGATGGATTAGTCCACGTCCGGATCCAGCAACGGAACGGGCGTAAGACGCTAACAACGGTGCAAGGCCTCTCGTCGGAATATGACCTGAAAAAGATCGTGCGGGCATGCAAGAAGGAGTTCGCGTGCAACGGAACGGTCGTGGAGCACCCGGAGTACGGCGAGGTGCTGCAATTACAAGGCGACCAACGCG…	protein translation factor sui1 homolog	gi|112983000|ref|NP_001037082.1|protein translation factor SUI1 homolog [Bombyx mori] >gi|37886145|gb|AAR04678.1| Sui1 [Bombyx mori] >gi|357623689|gb|EHJ74739.1| protein translation factor SUI1-like protein [Danaus plexippus] >gi|389608359|dbj|BAM17789.1| similar to CG17737 [Papilio xuthus] >gi|389610721|dbj|BAM18972.1| simila to CG17737 [Papilio polytes]	NP_001037082	3.73755e-75	100	F:translation initiation factor activity; F:protein dimerization activity; P:regulation of translation; P:cellular response to hypoxia; C:ribosome; P:regulation of translational initiation	-	no IPS match		3	0	3	0
Ara_Comb-S-plus-L_C498	696	ACAGGCTTCCATTTTGCTGTTAAATGCGTAAGAATTTCCAAAAAATTAACATCGCAAATTGGCTTTTAATTAAACGTGAATATATAGTAAATTCTTAAAAACGCAGCGAATAACAGTCGAGGATGGCGGCCAGCGATTCCGGGACGGATGACTCACTTTATCCTATTGCAGTACTAATTGACGAGTTAAAAAATGAAGATGTTCAACTGAGATTGAATTCCATTAAGAAGCTGTCGACAATAGCACTCGCTTTGGGAGTGGAGAGAACCAGATCTGAACTCATTCCCTTCCTGACAGAGACAATTTACGATGAAGATGAAGTACTTCTCGCTCTCGCTGAACAACTTGGTAACTTCATTAACTTGGTTGGAGGTTGTGAATATGCTCACTGCTTACTGC…	serine threonine-protein phosphatase 2a 65 kda regulatory subunit a alpha isoform-like	gi|357610871|gb|EHJ67187.1|protein phosphatase 2, regulatory subunit A, alpha isoform [Danaus plexippus]	EHJ67187	8.11785e-126	97	C:protein phosphatase type 2A complex; C:chromosome, centromeric region; C:cytosol; F:antigen binding; F:protein serine/threonine phosphatase activity; F:protein heterodimerization activity; P:chromosome segregation; P:peptidyl-serine dephosphorylation; P:positive regulation of extrinsic apoptotic signaling pathway in absence of ligand; P:immune response; C:immunoglobulin complex	-	IPR011989 (G3DSA:1.25.10.GENE3D); PTHR10648 (PANTHER); PTHR10648:SF9 (PANTHER); IPR021133 (PROSITE_PROFILES); IPR021133 (PROSITE_PROFILES); IPR021133 (PROSITE_PROFILES); IPR016024 (SUPERFAMILY)		3	0	0	0
Ara_Comb-S-plus-L_C113	575	CACACGAGTGCGCCGTGATCGCGCTACTGCTCCAAACGTTACATTTGTCCAGAATGAAACTGACACTTACGCTCCTACTTTGTGTAGCGGTTTGCCGCGCTGATGATATCGCATCAGCAGCAGGTCAAATATTCAACAGCATACTGCCGAATCTAATCAGCAACTCAATAACCGGTCAACAGGGAAACACCGCAACGAATACATTACAACAAATCGGAACTGTTGTCGGCGGAGTCGTTGACTATGCTCATAAGAAGAGTTATGAAGACATGTTGCGTCAAGTACAAGACTCGACGACTGACGATGACCTGCTCCGTATCAGTGAAGAAATGTTCAACGCGGATGTAAACAACGCGTTCAACTACATTCAGGTCAATTTGCAAGGCAAAACCAGTCCCA…	poly -specific endoribonuclease homolog	gi|357615945|gb|EHJ69917.1|putative serine protease-like protein 2 [Danaus plexippus]	EHJ69917	1.83893e-105	95	F:peptidase activity; F:hydrolase activity, acting on ester bonds; P:proteolysis	-	IPR018998 (PFAM); SIGNAL_PEPTIDE_H_REGION (PHOBIUS); SIGNAL_PEPTIDE (PHOBIUS); SIGNAL_PEPTIDE_C_REGION (PHOBIUS); NON_CYTOPLASMIC_DOMAIN (PHOBIUS); SIGNAL_PEPTIDE_N_REGION (PHOBIUS); SignalP-noTM (SIGNALP_EUK); SSF142877 (SUPERFAMILY)		3	0	1	0
Ara_Comb-S-plus-L_C72	598	CCTTTTCCTTGTGGCATGGTGTCGGCATAAGGAACCCCAAGATGCAGATTTTCGTGAAGACCCTCACGGGCAAGACCATCACTCTTGAGGTCGAGCCTTCTGATACCATCGAAAATGTCAAAGCTAAAATTCAAGACAAAGAGAGAATCCCTCCAGACCAGCAGAGATTGATCTTCGCTGGCAAACAGCTGGAAGATGGTAGAACACTATCTGACTACAATATCCAGAAAGAGTCCACACTTCACTTGGTCCTAAGACTGCGTGGTGGTGCCAAGAAACGCAAGAAGAAGAATTACTCCACACCCAAAAAGATCAAGCACAAGAAGAAGAAGGTCAAACTCGCTGTACTTAGGTTTTACAAGGTGGACGAGAACGGCAAGATCCACCGCCTGCGCCGCG…	ribosomal protein s27a	gi|302393750|sp|P29504.2|RS27A_MANSERecName: Full=Ubiquitin-40S ribosomal protein S27a; Contains: RecName: Full=Ubiquitin; Contains: RecName: Full=40S ribosomal protein S27a; Flags: Precursor >gi|9725|emb|CAA37599.1| unnamed protein product [Manduca sexta] >gi|268306492|gb|ACY95367.1| ribosomal protein S27A [Manduca sexta] >gi|315115365|gb|ADT80655.1| ribosomal protein S27A [Euphydryas aurinia] >…	P29504	6.02422e-86	99	C:nucleus; C:microtubule associated complex; C:cytosolic small ribosomal subunit; F:structural constituent of ribosome; F:protein tag; F:metal ion binding; P:translation; P:protein ubiquitination; F:protein binding; P:ribosome biogenesis	-	IPR019956 (PRINTS); IPR000626 (SMART); IPR000626 (PFAM); G3DSA:3.10.20.90 (GENE3D); IPR002906 (PFAM); PTHR10666:SF99 (PANTHER); PTHR10666 (PANTHER); IPR019954 (PROSITE_PATTERNS); IPR000626 (PROSITE_PROFILES); IPR011332 (SUPERFAMILY); IPR029071 (SUPERFAMILY)		3	0	2	0
Ara_Comb-S-plus-L_C680	449	TTTTTTTTTTTTTTTTTTAGTTACGACTTTATTTACATTAATTCAATAAAAATATTGACTTATCTAATTTAAACTTAAATCTAGATTAAATGACTAAAACACTGTTCATTTCGACACAGCACCACAACGTGTGGTACCATGTCAAAGTGGTTACTTTGAAAGCGACAACTATTAACATTTTTTAGCAACAATTAAATTTTCATTTCCATGAAGTTTAATTTTTTGACAAAAAACGGTATAATATATTTAAAAAAGAAAATCAGTCGCAATCTTATAAAATTTAAAATTTCATCCGACTCGAGCGCCTCTTCAGACAGACCTTTAGATTAATTAATTTACTGGGCAAATTATTTATTTTTTAAAATGGAACTTGTATAATAATTACGAATTACGAATTTT…	---NA---	-	-	-	-	-	-	no IPS match		3	0	1	0
Ara_Comb-S-plus-L_C73	556	AGTCGACAACTCCATTCTAAGCAAAGCAAAATGTTCTCCAAAATCATCGTACTATGCGCTGTAGCAGCGGCATGCAATGCAGGTCTCTTGCACCATGCCCCAGCTGTATCACACAATGTGGTCCACCACGAAGTACCAGCTCACTACTCGGTTCAAGCCCCAGCTTACCACGCTGCGCCTGCTTACCAGGCTGCGCCTGCTTACCACGCTGCACCAGCTATCCACTCTGCACCGATTCATACATCAGTAATCCACGCAGCACCTGTCGTTCACGCTGCACCAGTAGCCCATGCTGCCCCTATTGCTCACAGCTCTGGCCACGAAGAAGATCACTATGTTGATGAATATGCTCATCCCAAATACGGTTACTCCTACTCTGTGGAGGACCCTCACACCGGT…	tpa: cuticle protein	gi|112983776|ref|NP_001036864.1|cuticular protein RR-2 motif 93 precursor [Bombyx mori] >gi|12862587|dbj|BAB32479.1| cuticle protein [Bombyx mori] >gi|223671288|tpd|FAA00596.1| TPA: putative cuticle protein [Bombyx mori]	NP_001036864	4.53013e-48	98	F:structural constituent of cuticle	-	IPR000618 (PRINTS); IPR000618 (PFAM); PTHR12236 (PANTHER); PTHR12236:SF2 (PANTHER); IPR000618 (PROSITE_PATTERNS); SIGNAL_PEPTIDE_N_REGION (PHOBIUS); SIGNAL_PEPTIDE_H_REGION (PHOBIUS); NON_CYTOPLASMIC_DOMAIN (PHOBIUS); SIGNAL_PEPTIDE_C_REGION (PHOBIUS); SIGNAL_PEPTIDE (PHOBIUS); IPR000618 (PROSITE_PROFILES); SignalP-noTM (SIGNALP_GRAM_NEGATIVE); SignalP-TM (SIGNALP_GRAM_POSITIVE); SignalP-noTM (SI…		3	0	1	0
Ara_Comb-S-plus-L_C71	516	CTATTGCGCCGCTCCTCTAGGCAGAACTGCGAGAGAACGTGATCGATCGAATTTCAAAAAGGCACACACCTACCCCTGTGCTACCGAGATCACGGAATTACTCTATATCTCCTGATTAAACAAATCGGGAGTTCGTGTTTCGTGATTTTGTCATTCCGCGTGTGAACTCGCAGATTCCCACCCGACGCCCGCGAGGCAATCATCTAGTGAAGAGCTTACTCACTTAATTGAACAAAATGTCGAACCTCGCCGATCCAGTTGCGTTCGCAAAGGACTTCCTCGCTGGTGGTATCTCTGCCGCCGTGTCAAAAACAGCAGTAGCTCCCATCGAGCGTGTCAAGTTGCTGCTTCAAGTCCAGCATGTCAGCAAACAAATCGCCGCAGACCAGCGCTACAAAG…	adp atp translocase	gi|158631166|ref|NP_001037072.1|ADP/ATP translocase [Bombyx mori] >gi|28261391|gb|AAO32817.1| ADP/ATP translocase [Bombyx mori]	NP_001037072	2.74426e-56	100	C:mitochondrial inner membrane; C:integral component of membrane; F:transporter activity; P:transmembrane transport	-	IPR002067 (PRINTS); IPR002113 (PRINTS); IPR018108 (PFAM); IPR023395 (G3DSA:1.50.40.GENE3D); PTHR24089:SF169 (PANTHER); PTHR24089 (PANTHER); IPR018108 (PROSITE_PROFILES); IPR023395 (SUPERFAMILY)		3	0	6	0
Ara_Comb-S-plus-L_C90	685	GTATCAACGCAGAGTACAGGGGCCTTGTCCTCTTCATTCTGACTAGCTCATAGCATCACTTGAGCGTCTAAGAACTCTTGGGCACGAATTAGTGAAAGTTCAAAATGTTAGGGTTACTTAAAATCGCCTTAATTTTAGGAGTAATTTATTTAAGTAAAGCCGCTGAAGAAGATGTACTCGATCTTACCGACGCCGATTTCTCTAGCGCAATTTCTCAACATGATACCGCTCTCGTTATGTTTTATGCACCATGGTGCGGTCATTGTAAACGTTTGAAGCCCGAATATGCTGATGCGGCCGGCATTCTAAAGAGCGATGATCCCCCGGTAACTTTGGCTAAAGTAGACTGTACAGAAGGCGGAAAGAGTACTTGTGAAAAGTACTCCGTGTCTGGATATC…	protein disulfide-isomerase like protein erp57	gi|62241290|dbj|BAD93613.1|protein disulfide-isomerase like protein ERp57 [Bombyx mori]	BAD93613	1.13463e-112	91	C:endoplasmic reticulum; C:lipid particle; C:microtubule associated complex; F:protein disulfide isomerase activity; F:transferase activity, transferring glycosyl groups; P:protein folding; P:cell redox homeostasis	EC:5.3.4.1	PR00421 (PRINTS); IPR012336 (G3DSA:3.40.30.GENE3D); IPR013766 (PFAM); IPR005788 (TIGRFAM); IPR012336 (G3DSA:3.40.30.GENE3D); PTHR18929:SF56 (PANTHER); PTHR18929 (PANTHER); IPR017937 (PROSITE_PATTERNS); SIGNAL_PEPTIDE (PHOBIUS); NON_CYTOPLASMIC_DOMAIN (PHOBIUS); SIGNAL_PEPTIDE_N_REGION (PHOBIUS); SIGNAL_PEPTIDE_C_REGION (PHOBIUS); SIGNAL_PEPTIDE_H_REGION (PHOBIUS); IPR012336 (PROSITE_PROFILES); Si…		3	0	4	0
Ara_Comb-S-plus-L_C351	895	ACACGGACCAAGGAGTCTAGCATGTGTGCGAGTCGATTGAGATTCGTGTTACAAAGCTGATGTGTTCTTGAGCAAGTTATTTTATAAAAATTATGGAATTTAAACATATGACATTAGTTCTGCTCGTGGCAGCGGGTTTTATATCTGCTCAAAGACCATCCTTCGCTGGATCAAAACCAATAGGATATCCTGAGTTGGCAAACAAAACATCCGATTCACTTGGAAATAGATTCGGCGATGGCACGCCTTTATTTCTACCCATCGAAGCGAAAGCGACCGCGATCTTGTGGAGCGAATCAGTAAACTTCCAATCGACAGTCAACCATTTTGGTATATAAATTGGAAAGCCCTTGAGGAGAACAGGAAAAATCCACAAACATACGAACAAAGGCCCAATTC…	antennal esterase cxe19	gi|357624776|gb|EHJ75423.1|antennal esterase CXE19 [Danaus plexippus]	EHJ75423	5.98855e-26	75	F:molecular_function; P:biological_process; C:cellular_component; P:translational initiation; F:translation initiation factor activity	-	NON_CYTOPLASMIC_DOMAIN (PHOBIUS); NON_CYTOPLASMIC_DOMAIN (PHOBIUS); TRANSMEMBRANE (PHOBIUS); TRANSMEMBRANE (PHOBIUS); CYTOPLASMIC_DOMAIN (PHOBIUS); TMhelix (TMHMM); TMhelix (TMHMM)		3	0	0	0
Ara_Comb-S-plus-L_C176	569	CTTTCTTTCATTTCGACAAAGATAATAGTGTCCGGAATGGCTGACGCGCCTGCGACTGCGCCTAAGGCGAAGGCGCCTAAAACTAAAGCTCCTAAAGAGAAGGTTGCGAAGGCAGCCCCTGCTGCACCTGCAGAACCCCCAAAGGCTGTTCGTAAAGTGTCTTCAAAGGCCCGTCACGGTAGACTGTACGCCAAAGCAGTCTTTACAGGATATAGACGTGGTCTCCGTAACCAACATGAAAACACTGCACTGTTAAAGATTGAAGGCGCTCGTGGTCGTGACGATGCAATTTTCTATGCCGGCAAGAAGTGTGTATATGTATACAAAGCCAAGAAAAGGACCCCGATTCCCGGTGGTCCCCGTGGCAAGAAAACCAAACTCCGTGCCATCTGGGGTAAG…	ribosomal protein l35a	gi|342356405|gb|AEL28861.1|ribosomal protein L35A [Heliconius melpomene cythera]	AEL28861	1.92992e-78	99	C:ribosome; F:structural constituent of ribosome; P:translation; P:ribosome biogenesis	-	IPR001780 (PFAM); IPR001780 (PANTHER); PTHR10902:SF0 (PANTHER); IPR018266 (PROSITE_PATTERNS); IPR009000 (SUPERFAMILY)		3	0	1	0
Ara_Comb-S-plus-L_C993	787	GACTATTCTTCAAGCAACCACGAAAGTACGTGGTGTGTGCGGAGCAGAAATATTTAGTGTTAAGTAATTTATTAAGTTCATATTCAACAAAATGAGGGAAATCGTACACATCCAGGCCGGTCAGTGCGGCAACCAAATCGGCGCCAAGTTCTGGGAGATCATCTCTGACGAGCACGGCATCGACCCCACCGGCGCCTATCATGGCGACTCTGACCTGCAACTGGAGCGCATAAACGTTTACTACAATGAGGCCTCCGGTGGCAAGTATGTGCCCCGCGCCATCCTTGTCGACTTGGAACCCGGTACCATGGACTCTGTCCGCTCAGGACCTTTTGGACAGATCTTCCGCCCGGACAACTTCGTGTTCGGTCAATCTGGTGCTGGTAACAACTGGGCCAA…	beta-tubulin	gi|546676497|gb|ERL87495.1|hypothetical protein D910_04887, partial [Dendroctonus ponderosae]	ERL87495	1.02556e-153	100	C:cytoplasm; C:microtubule; F:GTPase activity; F:structural constituent of cytoskeleton; F:GTP binding; P:GTP catabolic process; P:microtubule-based process; P:protein polymerization	-	IPR000217 (PRINTS); IPR002453 (PRINTS); IPR003008 (SMART); IPR003008 (PFAM); IPR003008 (G3DSA:3.40.50.GENE3D); IPR000217 (PANTHER); PTHR11588:SF54 (PANTHER); IPR017975 (PROSITE_PATTERNS); IPR013838 (PROSITE_PATTERNS); IPR003008 (SUPERFAMILY)		3	0	8	0
Ara_Comb-S-plus-L_C492	586	ATATTACTTTTTATCTGTGAAGTAATACTTCTTTTTCATGTTGACGGTGGTTCTTCGTGAACGTTGAGCCGATAGAATTTATCAAAATGTCGCTCGTTATACCGGACAAATTTCAACATATTCTTCGTATTATGAATACGAATATTGATGGCAAACGTAAGGTTATGTTTGCTATGACTGCTACCAAGGGAGTAGGCCGCAGATACTCCAACATTGTATTGAAAAAAGCTGACATTGACCTCGACAAACGTGCTGGAGAATGCACTGAAGAAGAGGTAGAAAAAATTGTAACTATCATGTCTAATCCCAGACAATACAAAATTCCTGATTGGTTCCTTAACAGACAAAAGGATATTGTTGATGGGAAGTACAGCCAATTGACTTCTTCTAACCTGGACT…	ribosomal protein s18	gi|54039447|sp|Q962R1.1|RS18_SPOFRRecName: Full=40S ribosomal protein S18 >gi|15213824|gb|AAK92187.1|AF400215_1 ribosomal protein S18 [Spodoptera frugiperda] >gi|48958395|dbj|BAD23920.1| ribosomal protein S18 [Antheraea yamamai] >gi|268306384|gb|ACY95313.1| ribosomal protein S18 [Manduca sexta] >gi|315115383|gb|ADT80664.1| ribosomal protein S18 [Euphydryas aurinia]	Q962R1	7.43775e-93	99	C:ribosome; F:structural constituent of ribosome; F:rRNA binding; P:translation; P:ribosome biogenesis	-	IPR001892 (PIRSF); IPR001892 (PFAM); G3DSA:1.10.8.50 (GENE3D); IPR027437 (G3DSA:4.10.910.GENE3D); PTHR10871 (PANTHER); IPR018269 (PROSITE_PATTERNS); IPR001892 (PROSITE_PROFILES); IPR001892 (HAMAP); IPR010979 (SUPERFAMILY)		3	0	4	0
Ara_Comb-S-plus-L_C495	553	TTAGCGTACACTCGGGAGTTCGGTTCGATTGTCCGATAAACACGCTCGTTTCAAATTTTCAAGTTCAAAGTTATAAGTACACAAGTTTTTATATTTTAAATACGCCTTTAACGGATTGATTTTAAAAATATGCCTGACCAAGATTTAGAATGGAATACAGCGTTAGTTCCTATTAAGGATTGGCTCAGCAAGCAACCTCATTTGCCTCACGATGTTGAGGATGTACTTCTTCGTCGATTTTACATCAGCTGCGGTAAAAGCATGGAACGTATTAAGCGCACTATTGACCTTTTCTTCACCATGCGTACCACGGCACCAGAACTATTCCTCCAACGAGACCCTTGGTCGCCGGAAATCAGAAGAGTGTTTGAAGTTACAGATATGTTGCCGTTACCAAAC…	cral trio domain-containing protein	gi|357624588|gb|EHJ75311.1|hypothetical protein KGM_08893 [Danaus plexippus]	EHJ75311	1.69754e-85	97	C:intracellular; F:transporter activity; F:vitamin E binding; P:transport	-	IPR001251 (G3DSA:3.40.525.GENE3D); PTHR10174 (PANTHER); PTHR10174:SF79 (PANTHER); IPR011074 (SUPERFAMILY); IPR001251 (SUPERFAMILY)		3	0	0	0
Ara_Comb-S-plus-L_C496	587	CACTAATGGCGTGTCTTCCTGTAACGCACGATATAACGTCAAAATGGCAAAGAAAAAAGGCGATGAGAAAGTTAATCAAACACCTCAAAGTGACAATGAGGAACAGAATTTTGACGAAGAGCCGAATTTTGAGGACCCTGAAGGATTCGTAGATGATATTACCGATGAGGAACTGTTGGCAGACCTCTTAGAACAGAAGCCGAAAGAGTCGGACGGTTACGAGAATGTGTTAATCGTTGACGGCTGCCCCCAAGTTGGGCCTGAGCGCTTAGAAAAGCTCCAGAGCGTAATAAACAAGATCTTTAGCAAGTTCGGTAAAATAGTCAACGAGTATTATCCAACCACCGAAACAGGAGTAACAACAGGCTACATTTTCCTAGAATATAGCAATCCTCAGAA…	eukaryotic translation initiation factor 3 subunit b	gi|154091292|gb|ABS57453.1|eukaryotic initiation factor 3B [Heliconius erato]	ABS57453	1.34427e-109	98	C:eukaryotic translation initiation factor 3 complex; C:eukaryotic 43S preinitiation complex; C:eukaryotic 48S preinitiation complex; F:nucleotide binding; F:translation initiation factor activity; F:translation initiation factor binding; P:formation of translation preinitiation complex; P:regulation of translational initiation; C:ribosome	-	IPR012677 (G3DSA:3.30.70.GENE3D); PF13893 (PFAM); IPR011400 (PANTHER); PTHR14068:SF0 (PANTHER); IPR000504 (PROSITE_PROFILES); SSF54928 (SUPERFAMILY)		3	0	2	0
Ara_Comb-S-plus-L_C187	691	ACAGTTTGAACATTGCCCGCTGCGGTCGCGTTTTAAAAATATCATCATTATTATTATTACAGTGTCATTAATCTGCTATAATCAACTAACAATAGCCGTCTCGTAGCACAACAACGTAGCGGCCAGTCTACGAGTTTTGTGCGCGTACGCAGTGCGACTAGACCATATTTTGTGTTCGAATCGATAAACTTGAAGAATGGCAACCAAAAACGTTCAGAATGTAGAGAGCGGCAATGCAAATCCCGCACCCGAACCCGAGGCGCCAGCTGCAAAAGCTACCAGACCTCTTGGAACAGGCTCTATCGTCGGTTTGTCCGACATCACGGACAACAAGCTGATTTGGCGTCAACTGGTCGCGGAGTTGATCGGCACATTTCTGCTGACATCCATCGGTGTTGC…	drip protein	gi|357624226|gb|EHJ75085.1|aquaporin [Danaus plexippus]	EHJ75085	7.93226e-70	92	C:integral component of membrane; F:transporter activity; P:transport	-	IPR000425 (PRINTS); IPR000425 (PFAM); IPR023271 (G3DSA:1.20.1080.GENE3D); IPR000425 (PANTHER); IPR022357 (PROSITE_PATTERNS); CYTOPLASMIC_DOMAIN (PHOBIUS); NON_CYTOPLASMIC_DOMAIN (PHOBIUS); NON_CYTOPLASMIC_DOMAIN (PHOBIUS); TRANSMEMBRANE (PHOBIUS); TRANSMEMBRANE (PHOBIUS); CYTOPLASMIC_DOMAIN (PHOBIUS); TRANSMEMBRANE (PHOBIUS); IPR023271 (SUPERFAMILY); TMhelix (TMHMM); TMhelix (TMHMM); TMhelix (TMH…		3	0	4	0
Ara_Comb-S-plus-L_C34	673	TAAGAACAGGGTGTGAGCCATGCTGATGATATATTAACAGTTTTCAAGTATCTTAACAGCGAGAACAGCGACGACGCGAACATGAGGAATCGACTTATCGATGTCATATACAGTTACATGACTACAGGAGTACCAAAAATAGCAAATGGACCGGAATGGTTGCAAGTGAAGTCAGGCGCACCTGAACTGAACTACCTCGAAATAGCCGGACCGAGCAAAATAGAAATGAAGACGAGCTCCGATTTCGGTCAAGCTAAATTCTGGGACAGTCTTGGATTTGTTGAGAATGAAAATTTCCGTACGAATATTAAGGATGAATTTTAGTGGAATAAAGTTCCCTTTACATCACAAGGAATTATAACTTTATTTTATTTCTATTATAAAGTTTTTATTTTCTGT…	esterase fe4	gi|257480053|gb|ACV60240.1|antennal esterase CXE13 [Spodoptera littoralis]	ACV60240	2.6216e-31	73	F:hydrolase activity; P:metabolic process	-	no IPS match		3	0	0	0
Ara_Comb-S-plus-L_C188	511	AAGACTACACGTTCTTTTGTATCTATTACGTGTTGTCAATATTTTTTTAATGATGTATAAACTTTTTCCAATTTCAATCGGTCTTTTCTGTCTCGGAGAAGGATTTCTATCACCGCAACAATATGATGACCCCACAAATCGCATTGTGGGTGGAGAAGATGCAGAAGAAGGAAGTGTTCCATATCAGGCTTCTTTGCGGTCGATATTCAATTCGCATTTCTGTGGCGGTTCAATAATAAGTGATGAATGGATTTTGACAGCTGCTCATTGTACTGTAAGTCAATCTAAGAACTCGATGAAGGTTGTCGTGGGTACAAACAGACTATCTTCTGGAGGCGACAAATACTCCGTGGAAAAGATAATAATTCACGAGCTGTACAATAGTTTTATGACCACCAA…	serine-type enodpeptidase	gi|357620522|gb|EHJ72680.1|putative serine-type enodpeptidase [Danaus plexippus]	EHJ72680	7.77831e-61	77	C:integral component of membrane; F:serine-type endopeptidase activity; P:proteolysis	EC:3.4.21	IPR001314 (PRINTS); IPR001254 (SMART); IPR001254 (PFAM); G3DSA:2.40.10.10 (GENE3D); G3DSA:2.40.10.10 (GENE3D); PTHR24276 (PANTHER); IPR018114 (PROSITE_PATTERNS); TRANSMEMBRANE (PHOBIUS); CYTOPLASMIC_DOMAIN (PHOBIUS); NON_CYTOPLASMIC_DOMAIN (PHOBIUS); IPR001254 (PROSITE_PROFILES); IPR009003 (SUPERFAMILY); TMhelix (TMHMM)		3	0	0	0
Ara_Comb-S-plus-L_C167	535	AGTTACGATCAAGATACATATCAATATGTTCTCTAAAATTTTCACTTTGAGCGCTGTCCTGGCGGTCGCCGCAGCAGGTCTCTTGCCAGAACCTCACTATTCATCTGCCGCTGCTGTTTCGTCACAAAGCATTGTCCGTCATGAGCAGAACCATGCCGTCGCTGCTGCTCCGATTGCGTACCATGCCACACCTGTAGCCTACCACGCCTCACCCGTAGCATACCAATCTTCTCCAGTCCACTACTCTTCTGCCGCTGCCGTATCGTCACAAAGCATACAGCGTCATGACCAGCATAACGGTGCTGTTGCTATAGCTCCAAGTGTGCATTACGCGGCTGCCCCAGTGGCTCATTACAGCGCCCCAGTGGCTCATTACAGCGCCCCTGTGGCTCATTACAG…	tpa: cuticle protein	gi|357621778|gb|EHJ73496.1|TPAputative cuticle protein [Danaus plexippus]	EHJ73496	8.18696e-21	70	F:structural constituent of cuticle	-	NON_CYTOPLASMIC_DOMAIN (PHOBIUS); SIGNAL_PEPTIDE_C_REGION (PHOBIUS); SIGNAL_PEPTIDE_N_REGION (PHOBIUS); SIGNAL_PEPTIDE_H_REGION (PHOBIUS); SIGNAL_PEPTIDE (PHOBIUS); SignalP-noTM (SIGNALP_EUK); SignalP-noTM (SIGNALP_GRAM_NEGATIVE); SignalP-TM (SIGNALP_GRAM_POSITIVE)		3	0	0	0
Ara_Comb-S-plus-L_C186	608	CCGAGTCGACGACTAATGATCAGTCCTGCCTTGTCTACTAACGAGTGCGTAGCGACACCGTGAACTGTGTTTACACAAAACGTTTCCCCGCCAGTGTTTGTTTAGTTTCGACAGTTTCTACATCATACACACGTGAAAATGGCTGACAGTGGTCTTAAGAGAAATATTCCTATTAAACTTGGAGATTTTTCTGTCATTGATACCGAGTTTTCGAGTATAAGGGAACGATTCGACGCCGAAATGAGAAAGATGGAAGAAGAAATGAGCAAATTTCGATCGGAGCTAATGAACAGAGAAAGCAACAACTTCTTTAAGAGTTCAACGAGTACTACCACATCATCACAGCACAGTGACAGCCGACAGCTGGCTGAGCCTAGCCATTGGGACAGCCTTAACTCA…	heat shock protein	gi|154091278|gb|ABS57447.1|heat shock protein hsp21.4 [Heliconius erato] >gi|357615601|gb|EHJ69746.1| heat shock protein hsp21.4 [Danaus plexippus]	ABS57447	4.2129e-100	100	F:lyase activity; F:pyridoxal phosphate binding; P:cellular amino acid metabolic process; P:response to stress	-	Coil (COILS); IPR002068 (PFAM); IPR008978 (G3DSA:2.60.40.GENE3D); PTHR11527 (PANTHER); PTHR11527:SF31 (PANTHER); IPR002068 (PROSITE_PROFILES); IPR008978 (SUPERFAMILY)		3	0	3	0
Ara_Comb-S-plus-L_C35	524	GTGCTTTTTGTTCGTGTGGAGCGTCTGCTCGTTGCAGAGTTGAAAATTGTGGTTTAGGAAAGTTTAGTTTTATTTTAAAAAAGAACTTCTATCAATATGAGCTGGCAAGATTATGTCGATAAACAGTTAATTGCGTCAAGATGTGTTACAAAGGCTGCCATTGCCGGTCACGATGGAAATGTGTGGGCTAAATCGGAAGGCTTCGATATATCAAAAGACGAAGTTGGAAAGATAGTGGCCGGTTTCGAAAATGAATCACTCCTTACAAGCGGCGGCGTGACGATAGCGGGCACGCGGTACATCTACCTTAGTGGAACAGACCGCATAATACGCGCAAAACTCGGCAAGGTCGGCGTGCACTGCATGAAGACACAGCAAGCCGTTGTAATTTCTCTCTAC…	profilin	gi|112982865|ref|NP_001037108.1|profilin [Bombyx mori] >gi|56404766|sp|Q68HB4.1|PROF_BOMMO RecName: Full=Profilin >gi|51243015|gb|AAT99314.1| profilin [Bombyx mori] >gi|118500453|gb|ABK97428.1| profilin protein [Bombyx mori]	NP_001037108	5.76556e-83	98	C:cytoplasm; C:cytoskeleton; F:actin binding; P:actin cytoskeleton organization	-	IPR005455 (PRINTS); IPR005455 (PRINTS); IPR005455 (SMART); G3DSA:3.30.450.30 (GENE3D); IPR005455 (PFAM); PTHR11604:SF0 (PANTHER); IPR005455 (PANTHER); IPR027310 (PROSITE_PATTERNS); IPR005455 (SUPERFAMILY)		3	0	1	0
Ara_Comb-S-plus-L_C248	644	CTTTTCTCGTGTTCTTTTGAGTACAGGGGGTTATAACTTGTAATTTGTGAAAAGGTGTTCACAATGACCGAGGAAAACTGGAACGACGATGGTGCCGAAGTGGGCAGCATGGCCATTGATAACACGCCGTTACCTCAACCGGCTGACATTCCCGAAATCAAACTATTCGGGAGATGGAGCTGTTACGATGTCCAGGTTTCAGATATGTCGCTTCAGGATTACATTTCAGTCAAGGAAAAATACGCTAAATACCTGCCACACTCCGCAGGTAGATATGCTCACAAACGATTCCGTAAAGCTCAGTGTCCCATTGTTGAACGTCTGACAAATTCCTTGATGATGCATGGACGTAACAACGGAAAGAAGTTGATGGCTGTACGTATTGTTAAGCACGCTTTT…	ribosomal protein s5	gi|268306452|gb|ACY95347.1|ribosomal protein S5 [Manduca sexta]	ACY95347	1.33272e-137	97	C:small ribosomal subunit; F:RNA binding; F:structural constituent of ribosome; P:translation; P:ribosome biogenesis	-	IPR023798 (G3DSA:1.10.455.GENE3D); IPR005716 (TIGRFAM); IPR023798 (PFAM); IPR000235 (PANTHER); IPR020606 (PROSITE_PATTERNS); IPR023798 (SUPERFAMILY)		3	0	2	0
Ara_Comb-S-plus-L_C494	652	GTACACTCTTCATTCTTCATCTTCAACAAGTGTTCGCTTGGTAGAGAATAGAGATTCATTTCAGTTTATAACTCGCCGTGGATGGATTATAGTCTAGTTAATAATAAATTTATTAACAAGACATAAGTCTAAACACCATATTTTTTACAAAAAGACTGAAATACTTTACTATGAATCCACTAAGCCAAATTGTACGCGCTACGCGCCCTATTTATCGTAAGTTGTCAACCACGCCTGTGACGTCGTCAGCAAAGCCTATTCCAAGCACTGGCATCTGCTTTGAGTTAAACGATGAACAGAAAGCCCTGCAAGAACTGGCTCGCAAATTCACAAAAGAGGAGATCGTCCCAGTCGCCGCTCAGTATGACAAAAGCGGGGAATACCCGTGGCCCATCATAA…	probable medium-chain specific acyl- mitochondrial-like	gi|389608627|dbj|BAM17923.1|acyl-coa dehydrogenase [Papilio xuthus]	BAM17923	9.1285e-82	95	F:acyl-CoA dehydrogenase activity; F:flavin adenine dinucleotide binding; P:oxidation-reduction process; P:electron transport	EC:1.3.99.3	IPR013786 (PFAM); IPR013786 (G3DSA:1.10.540.GENE3D); PTHR10909:SF240 (PANTHER); PTHR10909 (PANTHER); IPR009100 (SUPERFAMILY)		3	0	0	0
Ara_Comb-S-plus-L_C125	547	CTTTTTCGTCGGACTGTCAACGTTTACAGAACGTTTTCGGACAGTTCGTTTTAATCCAAAAGAATCACTTTGGATTTATTTTAATATCAATAAGTGATATTACATTAAAACCGCACAATGCCTCCTAAATTCGATCCTAACGAAATTAAAATCGTTAACTTGAGATGTGTTGGAGGAGAAGTAGGAGCTACATCATCTTTGGCCCCTAAAATTGGTCCCTTGGGTCTCTCTCCCAAAAAAGTGGGTGATGACATAGCTAAGGCCACTAGCGACTGGAAGGGATTGAAGATAACTGTGCAGCTTATTGTACAAAACAGACAAGCCCAAATCTCTGTAGTCCCATCTGCAGCTGCTCTCATCATTAGAGCACTCAAGGAACCTCCACGTGATCGCAAAAAG…	ribosomal protein l12	gi|342356319|gb|AEL28818.1|ribosomal protein L12 [Heliconius melpomene cythera]	AEL28818	2.73352e-94	99	C:cytosolic large ribosomal subunit; F:structural constituent of ribosome; P:mitotic spindle elongation; P:translation; P:ribosome biogenesis	-	TRANSMEMBRANE (PHOBIUS); TRANSMEMBRANE (PHOBIUS); CYTOPLASMIC_DOMAIN (PHOBIUS); NON_CYTOPLASMIC_DOMAIN (PHOBIUS); NON_CYTOPLASMIC_DOMAIN (PHOBIUS); TMhelix (TMHMM); TMhelix (TMHMM)		3	0	4	0
Ara_Comb-S-plus-L_C169	585	TTTCACACAGGAAACAGCTATGACCATGATTACGCCAAGCTTGCATGCCTGCAGGTCGACTCTAGAGGATCCCAAGCAGTGGTATCAACGCAGAGTACAGGGGATACATCACATCGAGATCTTTTCATCAACACAACAACAACAACAAAATAAACAATATGTTCGGAAAGATCATCTTCCTTGCTACTATCGCTATAGCCGTAGCCAAACCTAGCCTGGCACCAGCTGCTCTAGTCGCTCCTGCTCCATTAGTAGCTGCAGCTGCTCCTCTTGTTGCTGCGCCTGCTCCTATCGTCACCGCGTCTAGCTCTCAATATATATCAAGAAATTACAATGGTCTTGCTGCTCCATTGGTCGCCTCAGCACCTATTGTTGCTTCTCCATATGCATTTGCTGCTC…	beta-galactosidase alpha-peptide	gi|518202355|ref|WP_019372563.1|hypothetical protein [Pseudomonas aeruginosa]	WP_019372563	0.000947411	95	P:oxidation-reduction process; F:oxidoreductase activity; F:quinone binding; P:carbohydrate metabolic process; F:catalytic activity; F:oxidoreductase activity, acting on the CH-OH group of donors, quinone or similar compound as acceptor	-	SIGNAL_PEPTIDE_H_REGION (PHOBIUS); NON_CYTOPLASMIC_DOMAIN (PHOBIUS); SIGNAL_PEPTIDE_C_REGION (PHOBIUS); SIGNAL_PEPTIDE_N_REGION (PHOBIUS); SIGNAL_PEPTIDE (PHOBIUS); SignalP-noTM (SIGNALP_EUK); SignalP-TM (SIGNALP_GRAM_NEGATIVE); SignalP-TM (SIGNALP_GRAM_POSITIVE); TMhelix (TMHMM); TMhelix (TMHMM); TMhelix (TMHMM); TMhelix (TMHMM)		3	0	1	0
Ara_Comb-S-plus-L_C291	504	GTCGAGTACCAGACATCGATAGCTAAAATGCAACACATCATCATTTTCAGCGCCGTTTTGGCCGTCACCCTCGCCGCACCAGGCTACCTAGGATACGAGTCCTATGTCCCACTTGGCAAGTCTACCATCACATCAAGCAGCCAATCCATCGACCATGGAAGCACCCACGTCTTACACGCGCCGGTGCTGGCCGCTCATGAAGTTGAATACCACGTGCCATTAGGAAAGACAACAGTCACACAGAGCAACCAAGTAGTGAACCATGGCAGCACCGCCGTTGTCCACACCCCAGTGGTCCACGCCCCAGTGGTCCACGCTCCAGTATACCACGCTCCGCTAGTCCACGCCCCAGTGGTTCACGCTCCATCTTACTACACCTCGTACTCTTCCCCGCTGGTC…	a-kinase anchor protein 14-like	gi|357625743|gb|EHJ76083.1|hypothetical protein KGM_22695 [Danaus plexippus]	EHJ76083	8.32572e-33	63	-	-	NON_CYTOPLASMIC_DOMAIN (PHOBIUS); CYTOPLASMIC_DOMAIN (PHOBIUS); TRANSMEMBRANE (PHOBIUS); TMhelix (TMHMM)		3	0	0	0
Ara_Comb-S-plus-L_C163	506	TTTACCGCCAGAACGTCACAACGTCAACAAAAGGAGTTAGTTTATTTCCTAGTTACTTCTGGTGCCCTAATACTAAGAAATAAACAATCAGTGAAGTGCAGTGCGTTTTTTTTTTTAATCTTGTGGATCAGAAAATCAAACGATGCGCGTGTGTATAGTCGGTGCTGGTGCTGCAGGACTTTGTGCCGCACGCCACCTCCTCATCGAGCCTTGCGTGTCACAGGTCGATGTGCTGGAGCAGTCGTCCCAGCTGGGTGGCACCTGGGTATACACGGAAACCGTAGGATACGACGACTTCGGTCTTCCAATACACACCAGCATGTATAAGAGTCTCAGAACTAATCTTCCCAAGGAAATAATGGGTTTTCCTGATTTCCCGATCCCTGAAAGCGAGAAGTC…	dimethylaniline monooxygenase	gi|357616844|gb|EHJ70438.1|flavin-dependent monooxygenase FMO3B [Danaus plexippus]	EHJ70438	1.56609e-61	87	F:N,N-dimethylaniline monooxygenase activity; F:flavin adenine dinucleotide binding; F:NADP binding; P:oxidation-reduction process	EC:1.14.13.8	PR00419 (PRINTS); IPR020946 (PFAM); G3DSA:3.50.50.60 (GENE3D); PTHR23023 (PANTHER); PTHR23023:SF4 (PANTHER); SIGNAL_PEPTIDE_N_REGION (PHOBIUS); SIGNAL_PEPTIDE_H_REGION (PHOBIUS); NON_CYTOPLASMIC_DOMAIN (PHOBIUS); SIGNAL_PEPTIDE (PHOBIUS); SIGNAL_PEPTIDE_C_REGION (PHOBIUS); SignalP-noTM (SIGNALP_EUK); SSF51905 (SUPERFAMILY)		3	0	1	0
Ara_Comb-S-plus-L_C36	656	GTTGATTTCCACAGGCCAGAAGGGGACCGAGCTGAGACGAATTTAACCGGCATAAAGAATAAAATAATTAAATCAGTCTTGTTTTAAAAGCCGGCAAATACTGAAACAACATCTGTTTTTATTCATTCTTCCAGAATTATAAAATTTTCAAGAAAACGTAAAAACTTAAAATGGCTGCACCAATCAAAGTGGTTGTAACAGGAGCTGCTGGTCAAATTGCTTACTCCCTACTATACCAGGTAGCTTCTGGAGCAGTATTTGGTCCAGAGCAGCCTGTGTATCTTCATCTTCTTGATATAGCTCCCATGATGGGAGTATTAGAAGGTGTTGTTATGGAATTGGCAGATTGTGCCTTGCCACTCCTTGCTGGAGTGTTGCCAACTGCTAATCCTGAGGAAG…	malate dehydrogenase	gi|389609523|dbj|BAM18373.1|malate dehydrogenase 1 [Papilio xuthus]	BAM18373	1.86144e-108	99	C:peroxisome; C:lipid particle; C:cytosol; F:L-malate dehydrogenase activity; P:malate metabolic process; P:cellular carbohydrate metabolic process; P:lateral inhibition; P:pyruvate metabolic process; P:reductive tricarboxylic acid cycle; P:glyoxylate metabolic process	EC:1.1.1.37	IPR001236 (PFAM); IPR016040 (G3DSA:3.40.50.GENE3D); IPR010945 (PANTHER); SSF51735 (SUPERFAMILY)		3	0	1	0
Ara_Comb-S-plus-L_C241	970	CGCAGCGAGTCAGTGAGCGAGGAAGCGGAAGAGCGCCCAATACGCAAACCGCCTCTCCCCGCGCGTTGGCCGATTCATTAATGCAGCTGGCACGACAGGTTTCCCGACTGGAAAGCGGGCAGTGAGCGCAACGCAATTAATGTGAGTTAGCTCACTCATTAGGCACCCCAGGCTTTACACTTTATGCTTCCGGCTCGTATGTTGTGTGGAATTGTGAGCGGATAACAATTTCACACAGGAAACAGCTATGACCATGATTACGCCAAGCTTGCATGCCTGCAGGTCGACTCTAGAGGATCCCAAGCAGTGGTATCAACGCAGAGTACAGGGGGGGTTAAATTAATAATTTATGATGATATGAATATAACTAATAAAAAAATTTTTAAAATTAAAAAGAAA…	reverse transcriptase	gi|495126628|ref|WP_007851439.1|hypothetical protein, partial [Bacteroides dorei] >gi|392621938|gb|EIY16078.1| hypothetical protein HMPREF1063_05178, partial [Bacteroides dorei CL02T00C15]	WP_007851439	4.53919e-19	100	F:DNA binding; F:sequence-specific DNA binding transcription factor activity; F:RNA-directed DNA polymerase activity; F:catalase activity; F:heme binding; F:metal ion binding; P:RNA-dependent DNA replication; P:regulation of transcription, DNA-templated; P:hydrogen peroxide catabolic process; P:oxidation-reduction process; C:transcription factor complex; P:regulation of transcription, DNA-templat…	EC:2.7.7.49; EC:1.11.1.6	no IPS match		3	0	3	0
Ara_Comb-S-plus-L_C298	453	TCTTTCAAAAATTTGTAATCATGGCGCGTGTACCACCGCCTGCAAATCCTGCCCTTAAAAAGGACAAGAAGGAGAAAAAGATTCCAAAAGACAACTCTAAAAATGTTATGCGGAATCTGCACATTAGAAAACTGTGCTTGAACATCTGTGTTGGTGAATCTGGTGACAGATTGACACGTGCTGCTAAGGTGTTGGAACAGCTTACTGGTCAACAGCCTGTTTTCTCTAAGGCCCGATACACTGTCAGATCTTTTGGTATTCGTCGTAATGAAAAAATGGCTGTTCACTGCACTGTCCGCGGAGCTAAGGCTGAGGAGATCCTTGAAAGAGGATTAAAAGTGAGGGAATACGAGTTGAGACGTGACAATTTCTCAGCAACCGGTAACTTCGGTTTTGGTA…	ribosomal protein l11	gi|342356337|gb|AEL28827.1|ribosomal protein L11 [Heliconius melpomene cythera]	AEL28827	5.91782e-86	100	C:ribosome; F:structural constituent of ribosome; F:rRNA binding; P:translation; P:ribosome biogenesis	-	IPR002132 (PIRSF); IPR002132 (PFAM); IPR002132 (PFAM); IPR022803 (G3DSA:3.30.1440.GENE3D); PTHR11994:SF8 (PANTHER); IPR002132 (PANTHER); IPR020929 (PROSITE_PATTERNS); IPR022803 (SUPERFAMILY)		3	0	4	0
Ara_Comb-S-plus-L_C102	615	CAAGGCGAATTTGACCGTCTTATCAAGCTCACTGTTCAACAATGGCGGACGCAGCTCCAGCCGGTGGACGTGGCGGTTTTCGCGGTGGCTTTGGATCACGTGGAGGTGATAGAGGACGTGGTGGTCCTCGTGGACGCGGTCGCGGTCGTGGCCGTGGACGCGGACGAGGAAAGGAGGATCAAAAAGAATGGGTCCCAGTAACAAAGTTGGGTCGCCTCGTACGAGAGGGAAAGATTGATAAACTGGAGAGCATTTATTTGTTCTCTTTGCCTATTAAAGAATTCGAAATCATCGATTTCTTCCTTGGAGCTTCCCTGAACGATGAAGTACTTAAAATCATGCCTGTCCAGAAGCAGACTCGTGCTGGTCAACGTACACGTTTCAAGGCTTTCGTCGCGA…	ribosomal protein s2	gi|50284380|emb|CAH04121.1|ribsomal protein S2e [Papilio dardanus] >gi|389608267|dbj|BAM17745.1| ribosomal protein S2 [Papilio xuthus] >gi|389611197|dbj|BAM19210.1| ribosomal protein S2 [Papilio polytes]	CAH04121	7.96685e-100	100	C:nuclear chromosome; C:nucleolus; C:cytosolic small ribosomal subunit; F:RNA binding; F:structural constituent of ribosome; P:translation; P:ribosome biogenesis	-	IPR013810 (PFAM); IPR005711 (TIGRFAM); IPR014720 (G3DSA:3.30.160.GENE3D); IPR014721 (G3DSA:3.30.230.GENE3D); IPR000851 (PANTHER); IPR018192 (PROSITE_PATTERNS); IPR013810 (PROSITE_PROFILES); SSF54768 (SUPERFAMILY)		3	0	3	0
Ara_Comb-S-plus-L_C326	616	ATATCATTCTCATCAGAGCCTCACATCAAAACATACAATATGAATTTTAAGGTTGTGATTTTTGCCGCATCGCTGATGGCAGTGAGTGCCCAGCACCATAGTCAAAACCATGGCCATGCCACATCATCTCAATCAATCATCCGACATGATGTATCTCACGACCAAGGCTACCAACACGTACAACCGATAGCAGTGCATGCTGCTCCAGTGTATCACCATCAACCAGCTGTTTCCGTCCATCACTCGGCTCCAATTGTCCACGCTGCTCCAATTGTCCACCATGCTGCTCCCCTTGTACATCATCAAGCACCAGTCTACCACCATGAATCTCATGAACACCAGGATTATTACGCTCACCCTAAATACGAGTTCCAATACAACGTAGAAGACCACCACACT…	tpa: cuticle protein	gi|357629356|gb|EHJ78177.1|cuticular protein RR-2 motif 87 [Danaus plexippus]	EHJ78177	4.03243e-47	67	F:structural constituent of cuticle	-	IPR000618 (PRINTS); IPR000618 (PFAM); PTHR12236 (PANTHER); SIGNAL_PEPTIDE (PHOBIUS); SIGNAL_PEPTIDE_N_REGION (PHOBIUS); SIGNAL_PEPTIDE_C_REGION (PHOBIUS); NON_CYTOPLASMIC_DOMAIN (PHOBIUS); SIGNAL_PEPTIDE_H_REGION (PHOBIUS); IPR000618 (PROSITE_PROFILES)		2	0	0	0
Ara_Comb-S-plus-L_C477	350	TTTTTTTTTTTTTTTTTTATTAACTTTATTACAAACACATGAACGTCATAAAGGGACGGCCAACGCATAATATTTGTATACACAAATGCTTAATCTATTATTTTTAAAACGTTGTGTTAAATGAATATTTATTTGTGCCCAAATTAATTAAGTGCTTATAAATCACGCAAATTCAAATAAATTTTTATATATTGTAGTACGTACTATTTTATAAAAAAACCAAACCATATTTTTAAATAATTATTTTTTTAAATGTAAAAGATGTTTTGATGCCCAGAATAATTTATACATTTACACAATTTATGTTTGAGGGGGATAGAATGTTGTTGTAATAACAATGACTTACAGGA	---NA---	-	-	-	-	-	-	no IPS match		2	0	0	0
Ara_Comb-S-plus-L_C335	465	TGTGCCCGTAAAGGTTCACGTGCCCGCGCCTTACCCAGTTGAAAAGAAGGTCCCTTACCCCGTAAAGGTTCCAGTTCATGTACCCGCACCTTACCCAGTCATCAAGGAGGTCCATGTACCCGTAAAGGTCCCAGTCGACAGGCCCTACCCTGTACACATCTCCAAGCCCGTACCTTACCCAGTAGAGAAACCAGTGCCTTACCCAGTTGAAAAGGTCGTACCTTACCCCGTCAAGGTCCACGTTGACCGACCAGTACCCGTTCATGTTGACAAGCCAGTGCCTTACCCCGTCAAAGTGCACGTACCAGCGCCCTACCCCGTTGAAAAGCACATTCCCTACCCAGTAGAGAAGGCTGTGCCTTTCCCCGTCAATGTGCCCGTAGACAGACCGTACCCTGT…	cuticular protein glycine-rich 12 precursor	gi|112983226|ref|NP_001036952.1|cuticular protein glycine-rich 12 precursor [Bombyx mori] >gi|68989041|dbj|BAE06190.1| glycine rich protein [Bombyx mori]	NP_001036952	6.16177e-06	100	C:intracellular; F:zinc ion binding	-	PTHR22979 (PANTHER); PTHR22979:SF16 (PANTHER)		2	0	0	0
Ara_Comb-S-plus-L_C500	447	ATAATTTAACTAAGCGGCCGCCCGTTCACTTTGCCCGATCGCTCAATCTGAAAAAAATGTTAGGGGCTGTAAGTAGGGTTGGTGGCGGCTTTTTAGCCGCAAAATCTGTTGCCGAAAAAGCCCTAGCTGAGTGCGGAAAAATTATTGCCGTTTCTGGAAACAAGAGGGACTATGCAGCAAAAGCCTCCGCACTAGGGCAAGGTAAGGTGGTTGCAGTCATTGGTGCTGTCGTAGATGTACAATTTGAGGATAATCTACCTCCCATCCTAAATGCTCTTGAGGTTCAGAACAGATCCCCTCGGCTCGTCCTTGAAGTGGCGCAGCACTTGGGTGAGAATACAGTACGTACCATTGCCATGGACGGTACAGAGGGTCTCGTTCGTGGACAGCCTGTCCTCG…	atp synthase subunit mitochondrial-like	gi|389610839|dbj|BAM19030.1|ATP synthase-beta [Papilio polytes]	BAM19030	2.91796e-62	89	C:proton-transporting ATP synthase complex, catalytic core F(1); F:ATP binding; F:proton-transporting ATP synthase activity, rotational mechanism; P:ATP synthesis coupled proton transport; P:ATP hydrolysis coupled proton transport	-	G3DSA:2.40.10.170 (GENE3D); IPR004100 (PFAM); PTHR15184 (PANTHER); PTHR15184:SF32 (PANTHER); SignalP-TM (SIGNALP_GRAM_POSITIVE); IPR004100 (SUPERFAMILY)		2	0	1	0
Ara_Comb-S-plus-L_C794	450	TGCTATTCAAAGTAGTCATCTTGACAGCTTCGCTGGTGGTCGCAAGCGCCCAGTATCATGGACAAAGTCATGGTCATGCTACTTCTTCTCAATCTATCATCCGACATGACATCTCTCACGACCAACATGGCTACAACCACGTTCAACCCATCGCCATTCACGCCGCCCCAGTCGCGTATCATCAACCCGCTGTTGCCGTCCACCACGCTGCTCCCATTGTTCACTCCGCTCCTATAGTTCACGCTGCTCCTATTGCATACCATCAAGCCCCAGTCTACCACAGCCAACACAATGATGCTCATGACCACCAGGATTACTACGCTCACCCTAAATACGAGTTCCAATACAACGTAGCCGACCACAACACTGGTGACATCAAGTCCCAGCACGAAGCCCGCG…	tpa: cuticle protein	gi|357629356|gb|EHJ78177.1|cuticular protein RR-2 motif 87 [Danaus plexippus]	EHJ78177	1.12652e-36	67	F:structural constituent of cuticle	-	IPR000618 (PFAM); PTHR12236 (PANTHER); PTHR12236:SF13 (PANTHER); SIGNAL_PEPTIDE_C_REGION (PHOBIUS); NON_CYTOPLASMIC_DOMAIN (PHOBIUS); SIGNAL_PEPTIDE (PHOBIUS); SIGNAL_PEPTIDE_H_REGION (PHOBIUS); SIGNAL_PEPTIDE_N_REGION (PHOBIUS); IPR000618 (PROSITE_PROFILES); SignalP-noTM (SIGNALP_EUK); SignalP-TM (SIGNALP_GRAM_POSITIVE)		2	0	1	0
Ara_Comb-S-plus-L_C497	883	ACGATCAAGATACATATCAATATGTTCTCTAAAATTTTCACTTTGAGCGCTGTCCTGGCGGTCGCCGCAGCAGGTCTCTTGCCAGAACCTCACTATTCATCTGCCGCTGCTGTTTCGTCACAAAGCATTGTCCGTCATGAGCAGAACCATGCCGTCGCTGCTGCTCCGATTGCGTACCATGCCACACCTGTAGCCTACCACGCCTCACCCGTAGCATACCAATCTTCTCCAGTCCACTACTCTTCTGCCGCTGCCGTATCGTCACAAAGCATACAGCGTCATGACCAGCATAACGGTGCTGTTGCTATAGCTCCAAGTGTGCATTACGCGGCTGCCCCAGTGGCTCATTACAGCGCCCCAGTGGCTCATTACAGCGCCCCTGTGGCTCATTACAGCGCC…	tpa: cuticle protein	gi|357621778|gb|EHJ73496.1|TPAputative cuticle protein [Danaus plexippus]	EHJ73496	2.39362e-51	75	F:structural constituent of cuticle	-	IPR000618 (PRINTS); IPR000618 (PFAM); PTHR12236 (PANTHER); PTHR12236:SF2 (PANTHER); IPR000618 (PROSITE_PATTERNS); NON_CYTOPLASMIC_DOMAIN (PHOBIUS); SIGNAL_PEPTIDE_H_REGION (PHOBIUS); SIGNAL_PEPTIDE_N_REGION (PHOBIUS); SIGNAL_PEPTIDE_C_REGION (PHOBIUS); SIGNAL_PEPTIDE (PHOBIUS); IPR000618 (PROSITE_PROFILES); SignalP-noTM (SIGNALP_GRAM_NEGATIVE); SignalP-TM (SIGNALP_GRAM_POSITIVE); SignalP-noTM (SI…		2	0	1	0
Ara_Comb-S-plus-L_C260	549	CATATAATAATGTTCTTCAAGTTTTTCTTTTTTGCGGTCGCGACTGCGGTAGCTTCAGCACAGCTGAATGGATACGGCCACGATAACGGCCATAGTCAAGGTCATGCTCTCTCTTCTCAAAGCATCGTACAACACCTGGGTGCACATGCACAGTCCCTGCTGACTCACGGTTCCGATCATGATTCACACCAAGATTATTACTCTCCTCCACATTACGCTTTCGAGTACAACATACAGGACTCGCACACAGGAGATGTAAAATCCCAGCATGAGACACGGGAGGGCGACGCTGTTCGTGGTTTTTACAGTCTGCACGAACCCGATGGTACCATTCGCCGCGTGGACTATACTGCCGATAAGCATAACGGTTTCAACGCAATTATACACCGCACAAGACAA…	cuticular protein 66cb	gi|195588711|ref|XP_002084101.1|GD14081 [Drosophila simulans] >gi|194196110|gb|EDX09686.1| GD14081 [Drosophila simulans]	XP_002084101	7.09553e-31	79	C:extracellular matrix; F:structural constituent of chitin-based larval cuticle; P:chitin-based cuticle development	-	IPR000618 (PRINTS); IPR000618 (PFAM); PTHR12236 (PANTHER); IPR000618 (PROSITE_PATTERNS); SIGNAL_PEPTIDE_C_REGION (PHOBIUS); SIGNAL_PEPTIDE (PHOBIUS); NON_CYTOPLASMIC_DOMAIN (PHOBIUS); SIGNAL_PEPTIDE_H_REGION (PHOBIUS); SIGNAL_PEPTIDE_N_REGION (PHOBIUS); IPR000618 (PROSITE_PROFILES); SignalP-noTM (SIGNALP_GRAM_NEGATIVE); SignalP-TM (SIGNALP_GRAM_POSITIVE); SignalP-noTM (SIGNALP_EUK)		2	0	0	0
Ara_Comb-S-plus-L_C323	540	ATACGTTCGCGGAGTTCACATGATTATATATTATTAAAGAGAAAATGTGTTCTAAAATTTTCATCTTCACAACCCTGCTTCTGGCAGTCGGCGCTCAACATCATTCTCATGGACATGCTACATCTTCCCAATCTATAATACGGCATGATACATCTCATAACCAAGGATACAACCACGTACAATCACTTCACGCCGCTCCAATTGCATACCATAATTCTGCTCCTATCACGAATTATGCTACCACCTTGCACACTGCTCCAATTAACTATCACGGAACTCCCATCACTCATCAAGCAACGTCTCTTTATGCTGCTCCTATAACCCACTACGCATCACCTGCTGTCTCCTCTCACTATGCACCTGCCGACAACCAACATGTATCTCAAGGTCACGAATACA…	tpa: cuticle protein	gi|357629356|gb|EHJ78177.1|cuticular protein RR-2 motif 87 [Danaus plexippus]	EHJ78177	1.68367e-46	67	F:structural constituent of cuticle	-	IPR000618 (PFAM); PTHR12236 (PANTHER); SIGNAL_PEPTIDE_N_REGION (PHOBIUS); SIGNAL_PEPTIDE_C_REGION (PHOBIUS); SIGNAL_PEPTIDE_H_REGION (PHOBIUS); SIGNAL_PEPTIDE (PHOBIUS); NON_CYTOPLASMIC_DOMAIN (PHOBIUS); IPR000618 (PROSITE_PROFILES); SignalP-noTM (SIGNALP_EUK); SignalP-TM (SIGNALP_GRAM_POSITIVE)		2	0	0	0
Ara_Comb-S-plus-L_C258	510	AGTTTTTATGTTATAACGGGGACATACGCACGCCTGTCCAAGAAAAATGTTTTCGTCGCGATTGTTTGCGTTTCTCGCGCTGGTGGCTTTTGCCGCTGCGTATCCCACAAGTGATGATCCTTTTCCAAGGCCCATTACAACGATAATGGAAACTGATTTCGAAGATCCATCACCATGGTTTAGATTCCCGGCTTTCGGCAATATATTCGCACCACTTACAAAACTATTCTCAAGTTTCGGTGAAATCAGTCCAAAAATTACAGCCGACGACGACAAATTCTCAGTCACCGTCAACGTGAAGGACTACAAAAAGGAGGACCTAAAAGTTAAGGTTAAAAACGATTTCATCTTCGTTCAAGGTGCTCATGAGGCTAAGCAAGATGAACACGATTTGTTCGC…	heat shock protein	gi|357627617|gb|EHJ77261.1|small heat shock protein [Danaus plexippus]	EHJ77261	7.88748e-63	83	P:response to stress	-	IPR008978 (G3DSA:2.60.40.GENE3D); IPR002068 (PFAM); PTHR11527 (PANTHER); SIGNAL_PEPTIDE_N_REGION (PHOBIUS); NON_CYTOPLASMIC_DOMAIN (PHOBIUS); SIGNAL_PEPTIDE (PHOBIUS); SIGNAL_PEPTIDE_H_REGION (PHOBIUS); SIGNAL_PEPTIDE_C_REGION (PHOBIUS); IPR002068 (PROSITE_PROFILES); SignalP-TM (SIGNALP_GRAM_POSITIVE); SignalP-noTM (SIGNALP_EUK); SignalP-noTM (SIGNALP_GRAM_NEGATIVE); IPR008978 (SUPERFAMILY)		2	0	0	0
Ara_Comb-S-plus-L_C378	555	CTTTTCGAGTTCTCTTGTTGTCGTTGTCAGGTCGGCGATTTTGTAAAAACCCGCAACCATGGGTCGTATGCACGCACCTGGTAAAGGTATCTCACAGTCGGCGTTGCCTTATCGCCGCAGTGTACCCACTTGGTTAAAACTGACCGCTGATGATGTCAAGGAACAAATTTTCAAACTTGGCAAAAAAGGCCTTACTCCTTCCCAAATCGGTGTTATGCTCAGGGATTCCCATGGAGTTGCCCAAGTCAGATTTGTCACAGGCAAAAAGATTCTTCGTATCATGAAAGCTATGGGTCTTGCTCCTGATCTACCAGAAGACTTATACTACTTGATTAAGAAAGCCGTTGCTATGAGGAAGCACTTGGAACGTAATAGGAAGGACAAGGACAGCAAATTCAG…	ribosomal protein s13	gi|54039367|sp|Q962R6.3|RS13_SPOFRRecName: Full=40S ribosomal protein S13 >gi|15213814|gb|AAK92182.1|AF400210_1 ribosomal protein S13 [Spodoptera frugiperda] >gi|315115337|gb|ADT80641.1| ribosomal protein S13 [Euphydryas aurinia] >gi|357624580|gb|EHJ75304.1| 40S ribosomal protein S13 [Danaus plexippus] >gi|389608275|dbj|BAM17749.1| ribosomal protein S13 [Papilio xuthus] >gi|389611129|dbj|BAM19175…	Q962R6	5.98551e-81	100	C:ribosome; F:structural constituent of ribosome; P:translation; P:ribosome biogenesis	-	IPR000589 (PFAM); IPR012606 (PFAM); PTHR11885 (PANTHER); IPR009068 (SUPERFAMILY)		2	0	1	0
Ara_Comb-S-plus-L_C259	522	GTGTCAATTGTACACATCATACAAAGCAATCATGTTCACCAAAGTACTCTCCCTGAGCGCTGTGCTAGCGGTAGCCGCGGCAGGACTCTTGGCTGAGCCTCACTACTCTTCAGCTGCTGCAGTCTCGTCACAAAGCATTGTGCGTCACGACCAGCCCCACGCTGTGGCTGCCGCTCCTGTTGCATTCCACGCAGCACCTATTGCATACCACTCTGCGCCTGTAGCGTACCACGCTTCTCCCGTGCACTACTCTTCAGCCGCCGCCGTTTCTTCGCAAAGCATTCAACGTCACGATCAACCCCTTGCCACCGTTGCCCATTACGCTGCTACACCTGTTGCCCATTACGCTGCTGCCCCTGTTGCCCACTACGCTGCTGCACCTGTAGCTCACTACGCCGC…	tpa: cuticle protein	gi|389609261|dbj|BAM18242.1|cuticular protein PxutCPR103b [Papilio xuthus]	BAM18242	7.85512e-16	73	F:structural constituent of cuticle	-	PTHR12236 (PANTHER); PTHR12236:SF2 (PANTHER); SIGNAL_PEPTIDE (PHOBIUS); SIGNAL_PEPTIDE_H_REGION (PHOBIUS); SIGNAL_PEPTIDE_C_REGION (PHOBIUS); NON_CYTOPLASMIC_DOMAIN (PHOBIUS); SIGNAL_PEPTIDE_N_REGION (PHOBIUS); SignalP-noTM (SIGNALP_GRAM_NEGATIVE); SignalP-TM (SIGNALP_GRAM_POSITIVE); TMhelix (TMHMM)		2	0	0	0
Ara_Comb-S-plus-L_C867	454	GCCATTCTCTCGACGCCATCTTGGTCTGATATTGAGCATATGATCATTGTTGTGAGCTCGTCGTTAAAATTTTATTAAAATTAGTTTATATTCGCAGTTTACTTTTTAAGTCGTGTTTTTCACAAGATTTTAAACGCAGTAAATAATGGCTCGTACCAAGCAAACAGCCCGTAAATCAACAGGAGGTAAAGCTCCTCGTAAACAATTGGCTACCAAAGCTGCACGTAAATCGGCGCCCAGCACTGGTGGTGTCAAGAAACCCCATCGTTACCGCCCGGGTACCGTAGCTCTCCGAGAAATTCGTCGTTACCAGAAGTCTACTGAATTGTTGATTCGTAAACTGCCTTTCCAACGTCTCGTGAGAGAAATCGCTCAAGATTTCAAAACTGACCTTCGGTT…	histone	gi|432895697|ref|XP_004076117.1|PREDICTED: histone H3.3-like, partial [Oryzias latipes]	XP_004076117	6.20394e-65	100	C:nuclear nucleosome; C:Barr body; C:nucleoplasm; C:polytene chromosome; C:cytoplasm; C:integral component of membrane; C:extracellular vesicular exosome; F:RNA polymerase II core promoter sequence-specific DNA binding; F:RNA polymerase II distal enhancer sequence-specific DNA binding; F:zinc ion binding; F:oxidoreductase activity, acting on the CH-CH group of donors; F:nucleosomal DNA binding; F…	-	IPR000164 (PRINTS); IPR000164 (SMART); IPR007125 (PFAM); IPR009072 (G3DSA:1.10.20.GENE3D); IPR000164 (PANTHER); IPR000164 (PROSITE_PATTERNS); IPR000164 (PROSITE_PATTERNS); IPR009072 (SUPERFAMILY)		2	0	2	0
Ara_Comb-S-plus-L_C510	551	ACTCACAACGTCTCTCTCTTGTTGGTTTGTTTAAGAATTGATATCGATAGACTTCATGTTCTATTATATTGCCGATTTAATGTTAAGAAATTTGGGAAATATATAATTGAACAAATTAATTAACAGTGAATACTCATTTAATTTTATGTGCAAAGTTTTTAATTCCGTTTTCATTCAAGATGATGGCTGGCTCGACTTTAAGAAGGCTAATGGCCGAATATAAGCAACTGACAGTGAATCCTCCAGAAGGCATCATAGTGGGGCCCATCAATGAAGAAAATTTCTTTGAATGGGAAGCCTTAATAACCGGACCAGAAGGTACTTGCTTCGAGGGTGGCATATTTCCTGCTAAACTAGTTTTTCCTCCGGATTATCCTTTGAGTCCCCCAAAGATGCAGT…	ubiquitin-conjugating enzyme e2 g2-like	gi|328793847|ref|XP_625157.2|PREDICTED: ubiquitin-conjugating enzyme E2 G2 [Apis mellifera]	XP_625157	2.9692e-81	95	F:acid-amino acid ligase activity; P:metabolic process	-	SM00212 (SMART); IPR016135 (G3DSA:3.10.110.GENE3D); IPR000608 (PFAM); PTHR24067:SF63 (PANTHER); PTHR24067 (PANTHER); IPR000608 (PROSITE_PROFILES); IPR016135 (SUPERFAMILY)		2	0	0	0
Ara_Comb-S-plus-L_C509	569	GACATCGTGTGTCCTACATAATATACTGCAGCTGTTTTCCTTGAAAGTTTTTAGCGAAAATATTTTAAATTTGTCACTGTGACTCAGCTTCTTAGTGATACTGTACGTGTTAGTAGAAATTGGTATTTAGTGTTTTTGTTCATCTCCTTTATTAATTAGATTATTGCCAAGATGTCTTCTCGCAAGACCGCTGGTCGTCGTGGCACCAACAAGAAGCGGGCCCAGCGTGCTACGTCCAATGTATTTGCTATGTTTGACCAAGCACAGATTGCAGAATTTAAAGAAGCTTTTAACATGATTGACCAGAACAGAGATGGATTTGTTGATAAAGATGATTTACACGACATGCTTGCCTCATTAGGCAAAAATCCAACGGAAGATTATTTAGAAGGTATGATG…	cg3595	gi|389613535|dbj|BAM20106.1|spaghetti squash [Papilio xuthus]	BAM20106	1.99372e-87	98	C:cell-cell junction; C:adherens junction; C:cell cortex; C:apical plasma membrane; C:myosin II complex; C:unconventional myosin complex; C:midbody; C:filamentous actin; C:cleavage furrow; C:female germline ring canal inner rim; C:perinuclear region of cytoplasm; C:spindle midzone; F:calcium ion binding; F:myosin heavy chain binding; P:mitotic cytokinesis; P:establishment of planar polarity; P:bo…	-	IPR002048 (SMART); IPR011992 (PFAM); IPR011992 (G3DSA:1.10.238.GENE3D); PTHR23049 (PANTHER); IPR018247 (PROSITE_PATTERNS); IPR002048 (PROSITE_PROFILES); IPR002048 (PROSITE_PROFILES); SSF47473 (SUPERFAMILY)		2	0	0	0
Ara_Comb-S-plus-L_C493	480	ACAGTTCATCGCTAACCATCCAAGACGCATCATTGAAAATAATCTATTTCAATATGAAACTGTTAGTAGTTGCTGCTATCCTCGGTGCCTGCTCAGCAGCCCGCCTTGATAATGCCTACCTCCCTCCTAGAGGAGGCGCAGGTGCAGGCTACGGTGCAGGATCTGGAACCGGAGCTGGTGGTTTTGGATCTGGCTTCGGTAGAGGCGGCGCAGGTGGATCTGGTTTCGGCGGTGCCGGTGCCGGTAGTTACAATGGAGCTGGTGCCGGTGGTTTTGGAAATGGTGCTGGCTTCGGTCAAGGAGCAGGATCAGGAGCTGGATCTTACCAAGGAGGTTTCGGAGGCAGGAGCAACTCAGCTGATGCTAACGCTCAAATCCTAAGATTGAACAACGAAGTAA…	tpa: cuticle protein	gi|357611870|gb|EHJ67689.1|cuticular protein RR-1 motif 15 [Danaus plexippus]	EHJ67689	7.45238e-17	95	C:extracellular matrix; F:structural constituent of chitin-based larval cuticle; P:chitin-based cuticle development	-	SIGNAL_PEPTIDE_C_REGION (PHOBIUS); SIGNAL_PEPTIDE (PHOBIUS); SIGNAL_PEPTIDE_H_REGION (PHOBIUS); NON_CYTOPLASMIC_DOMAIN (PHOBIUS); SIGNAL_PEPTIDE_N_REGION (PHOBIUS); TMhelix (TMHMM)		2	0	0	0
Ara_Comb-S-plus-L_C506	738	GAGATATGCGACGGAAGTATAGTGTGTACAGGACGGGTGGAGTCTCTCAGCTGGTGTCGAGCGTGAACAGCCTGGTTATATAAATAGGTGAAGAGGGGCAGCAAGCACCTCTTGCACTTTCTTGTAGAACGCGACGCACCGGCCAGTCTTCGCCGAGCGCCATGGCTCGATACGCGTACCTGTGTTTGTGGGTACTACTGCTCGCCTATTCTGTAAGCAGCGATGTACGAGTAAAACGTCAAGAAGACGACGACGATGGAGATGATGCGACTCCGGAACAGCTTTGCGATGGCCGGCCCGCTGATGAATACTTCCGACTGACCACAGAAGGCGATTGCCGTGAAGTCGTGAGGTGTGACAAAGGAGGTGAAAATGGAGTGACCAGGCTCGCTTCAGTGC…	cda2 isoform a	gi|160333138|ref|NP_001103795.1|very low-density lipoprotein receptor isoform 1 precursor [Bombyx mori] >gi|95102594|gb|ABF51235.1| very low-density lipoprotein receptor precursor isoform 1 [Bombyx mori] >gi|308228544|gb|ADO24153.1| chitin deacetylase 1 [Bombyx mori]	NP_001103795	5.6028e-106	91	C:extracellular region; F:chitin deacetylase activity; F:chitin binding; P:carbohydrate metabolic process; P:chitin metabolic process; F:protein binding	EC:3.5.1.41	IPR002557 (SMART); IPR002172 (SMART); IPR002172 (PFAM); IPR002557 (PFAM); IPR002172 (G3DSA:4.10.400.GENE3D); IPR002557 (G3DSA:2.170.140.GENE3D); PTHR11177:SF106 (PANTHER); PTHR11177 (PANTHER); IPR023415 (PROSITE_PATTERNS); SIGNAL_PEPTIDE (PHOBIUS); NON_CYTOPLASMIC_DOMAIN (PHOBIUS); SIGNAL_PEPTIDE_N_REGION (PHOBIUS); SIGNAL_PEPTIDE_C_REGION (PHOBIUS); SIGNAL_PEPTIDE_H_REGION (PHOBIUS); IPR002172 (…		2	0	0	0
Ara_Comb-S-plus-L_C255	681	AGTTTCATTCTTCCCGTGCCACAGTTCACTGTTCTGCGATTATAAATAAAGTCTACTTGAAATTGGTAGCCAATAATAAACCGGGGAATATAAATCTACAGCAGTGCAAACCAGTTGTGTAAATCAAAAGATTGTGCTTTTTTTAAATCTCAATTATGAATAGAGAGACCGAAGAATTCGATGAGGATGATTACGTAGATGTTCGATCTTTACCCCTCAAGCCCCCGCAGCGTGCATTGGCGCCGGAGAAAGCAGTGCGGCGCTCTTGGCATCCAGTTATGTGGGACAACTCAGTTCAGGATGTACCAGTTACTGATAAACAAAATCAGGAAGAGAAAGAAAACGCTAGGTCCAGGGAGTATCCACACAAGCAACGTATACGCAACCTGAAGAAACTTA…	hypothetical protein KGM_01728	gi|357612669|gb|EHJ68114.1|hypothetical protein KGM_01728 [Danaus plexippus]	EHJ68114	1.31241e-41	82	-	-	no IPS match		2	0	0	0
Ara_Comb-S-plus-L_C270	520	ATTTCAGTGATCAAACACGAAACAATCATCAACACAATGTTCTCCAAACTGGTAGCTCTTTGCGCTGTAGTGGCAGTGTCCTCGGCTGGACTTCTGCCTGCTCCAGTACGGTACTCTTCTGCGGCCGCGGTGTCCTCTCAGAGCATCGTACGTCACGACGAAGTCGCTGCTCCCGTTGCCAAGCTGGCTGTATCTACTCCTGTCGCCTACCACGCAGCCCCAGTCGCCTACCACGCAGCCCCAGTCGCCTACCACTCAGCCCCAGTCGCTTACCACGCAGCTCCTGCTCCTATTGCCTACCACGCTGCTCCCGCTGCCATCGCCTACCACGCTGCTCCCGTCGCTAAAGTGATTGCTCAGCCTGAGGAAATTGCTTACCCTAAATACGAGTACAGCTAC…	tpa: cuticle protein	gi|357617654|gb|EHJ70911.1|cuticular protein CPR99 [Danaus plexippus]	EHJ70911	1.63653e-30	75	F:structural constituent of cuticle	-	IPR000618 (PRINTS); IPR000618 (PFAM); PTHR12236 (PANTHER); PTHR12236:SF2 (PANTHER); SIGNAL_PEPTIDE_H_REGION (PHOBIUS); NON_CYTOPLASMIC_DOMAIN (PHOBIUS); SIGNAL_PEPTIDE_N_REGION (PHOBIUS); SIGNAL_PEPTIDE (PHOBIUS); SIGNAL_PEPTIDE_C_REGION (PHOBIUS); IPR000618 (PROSITE_PROFILES); SignalP-TM (SIGNALP_GRAM_POSITIVE); TMhelix (TMHMM)		2	0	0	0
Ara_SSH-S-L_C2	640	CGGGCAGGTACTATGAAACCTACAGAGTCATTTAATTTAGTCTTTGCGTGTTCTCCCGTTGCCGGCGTATACTTGTGGATGTTTCCCGCAAAAATGTTCACGAAGAACAGAGCCTGCTGCCGATCGTCCCAGTGTGGACCCTCGCCCAGCTTCAAGGGCTCACTGATTGCCTTTATTGTCAAGGACATCTTTGTGTTGGCGCCGACGACTTGCTGCCTTGAATGTCCACTCAAGTATCCCCAYGKRCWKTTTTTTTTTTTTTTTTTTTTTTTTTTTAATAAATAATTCCTTTTATTTATAATTTACATACATTGCCTTTGATTTATATAGTTTCGTTTTAATTCGGGGAAATATCTTCAAGTTTACATATCGACGATGTTGACATCTCTGTCTACTTTA…	moderately methionine rich storage protein	gi|357608265|gb|EHJ65899.1|moderately methionine rich storage protein [Danaus plexippus]	EHJ65899	5.31137e-32	85	F:calcium ion binding; F:enzyme regulator activity; F:nutrient reservoir activity; P:regulation of catalytic activity	-	TRANSMEMBRANE (PHOBIUS); NON_CYTOPLASMIC_DOMAIN (PHOBIUS); CYTOPLASMIC_DOMAIN (PHOBIUS); TMhelix (TMHMM)		2	0	17	3
Ara_Comb-S-plus-L_C269	399	CTTTTTCTAGTTGACGTTTGGCTGGTTGATAACAGACAAGACGAAAATGGTGTGAACGTACCAAAACAGCGGAGGACATACTGCAAAAAATGCAAAGTCCACAAGGTACACAAAGTATCACAATACAAAAAGTCTAAGGAAAGGCATGCCGCTCAGGGTAGAAGACGTTATGACCGTAAACAGCAAGGTTATGGTGGTCAGTCCAAGCCCATCTTTAAAAAGAAGGCTAAAACCACAAAGAAAATTGTACTCCGTCTTGAATGTGCTGACTGTAAGGTGAGGTCGCAAGTTGCACTCAAGCGTTGCAAGCACTTTGAACTTGGAGGAGACAAGAAGAGGAAGGGACAGATGATCCAATTTTAAACTGCCTAATAAATAAGACTCCACGCTAAAAAAAAA	ribosomal protein l36a	gi|49532836|dbj|BAD26653.1|Ribosomal protein L44 [Plutella xylostella]	BAD26653	1.4448e-47	99	C:ribosome; F:structural constituent of ribosome; P:translation; P:ribosome biogenesis	-	IPR000552 (G3DSA:3.10.450.GENE3D); IPR000552 (PFAM); IPR000552 (PANTHER); IPR000552 (PROSITE_PATTERNS); IPR000552 (HAMAP); IPR011332 (SUPERFAMILY)		2	0	0	0
Ara_Comb-S-plus-L_C560	392	GGCATCAACATGTACTTCAAAATCGTAGCAGTCAGCCTCCTGGTCGCAGTGTGCCATGCGGGCATCATCGATGAGGGACACGGCCATGCCGTCTCATCCCAAAGCATTGTCCGTCATGACCAGCCTACCCATGGAGCTACACACTACGCTCCTATTGTTTCTCAGGCTGCTCCCATCTTAACCCATGCTGCCCCAATTGTTCACCACTCTGCTCCCCTACTCCACTCCGCCCCCATCGTTCAACACGTTGCCGCAGTTTCTCACTCAGCACCCATTGCCCTTGCTCAAGCAGAACACATTGAAGAGCACGCACCAGCTCATTACGAGTTTTCTTACTCCGTCGAAGACCCTCACACTGGTGACCACAAATCCCAGCACGAGAGCCGTGAAGG	tpa: cuticle protein	gi|357621779|gb|EHJ73497.1|cuticle protein [Danaus plexippus]	EHJ73497	7.54231e-57	88	F:structural constituent of cuticle	-	PTHR12236 (PANTHER); PTHR12236:SF17 (PANTHER); SIGNAL_PEPTIDE_C_REGION (PHOBIUS); SIGNAL_PEPTIDE_H_REGION (PHOBIUS); SIGNAL_PEPTIDE (PHOBIUS); SIGNAL_PEPTIDE_N_REGION (PHOBIUS); NON_CYTOPLASMIC_DOMAIN (PHOBIUS); SignalP-noTM (SIGNALP_EUK)		2	0	0	0
Ara_Comb-S-plus-L_C275	512	AGTTGAGAGGTGACATCGAACGTGTTCAAAACTCAGTGATAAAAATGAGAGCTGCAACGTTGATTTTATTCGCGGTGATGCTGGTCGCTGTTTCCTGTCGGCCAGACAAGCCTGACTTGAAGCAGCTCAAGGCGGACGCTGCCCGGAAGAAGGCTTGCATGCACGACTGCTCGTCCGTCAAATCTGAACCAGTTTGCGCTGGAAAAAAAGACACGAAACCCAAATCGTTCGGAAGCGAATGCGTGATGAATAATCACAATTGTGAACATAAAGATACCTTGCAAGTATTAAGCAAAGGAGCGTGTGCTGGTTCTGATGGAATCCGTCTTTCTTAATCTGAAGTCTAAATTTTCAACGTTTTTATTGTTATAAAAATAAAAACTTAGAATAAACTAAAAA…	kazal-type proteinase inhibitor	gi|357602144|gb|EHJ63285.1|kazal-type proteinase inhibitor [Danaus plexippus]	EHJ63285	2.42342e-47	88	F:peptidase activity; P:proteolysis; P:wing disc dorsal/ventral pattern formation; F:protein binding	-	IPR002350 (SMART); G3DSA:3.30.60.30 (GENE3D); IPR002350 (PFAM); SIGNAL_PEPTIDE_N_REGION (PHOBIUS); SIGNAL_PEPTIDE_H_REGION (PHOBIUS); NON_CYTOPLASMIC_DOMAIN (PHOBIUS); SIGNAL_PEPTIDE_C_REGION (PHOBIUS); SIGNAL_PEPTIDE (PHOBIUS); IPR002350 (PROSITE_PROFILES); SSF100895 (SUPERFAMILY); TMhelix (TMHMM)		2	0	3	0
Ara_Comb-S-plus-L_C271	481	ATCATTCCACATCCTCTCATCAAACCAGTACAATGGCATTCAAGTTCGTGGTTCTCGCTTGCTTCGTGGCAGTTGCCAGCGCTGGTTTACTCCCAGCAGCTCCATTCGCGTACTCCGCTGCTCCAGCATACCATGCAGCTGCGCCAGTCTACCACGCCGCCCCGGTCGCCTACACTGCCCCCGTGGCAAAATACGCCGCAGTCGCTCCTGTAGCCAAAGTTGCCGTTGAAGAATACGACCCTCACCCTCAATACAGCTTCGCCTACGATGTACAAGACGGTCTTACTGGCGATTCAAAGTCCCAGCACGAAACTAGAGATGGTGATGTTGTACAAGGTTCCTACTCCGTGGTTGACCCCGATGGCACCAAGCGTACCGTTGACTACACTGCTGATCCCC…	cuticle protein	gi|183979296|dbj|BAG30763.1|cuticular protein CPR67Bc [Papilio xuthus]	BAG30763	5.91277e-49	68	F:structural constituent of cuticle	-	IPR000618 (PRINTS); IPR000618 (PFAM); PTHR12236:SF5 (PANTHER); PTHR12236 (PANTHER); IPR000618 (PROSITE_PATTERNS); NON_CYTOPLASMIC_DOMAIN (PHOBIUS); SIGNAL_PEPTIDE_H_REGION (PHOBIUS); SIGNAL_PEPTIDE (PHOBIUS); SIGNAL_PEPTIDE_C_REGION (PHOBIUS); SIGNAL_PEPTIDE_N_REGION (PHOBIUS); IPR000618 (PROSITE_PROFILES); SignalP-TM (SIGNALP_GRAM_POSITIVE); SignalP-noTM (SIGNALP_GRAM_NEGATIVE); SignalP-TM (SIGN…		2	0	0	0
Ara_Comb-S-plus-L_C273	355	TTATTATTTTATTATTAATATCAATTATTACTATTATTATTTCAAATTTATTTATGTTAATCTCATTTATTATTTCAAAAAAATCATTTCTTGACCGAGAAAAATGTTCCCCATTTGAATGTGGATTTGATCCTATATCTTTAGCTCGTATTCCTTTTTCACTACATTTTTTTTTAATTACAGTAATTTTTTTAATTTTTGATGTAGAAATTGTATTAATCTTCCCTTTAATTATAACATTTAAAATAGTTAATTTATATATTTGATACAAAACTAGTTTTTTTTTTATTATTATAATTTTAATTGGGACATATCATGAATGAAATCAAAATATATTAGATTGAATTAATTAATT	nadh dehydrogenase subunit 3	gi|298289375|gb|ADI75297.1|NADH dehydrogenase subunit 3 (mitochondrion) [Kallima inachus]	ADI75297	1.63568e-45	89	C:mitochondrial membrane; C:respiratory chain; F:NADH dehydrogenase (ubiquinone) activity; P:mitochondrial electron transport, NADH to ubiquinone; P:ubiquinone biosynthetic process; P:sodium ion transport; P:proton transport	EC:1.6.5.3	IPR000440 (PFAM); IPR000440 (PANTHER); NON_CYTOPLASMIC_DOMAIN (PHOBIUS); NON_CYTOPLASMIC_DOMAIN (PHOBIUS); TRANSMEMBRANE (PHOBIUS); CYTOPLASMIC_DOMAIN (PHOBIUS); TRANSMEMBRANE (PHOBIUS); TMhelix (TMHMM); TMhelix (TMHMM)		2	0	0	0
Ara_Comb-S-plus-L_C288	625	ATTGACAGGCAGTGGTCGATAAAATATTATTAATTGTTCGTAATTTTATTAAATAAACGAGCAAAATGGCTTGCAAAATCTGTGGTCCTAAGCTTTCCCTGTGCGGACTCGTTTTGAGTGTGTGGGGCATTATACAGTTGACCTTGATGGGAGTTTTCTATTTTAATGGAGCTGTAGCTCTTTTAGAAGACATACCACTTGGAGAAAATCACCACACCATTGAAGATTTTGTAGCTGAAGTTAAAACTGGATATACTGTGAATGCATACAACTGCTGGATTGCTGCCTTACTCTATGTAATCACGTTTGTAGTATCAGGACATCAATTCTGGATGAACAATCGTTCCTCAGTTAGCATGTAAACATATGAAGTAATTTATAAGTACACTTCGTTGTTTA…	salivary secreted ribonuclease	gi|512938565|ref|XP_004934036.1|PREDICTED: ribonuclease kappa-B-like [Bombyx mori]	XP_004934036	7.01046e-52	89	F:endoribonuclease activity; P:rRNA transcription; P:RNA phosphodiester bond hydrolysis, endonucleolytic; P:regulation of RNA metabolic process	-	IPR026770 (PANTHER); NON_CYTOPLASMIC_DOMAIN (PHOBIUS); CYTOPLASMIC_DOMAIN (PHOBIUS); CYTOPLASMIC_DOMAIN (PHOBIUS); TRANSMEMBRANE (PHOBIUS); TRANSMEMBRANE (PHOBIUS); TMhelix (TMHMM); TMhelix (TMHMM)		2	0	0	0
Ara_Comb-S-plus-L_C284	662	TTCCAACGAGAACAACAGAACAAACAAACATGTACGCAAAGGTACGATAAAATAATAAGTCATTATTATAATTACTAAGTTGTTAGTACACCAATGAATTGACATGTGCCTAAATTGTGCTTTAAATATATCCCGTTCTTGGCCGTGAAGGAAAACATCGTAATAATCTTCTTGTGCGCTGCTGGCATCGCCTCCGCCGGCAATCTTCTTCACGCTGCGCCTTTGACGTACAGCTCACCTGTTTCATCTGTATCCTATTCTTCACAAACGACTGGCCATGCTGGCCCCATCGCAACATACGCCGCCGCACCTGTTGTTACTAAAACAATTTCTCCAGCTGTATCATATCAGACCATCTCGACCCATTCAGCACCAGCTGTCGCGTATTCATCACTTGCC…	cuticular protein cpfl4a	gi|357627517|gb|EHJ77188.1|cuticular protein CPFL4A [Danaus plexippus]	EHJ77188	8.09651e-19	67	-	-	no IPS match		8	1	0	0
Ara_Comb-S-plus-L_C511	472	CTCGCGAATACGATCAATAGCGAGGTGTACCTTGGTTGTGTGTTGGTTAGCGCTCGGTGGGTTTAAAAATAGGCTCTATTCAGGATCACATCTACGAAATTAATTGAAATACAGAAAGTATGCCCAACAACATCGATTTTGCTGCGAAATTTGAGCGCAGAGCAGACCAACCTAAAGAGCATCCTCCAAGAGAAAATTCCCAAAGAGCAGGAAAAAATCCGTGAATTCCGTAAGAAACATGGAGCCACAAAAGTTGGTGAAGTCACAGTTGACATGATGTATGGAGGCATGCGCGGTATTAAAGGGTTAGTATGGGAGACGTCAGTGTTGGACCCCGAAGAGGGTATCAGATTCCGTGGTCTCTCAATCCCCGAATGCCAGCAGCAACTGCCCAAAGCT…	probable citrate synthase mitochondrial-like	gi|357612136|gb|EHJ67827.1|putative citrate synthase [Danaus plexippus]	EHJ67827	1.92469e-78	98	C:mitochondrial matrix; F:citrate (Si)-synthase activity; P:tricarboxylic acid cycle; P:cellular carbohydrate metabolic process; P:glyoxylate metabolic process	EC:2.3.3.1	no IPS match		2	0	0	0
Ara_Comb-S-plus-L_C272	638	AGTTGTTCAACGTCGTAGCCAGCAAGAACTCGTGCGGTTTTTTATAGTCGGTTGCAAATTAATATCAAGTATTAACTGTTAATAACTGAAGCAGTTAAACATAGCATCTAACGGTGACAAGAATATTACTACAATTGCTTAAGACTTCATTTCAAGATGAGGTCTTTAATATTTCTAATCCCGATATTATGTTTTGCGAATGGACGAAATCTACATAACTTTAAGGAAGACCGGGACACCGAAGTCAGCGATAGCATTGACTTAGTAAAGAATATTAGAGATTCCAATAGTAATCAAATGAGACATCGAAGAAAATCAAGACAGTCATTTTACGACTATTCTCCTTATTATTACGATAATAGACGAGAATACGTTCGTCATCAAGATGAGTTACTAAGC…	PREDICTED: uncharacterized protein LOC101736523	gi|512903623|ref|XP_004925665.1|PREDICTED: uncharacterized protein LOC101736523 [Bombyx mori]	XP_004925665	8.40269e-09	65	-	-	NON_CYTOPLASMIC_DOMAIN (PHOBIUS); SIGNAL_PEPTIDE_N_REGION (PHOBIUS); SIGNAL_PEPTIDE (PHOBIUS); SIGNAL_PEPTIDE_H_REGION (PHOBIUS); SIGNAL_PEPTIDE_C_REGION (PHOBIUS); SignalP-noTM (SIGNALP_EUK)		2	0	0	0
Ara_Comb-S-plus-L_C290	634	CTGGGGAAAGACAGCTGCAAAGGTGACTCCGGTGGACCACTAGTTAGAGAAGTTATGGAAAATTACCAAATCAATTGGTATTTGTTTGGAATTACTAGTCTTGGTGCCAAAGCATGTGGAAGCGAAGGTGTACCTGGAGTGTACACAAGAGTTACTCGATACATGGACTGGATACGAGAAACAATTAGTAATTAAGTGCAAAGTGTCAAGTGATTACTTGTTATTACCAATTTGATTCCTATTAGATTTAGAAGAATGATAAGTATCAAAATGATTTAACAACAATGACGGTGCAAAATAACATGATAATAACCATATTGCACAAAATTTTGATGGTGCTATGTGAACAGTGACGACGGAGACCAGAAGACAGAAAAAGTCATTTAACAGTATTATTTA…	serine protease 14	gi|357625613|gb|EHJ76005.1|hypothetical protein KGM_14344 [Danaus plexippus]	EHJ76005	1.29058e-20	81	F:serine-type endopeptidase activity; P:proteolysis	EC:3.4.21	IPR001254 (PFAM); G3DSA:2.40.10.10 (GENE3D); PTHR24265 (PANTHER); IPR018114 (PROSITE_PATTERNS); IPR001254 (PROSITE_PROFILES); IPR009003 (SUPERFAMILY)		2	0	0	0
Ara_Comb-S-plus-L_C289	552	ACGTAGCGCGTGACCCGCGAGATGTCGCCGTCTCCTTTTTCCACTTAAATAAGGGAATGAGGACACAAGGCTACATAGGCGATTTCAAAACGTACTGGCAGTTTTTCATCAAGGATTTACATCATTGGACACCATATTTCGAGCATCTTAAGGAGTCCTGGGAGAAAAGGCATCATCCCAACATGTTGTTCCTTTTCTATGAAGAATTATCAAAGGATTTACGCGCGGCTGTCGAGCGAGTAAGCAAATTCTTCGGTAAACAATTTACGGAAAAGCAAATTGAACAACTGTGTGACCATCTCAGCATTGAGAACTTCAAAGTTAATAAATCAGTGAACTATGACGTGATGCGCGAGCTTGGTATCTTAATACCGGGACAAGATACTTTCATCAGAAAAG…	retinol dehydratase	gi|357627905|gb|EHJ77427.1|hypothetical protein KGM_04480 [Danaus plexippus]	EHJ77427	1.79823e-95	88	F:sulfotransferase activity; F:metal ion binding; P:metabolic process	-	no IPS match		2	0	0	0
Ara_Comb-S-plus-L_C279	608	GAGTTGTTGGGTATTTGTTGTGTTTGTTGGTCAATAAGTCAGCCTCTACTATTTTCTTCAGATTTCGAACAACAATCTCGAGTGCAGATATGAGCCAAGGAATAATACGAAGATGACGACAATACTAATATTAGTCGCCTGTCTCGCTCTTACTAATAATGTCGCTGAATCGAAACCCATAAGTACTAAGGAGTTCCCGTGTTTACACTGCGTTGTTGGAGGGGCACCCACCCCACCAAAGCAGCACTTGGATTATAATACATTTGATTCTGTAGGAGGACTTATTGGATACGTTTTACACGGGGTATACGAAGTCTCCTATGAACAACAAGGACTATCAGAAGTACCACTACAACAAGATCATAATATAACCATCGGCAACGGACATAATAAGATTAA…	---NA---	-	-	-	-	-	-	SIGNAL_PEPTIDE_N_REGION (PHOBIUS); SIGNAL_PEPTIDE (PHOBIUS); SIGNAL_PEPTIDE_C_REGION (PHOBIUS); NON_CYTOPLASMIC_DOMAIN (PHOBIUS); SIGNAL_PEPTIDE_H_REGION (PHOBIUS); SignalP-noTM (SIGNALP_EUK); SignalP-TM (SIGNALP_GRAM_POSITIVE); SignalP-noTM (SIGNALP_GRAM_NEGATIVE)		2	0	0	0
Ara_Comb-S-plus-L_C517	430	CCTTCTTTTATCATCAGCTTGGTGTGCCGCTAAGGGGGTTAATAATTTCTCCCAAGTTAAAAATGACCGAGACCTTAAAACTTAGAGGGACTCTTTGTGGTCACAATGGGTGGGTTACCCAAATTGCCACCAATCCTAAATACCCGGACACGATTTTGTCATCTTCTCGAGACAAAACTCTAATTGTATGGAAGTTGACTCGTGACGAAACTAACTACGGTGTACCGCAGAAGCGTCTGTATGGACATTCTCACTTCATCTCTGATGTAGTACTATCCAGTGACGGCAACTACGCTCTGTCTGGGTCCTGGGACAAAACTCTTCGTCTCTGGGATCTTGCGGCCGGCAAAACTACCAGGCGTTTTGAAGACCATACTAAGGTGTGATAGAACTCTTTAA…	guanine nucleotide-binding protein subunit beta-like	gi|114052707|ref|NP_001040272.1|receptor for activated protein kinase C RACK 1 isoform 2 [Bombyx mori] >gi|87248583|gb|ABD36344.1| receptor for activated protein kinase C RACK isoform 2 [Bombyx mori]	NP_001040272	7.00433e-68	97	F:kinase activity; P:phosphorylation; F:protein binding	-	IPR001680 (SMART); IPR015943 (G3DSA:2.130.10.GENE3D); IPR001680 (PFAM); PTHR19868:SF0 (PANTHER); PTHR19868 (PANTHER); IPR019775 (PROSITE_PATTERNS); IPR001680 (PROSITE_PROFILES); IPR001680 (PROSITE_PROFILES); IPR017986 (PROSITE_PROFILES); IPR017986 (SUPERFAMILY)		2	0	1	0
Ara_Comb-S-plus-L_C515	547	CTTGCTTTTTGATTAGTGAACCGTCTTTAGTACATTGTGATTGTTTGTGTAAAAAGCGCTATGATGGCTGAGGATACGACGGCCGACGCAACTAGGCGTTTAAATGTTAAGAAACAGACTCTAGACGATGCTTACGCTGCTCCAGCCAACTTCTTAGAAATCGACGTGGTGAATCCAGTTACAATGGGAGTAGGGAAAAAACGCTACACTGATTACGAAGTTCGCATGGGGACCAACCTTCCAGTGTTCAAAGTGAAAGAGTCAAGTGTGAGACGACGTTATAGTGACTTTGAATGGTTAAGAACAGAACTAGAAAGAGATAGTAAAATTGTAGTTCCTCCATTACCTGGTAAAGCATTAAAAAGACAGTTACCATTCCGAGGAGATGATGGCATTTTT…	sorting nexin-12-like	gi|443429444|gb|AGC92728.1|sorting nexin 12-like protein [Heliconius erato]	AGC92728	7.1678e-89	98	C:early endosome; C:retromer complex; F:phosphatidylinositol-3-phosphate binding; P:intracellular protein transport; P:phagocytosis; P:wing disc development; P:protein stabilization; P:positive regulation of Wnt protein secretion; P:regulation of Wnt signaling pathway by Wnt protein secretion; P:positive regulation of canonical Wnt signaling pathway	-	IPR001683 (SMART); IPR001683 (PFAM); IPR001683 (G3DSA:3.30.1520.GENE3D); PTHR10555 (PANTHER); PTHR10555:SF72 (PANTHER); IPR001683 (PROSITE_PROFILES); IPR001683 (SUPERFAMILY)		2	0	0	0
Ara_Comb-S-plus-L_C523	602	AAAGCGAAAGTCAACGAAAATGAAGGAACTATTGATGGTGGCGTTATTGCTGAGTGGGGTTGTGGCTGAACCACCAGCTCCGTACCCTCCGAGCGGCTGGAGACCCAATGGACCATCTTTTGAATTACCAGAACAGAGACCACAATCATTGACACCCCAAAAACAGCAATACCTACCTCCAGTTGATCCTAGAAGGCCTCTAACACCAAATAACTTTGACGAAGGAATCGACGTATCAGTTCAAGGTCTACCAGTACCTGAACAGCAACCAATATTCCAAGTGTCACCAATTAATGGACAACAGTATACTGGACCTACCATAAACGCAGACATTGGAAGACTCAACCCCAGTTTTCAACAGGCACAGTATCAGCAACAGTTAGAAAAAGCACTTCAATT…	transcription factor spt20 homolog	gi|357606358|gb|EHJ65036.1|hypothetical protein KGM_15892 [Danaus plexippus]	EHJ65036	7.35536e-52	77	P:proteolysis; F:metallopeptidase activity; F:peptidase activity	-	SIGNAL_PEPTIDE (PHOBIUS); SIGNAL_PEPTIDE_C_REGION (PHOBIUS); SIGNAL_PEPTIDE_N_REGION (PHOBIUS); NON_CYTOPLASMIC_DOMAIN (PHOBIUS); SIGNAL_PEPTIDE_H_REGION (PHOBIUS); SignalP-TM (SIGNALP_GRAM_POSITIVE); SignalP-noTM (SIGNALP_GRAM_NEGATIVE); SignalP-noTM (SIGNALP_EUK)		2	0	0	0
Ara_Comb-S-plus-L_C521	455	GCATTTGAGACGGCGCGGTGGACGTGCAACGAACAAATCCCATTCTTGATCTGTTTTTTTTTTATTATTTTAATTTTAAACAAAAAGGTTTTATATTTAAGCTTCAAACACGTTGCGTTCTAGTGAGAGTGTTTCCATCGTTGAAAGTTTGGCGTGTAACTTGATTTTTGATTACAAAGAACCAGAAGCCAGAATGACTTTAGAACAACCAACCGGTGAAATGTGGCAGAAGATCCGTGAGGAGCTAAACGAGAACCCTGACACAAAAGAACAAGACCTCGCTCACATCAAGGAATGGCTTAAGAAGGAACCTCATCTACCCGATGAGTTCGATGACCAACGTATCATGACCTTCCTCAGAGGCTGCAAGTTCTCTCTCGAGAAATGTAAACGTAAATT…	alpha-tocopherol transfer	gi|357623771|gb|EHJ74795.1|hypothetical protein KGM_09264 [Danaus plexippus]	EHJ74795	5.76114e-52	96	C:intracellular; F:transporter activity; F:hydrolase activity; P:transport; P:metabolic process	-	IPR001251 (G3DSA:3.40.525.GENE3D); PTHR10174:SF33 (PANTHER); PTHR10174 (PANTHER); IPR011074 (SUPERFAMILY)		2	0	1	0
Ara_Comb-S-plus-L_C514	566	TCCAACGTCGTCCAAAGCGCGACATTAGGCACTCGTGCGAACACTCCACGCCGCTCACCACGACCGGCACCACTCGCGACATCTACGCGACGCGACTTTTCTGTGCCTTCATCGTCATCGTGATAACCAGCTAGTCAACTGTCTTAGGGTATGGCAACCACTTCAAGGAGTCGAAGAAAGCAAGAAGATGAGAAAAAAAATAAAAAGAAGCAGTCTCCAGTGGATGACCGGCCGTCAGTACCAGCGCCGAGTGAAGCATTGCTCAATAATCTCCGAACGGCATTCGGTCTATTGGATAGGGATAGCGACGGTCACGTAACGCCGGCAGAGCTTCAGTTCATGCTGCGCAACCTTGGCATCGAGGTCAGTGACGACCTCATAGCCGATCTTATTAAGGAT…	calcium-binding protein e63-1-like isoform x1	gi|512930762|ref|XP_004932140.1|PREDICTED: calcium-binding protein E63-1-like isoform X1 [Bombyx mori] >gi|512930766|ref|XP_004932141.1| PREDICTED: calcium-binding protein E63-1-like isoform X2 [Bombyx mori]	XP_004932140	1.32281e-78	99	C:nucleus; C:cytoplasm; C:plasma membrane; F:calcium ion binding; P:salivary gland cell autophagic cell death	-	IPR002048 (SMART); IPR011992 (PFAM); IPR011992 (G3DSA:1.10.238.GENE3D); PTHR23050:SF148 (PANTHER); PTHR23050 (PANTHER); IPR018247 (PROSITE_PATTERNS); IPR002048 (PROSITE_PROFILES); IPR002048 (PROSITE_PROFILES); IPR002048 (PROSITE_PROFILES); SSF47473 (SUPERFAMILY)		2	0	0	0
Ara_Comb-S-plus-L_C512	644	CCTCAACTCAACCATGGCGGCCGGGGTACTTTATACTTATCCGGAAAATTTTCGTGCTTATAAGGCGTTGATCGCCGCGCAGTACTCCGGAGCCGATGTCAAAGTAGCTCATAACTTTGTGTTCGGTGAAACTAATAAGTCAGATGGGTTCCTGAAGAAGTTCCCAGCCGGCAAAGTACCGGCATATGAAAGCGCCGACGGGAAAGCTCTCCTTACAGAGAGCAACGCTATTGCCTACTATGTGGCAAATGCTGCCCTCCGTGGGTCAGATGTGGCCACACAGGCAGCAATCTACCAGTGGGCTTCATGGGCTGACAGTGAGCTGCTCCCTGCCTCCTGTGCCTGGGTATTCCCTTACCTGGGTATCATGCAGTTCAACAAACAGAATGTTGAGCGTGC…	elongation factor 1 gamma	gi|112983898|ref|NP_001036852.1|elongation factor 1 gamma [Bombyx mori] >gi|12328431|dbj|BAB21108.1| elongation factor 1 gamma [Bombyx mori]	NP_001036852	4.03339e-129	95	F:translation elongation factor activity; F:glutathione transferase activity; F:protein binding; C:ribosome; P:regulation of translational elongation; P:glutathione metabolic process; P:glutathione conjugation reaction	EC:2.5.1.18	IPR004046 (PFAM); IPR004045 (PFAM); IPR010987 (G3DSA:1.20.1050.GENE3D); IPR012336 (G3DSA:3.40.30.GENE3D); PTHR11260 (PANTHER); PTHR11260:SF161 (PANTHER); IPR004045 (PROSITE_PROFILES); IPR010987 (PROSITE_PROFILES); IPR010987 (SUPERFAMILY); IPR012336 (SUPERFAMILY)		2	0	0	0
Ara_Comb-S-plus-L_C349	466	TTCACACAGGAAACAGCTATGACCATGATTACGCCAAGCTTGCATGCCTGCAGGTCGACTCTAGAGGATCCCAAGCAGTGGTATCAACGCAGAGTACAGGGGAGTGTTCAACGGACAACCAAAAGAAGCAAAATGTTCAAGTTTGTGATTTTCTTCGCTCTCCTGGCTTTCGCCTGTGCTAAGCCTCTTGTGTACACTGCACCGTTTGCTGCGGCGTACACTGCACCCGTCGCTGCAGCGTACACGGCTCCTGTGGCGTACTCAGCGTACAGCGCCTATTCTCCAGTTGCATACTCCGCCTACACATATGCTTCACCTTATTCATACTACCTTTGAAAAGATATTTTGATTTTAAGCGATGACTGTTATGAAATGTTCAATATTATGTTTACAATGGCG…	beta-galactosidase alpha-peptide	gi|1658409|gb|AAB51671.1|beta-galactosidase, partial [Cloning vector pJB3]	AAB51671	0.000360303	100	F:oxidoreductase activity; P:oxidation-reduction process	-	NON_CYTOPLASMIC_DOMAIN (PHOBIUS); CYTOPLASMIC_DOMAIN (PHOBIUS); TRANSMEMBRANE (PHOBIUS); CYTOPLASMIC_DOMAIN (PHOBIUS); TRANSMEMBRANE (PHOBIUS); TMhelix (TMHMM); TMhelix (TMHMM)		2	0	0	0
Ara_Comb-S-plus-L_C276	535	CGATATGTGCTAAATATTTTACCATTAATTTATTTTAAAAATGGAAATATCAGATCAATCTCAGAAGAAGATCCTATTAAAACTTCCCTTATTGAATAATGAACAAGCTCAATTGGTATCTGAAGCACTAAATGTTGACAAAGAACTTAAGGGTAGTGGAGTCAACAGAGAAATATATATTGACGAAGATTGTCTAGTTGTAATATTCAATGGTGTTGAATACAAGAAATTACGGGTGTCAGTGAATGCACTTCTGAAAAATGTTAAACTTATAATTGAAACTTTTAGTTTATTTTGTTAGTTTATAATATTTTTTCAATCTTTTGCAATGCCCGAACACACTCCAGCCCCCACACCATCTAGATCATTGTATGGTTTCTTCATGTACTTGTTTAGTAA…	phosphatidylinositol n-acetylglucosaminyltransferase subunit p-like	gi|512900177|ref|XP_004924828.1|PREDICTED: phosphatidylinositol N-acetylglucosaminyltransferase subunit P-like isoform X1 [Bombyx mori] >gi|512900181|ref|XP_004924829.1| PREDICTED: phosphatidylinositol N-acetylglucosaminyltransferase subunit P-like isoform X2 [Bombyx mori] >gi|512900185|ref|XP_004924830.1| PREDICTED: phosphatidylinositol N-acetylglucosaminyltransferase subunit P-like isoform X3 […	XP_004924828	1.39729e-30	88	C:glycosylphosphatidylinositol-N-acetylglucosaminyltransferase (GPI-GnT) complex; F:phosphatidylinositol N-acetylglucosaminyltransferase activity; P:GPI anchor biosynthetic process	EC:2.4.1.198	IPR013717 (PFAM); PTHR21726 (PANTHER); TRANSMEMBRANE (PHOBIUS); NON_CYTOPLASMIC_DOMAIN (PHOBIUS); CYTOPLASMIC_DOMAIN (PHOBIUS); TMhelix (TMHMM)		2	0	0	0
Ara_Comb-S-plus-L_C281	535	GCGGTCAGGTCGACTTGAAACCAGTTGAGAGGTGACATCGAACGTGTTCAAAACTCAGTGATAAAAATGAGAGCTGCAACGTTGATTTTATTCGCGGTGATGCTGGTCGCTGTTTCCTGTCGGCCAGACAAGCCTGACTTGAAGCAGCTCAAGGCGGACGCTGCCCGGAAGAAGGCTTGCATGCACGACTGCTCGTCCGTCAAATCTGAACCAGTTTGCGCTGGAAAAAAAGACACGAAACCCAAATCGTTTGGAAGCGAATGCGTGATGAATAATCACAATTGTGAACATAAAGATACCTTGCAAGTATTAAGCAAAGGAGCGTGTGCTGGTTCTGATGGAATCCGTCTTTCTTAATCTGAAGTCTAAATTTTCAATATTTTTATTGTTATAAAAATA…	kazal-type proteinase inhibitor	gi|357602144|gb|EHJ63285.1|kazal-type proteinase inhibitor [Danaus plexippus]	EHJ63285	4.57514e-47	88	F:peptidase activity; P:proteolysis; P:wing disc dorsal/ventral pattern formation; F:protein binding	-	IPR002350 (SMART); G3DSA:3.30.60.30 (GENE3D); IPR002350 (PFAM); NON_CYTOPLASMIC_DOMAIN (PHOBIUS); SIGNAL_PEPTIDE_C_REGION (PHOBIUS); SIGNAL_PEPTIDE_H_REGION (PHOBIUS); SIGNAL_PEPTIDE (PHOBIUS); SIGNAL_PEPTIDE_N_REGION (PHOBIUS); PS51257 (PROSITE_PROFILES); IPR002350 (PROSITE_PROFILES); SignalP-TM (SIGNALP_GRAM_POSITIVE); SignalP-noTM (SIGNALP_EUK); SSF100895 (SUPERFAMILY)		2	0	2	0
Ara_Comb-S-plus-L_C280	545	ATCACTGACCAACATTGTACAAAACAACATCAAAAATGTTTGCTAAAATTGTAGCCTTCGGTACTCTGCTGGCAGCAGCCAACGCTGGTTTCTTGCACGGTCACGCCGTGTCATCTCAAAGCATCGTGCGTCATGATGAAGGCCACATCTCTCCATTGTCCTACGCTTCTCCTCTCGTCCATGCCGCCCCATTGGCGTATGCTCCTGTAGCATATGCACCTTCCGCTCATTATGCTGGGCACGAAGAATACTCTCACCCCAAATACGACTTCGCGTACTCAGTAGCTGACCCCCACACCGGTGACCACAAGTCCCAGCACGAGAGTCGCGACGGTGACGCCGTGCACGGATACTACTCCCTGGTGCAGCCCGATGGTTCCGTCCGCAAGGTTGAATACT…	tpa: cuticle protein	gi|357621781|gb|EHJ73499.1|cuticular protein RR-2 motif 87 [Danaus plexippus]	EHJ73499	7.25822e-62	76	F:structural constituent of cuticle	-	IPR000618 (PRINTS); IPR000618 (PFAM); PTHR12236 (PANTHER); IPR000618 (PROSITE_PATTERNS); SIGNAL_PEPTIDE_C_REGION (PHOBIUS); SIGNAL_PEPTIDE_H_REGION (PHOBIUS); NON_CYTOPLASMIC_DOMAIN (PHOBIUS); SIGNAL_PEPTIDE (PHOBIUS); SIGNAL_PEPTIDE_N_REGION (PHOBIUS); IPR000618 (PROSITE_PROFILES); SignalP-noTM (SIGNALP_EUK)		2	0	0	0
Ara_Comb-S-plus-L_C278	482	TAAGTTAAAAGTGTTTTCCTTTATTGATTAGATACGACTACAGCCCGGTCGGCCCCCAATTAACATTCCTTTCGCCGCATGTCCGCAGTGAAATGGAGATCATGATGGTGAATCTTTTGAAAATAATGAAATTAGTAATTAAAATTGTTAAAATTTCGCCCAATAACCCAATGAATGTCGAGTTTCATATTCAATAAATTTTCAAAAAAATGTAATGGCTGTATCATAGGGCACAAAAAACTTGTTAGTGTCTTTATGTGGTTTTGTGATGTCCTCAAAATATAAATACTTATTACCAAAGCAAATCTTATTGTTGACATTAACCAATTTGTTGTGCCCATCACTTGTTTTACCTATAGCATTTTGGATTTTTCAGGCATTTATTAGTAAAATAGTTTT…	---NA---	-	-	-	-	-	-	TRANSMEMBRANE (PHOBIUS); NON_CYTOPLASMIC_DOMAIN (PHOBIUS); CYTOPLASMIC_DOMAIN (PHOBIUS)		2	0	0	0
Ara_Comb-S-plus-L_C277	462	GTTTACAAGGATCTTAGTGAAAGTGTAATTACAACCACAAGGGTCATAGACGGGAATTTGTCCGACCAATTATAGCAATATGGCGTTCATAGTCACTCGCATGTCAACAATAAATACTTAAATGATACATAGTAATTGTTGTTAGTTTTTATATTCAACATGAAAATTTGGGTCACAAGGGTAGAGACATCACAAGTATGATGGAACATGTTACGTTCCTACCGACCTGGTTCCTGGTTGCCTGGCTAGGGACCTGCATACTATTCAGCCCGTTCGCAATATTTTTCGTATTGTGCCTCCCACAATTCCCCCTTCTCATGTTAAGAAGGCTCTGCTATATACCTTTCGAGTATATTTGACGATGCCCATTAATTAATGTGTTTTTCTAGTGTACGTCTG…	---NA---	-	-	-	-	-	-	CYTOPLASMIC_DOMAIN (PHOBIUS); TRANSMEMBRANE (PHOBIUS); NON_CYTOPLASMIC_DOMAIN (PHOBIUS); TMhelix (TMHMM)		2	0	0	0
Ara_Comb-S-plus-L_C524	473	TTCGCATTCAGGACTTCGCTGGCTTCAGTGCAACCAAACAAACAAAGCAACATGAAGCTCATGGTGTGTTACATTATTTTGTGCTTGTGCAAGTGTAATGTGATAGTGCAAATTTCTGGATTAGATTCCCTGTCCCAGTTTATAGTTACCTAACACGGACATTGCGTAGTTTTATGTGTCGTTCGAGCCACTGACGCCTATTAAGCCTTGGGGCTTTTACCGTTTGACCGATATCTTTATCTCCATATTATACTCACATCTACGCTGTTGTAAAATCAAAATTAACTTGAACCAGTTAAATAACAAACACACATATTTAACTTCCAATCAATTACAATTTTCTCTCTCCTTCAAATGGTTGTTGAAATACTAACAGTTTGTATTAACATTATTTTTTTG…	---NA---	-	-	-	-	-	-	SIGNAL_PEPTIDE (PHOBIUS); SIGNAL_PEPTIDE_N_REGION (PHOBIUS); NON_CYTOPLASMIC_DOMAIN (PHOBIUS); SIGNAL_PEPTIDE_C_REGION (PHOBIUS); SIGNAL_PEPTIDE_H_REGION (PHOBIUS); SignalP-noTM (SIGNALP_EUK)		2	0	0	0
Ara_Comb-S-plus-L_C372	616	ACCTCGCAGTCGACTCTAACGGTTGTTCAAGTGAAAAGAAAAGCCGCAGCAATGGTGGACGCCGCAACCATCGAGAAATTGGAAGCTGGATTCAGCAAGCTCCAGGCCTCCGACTCAAAGTCGCTGCTAAAGAAGTACCTTACCAAGGAAGTTTTCGATGCTCTAAAGAACAAGAAGACTTCCTTCGGCTCCACACTGTTGGATTGTATCCAGTCTGGTGTTGAGAACTTGGATTCTGGTGTTGGAATCTACGCTCCTGATGCTGAAGCGTACTCTGTGTTTGCTGAACTTTTTGACCCCATCATTGAAGATTACCACAATGGTTTCAAGAAAACCGACAAGCGCCCGGCCAAGAACTGGGGTGATGTCGAGACCCTTGGCAACTTAGACCCTGCTAGT…	arginine kinase	gi|327420472|gb|AEA76312.1|arginine kinase [Mamestra configurata]	AEA76312	7.3683e-133	97	F:arginine kinase activity; F:ATP binding; P:phosphorylation; P:arginine metabolic process; P:proline metabolic process	EC:2.7.3.3	IPR022414 (PFAM); IPR014746 (G3DSA:3.30.590.GENE3D); IPR022413 (G3DSA:1.10.135.GENE3D); IPR022413 (PFAM); PTHR11547 (PANTHER); IPR022413 (PROSITE_PROFILES); IPR022414 (PROSITE_PROFILES); IPR022413 (SUPERFAMILY); SSF55931 (SUPERFAMILY)		2	0	0	0
Ara_Comb-S-plus-L_C265	577	TATTTAAGCACGATTCATTTTCGAGCGGTCGCGGATAGACGAATTTTACAAAGATCATTATTTTTTTTAAACGTATCCAATACATATCATTCATGCTCAGTGTGCGCTTTCTCGGTTGTGTTCTAATATTATCCGATTTGAATTATCCATAATATATACCTCTATGAGTTTAAAAGCGGTGAGTTTGCTGAACTCAAAGGGTAACAACAATATGTTCGGAAAAATCACCAACATCTACGCTCTGTTCTCCGTAGTCATCTTTCTCTCTTGTTTGGATCACATCAACACTAATCCAGCTATCGCAACCGGATACGATCCCTTCGAAATCTGCATTGAAAATTGCGCGCAGTGTAAGAAAATGCTGGGTGCTTGGTTCGAAGGATCCCTCTGCGCTGAATC…	eclosion hormone	gi|119122|sp|P11919.2|ECLH_MANSERecName: Full=Eclosion hormone; AltName: Full=EH; AltName: Full=Ecdysis activator; Flags: Precursor >gi|159506|gb|AAA29310.1| eclosion hormone [Manduca sexta] >gi|159508|gb|AAA29311.1| eclosion hormone precursor [Manduca sexta]	P11919	1.28305e-40	86	C:extracellular region; F:ecdysis-triggering hormone activity; P:neuropeptide signaling pathway; P:ecdysis, chitin-based cuticle	-	IPR006825 (PIRSF); IPR006825 (PFAM); SIGNAL_PEPTIDE_H_REGION (PHOBIUS); SIGNAL_PEPTIDE_N_REGION (PHOBIUS); SIGNAL_PEPTIDE_C_REGION (PHOBIUS); SIGNAL_PEPTIDE (PHOBIUS); NON_CYTOPLASMIC_DOMAIN (PHOBIUS); TMhelix (TMHMM)		2	0	0	0
Ara_Comb-S-plus-L_C352	578	ATATACATCACATCGAGATCTTTTCATCAACACAACAACAACAACAAAATAAACAATATGTTCGGAAAGGTAACTAACGAATTGTTGAAATTGATGTTATTTCAATTGTTCTGACTTTATATTTATTAGTAATTTTTCATTATGAAATAAAATAAAAGTTTAATTATTTTTTCAGATCATCTTCCTTGCTACTATCGCTATAGCCGTAGCCAAACCTAGCCTGGCACCAGCTGCTCTAGTCGCTCCTGCTCCATTAGTAGCTGCAGCTGCTCCTCTTGTTGCTGCGCCTGCTTCTATCGTCACCGCGTCTAGCTCTCAATATATATCAAGAAATTACAATGGTCTTGCTGCTCCATTGGTCGCCTCAGCACCTATTGTTGCTTCTCCATATGCATTTGC…	hypothetical protein KGM_21380	gi|357626491|gb|EHJ76565.1|hypothetical protein KGM_21380 [Danaus plexippus]	EHJ76565	0.0771452	88	-	-	SIGNAL_PEPTIDE (PHOBIUS); SIGNAL_PEPTIDE_N_REGION (PHOBIUS); SIGNAL_PEPTIDE_H_REGION (PHOBIUS); SIGNAL_PEPTIDE_C_REGION (PHOBIUS); NON_CYTOPLASMIC_DOMAIN (PHOBIUS); SignalP-noTM (SIGNALP_EUK)		2	0	0	0
Ara_Comb-S-plus-L_C266	521	GTTGTGAACCATTCACGCAATACGTAAACTGCGTCCTGCACCTCGTGTCTGAGTTTAAGAAACAATTCAAGATGTGGTTCTCCTATTTCGCTATGGTCCTCTTAGTGGTTGCGTATGCAGATGCATACTCCTCGGGTGCTCCCGATAGCGCATGCAAGGACATGATCCCAAGACATCCCGTTCCTCCTCAAAAGAAACTTGCACCCTACATAATTTCTACAAGCACCAAGGCAGTCAAGGCGGGTACTCCCATGCAAGTGACGATTTCTGGCAAAACAGCAAACGACACTATTCGCGGTATTATGTTACAAGCGCGAGCGGGTGACAAGATCGTTGGAATCTTCGAAGTAGACCCCAACGACCCTTTCGCAAGGATTATGAACTGCGGTGTTGACGGTG…	immune-related hdd11	gi|74813957|sp|Q86RS3.1|DFP_MANSERecName: Full=Putative defense protein Hdd11-like; Flags: Precursor >gi|27733419|gb|AAO21507.1|AF413066_1 immune-induced protein 1 [Manduca sexta]	Q86RS3	3.81919e-67	78	C:extracellular region; F:peptidase activity; P:proteolysis; P:defense response to bacterium; P:defense response to protozoan; P:innate immune response	-	IPR002861 (PFAM); PTHR23130 (PANTHER); TRANSMEMBRANE (PHOBIUS); NON_CYTOPLASMIC_DOMAIN (PHOBIUS); CYTOPLASMIC_DOMAIN (PHOBIUS); IPR002861 (PROSITE_PROFILES); TMhelix (TMHMM)		2	0	0	0
Ara_Comb-S-plus-L_C370	463	GGAGCCTTACCTGTTTGTGGAGGTGCAAGCGCCCGCTGACTGCGTGTCCGCTGTCTACACCGTGCTAGCCAAACGAAGAGGCCACGTAACGCAAGACGCGCCAGTGCCGGGGTCTCCTCTATACACTATCAAGGCGTTCGTACCCGCCATAGATTCGTTCGGCTTCGAGACAGATTTACGCACTCACACACAAGGTCAGGCATTTTGCCTACAAGTGTTCCACCATTGGCAGATTGTTCCCGGTGACCCCCTCGACAAGAGCATTATTATTAGACCTCTAGAGCCGCAGCCCGCGACGCATTTGGCGCGAGAGTTTATGACTAAGACCCGAAGACGGAAAGGATTGAGTGAGGACGTGTCTATTAACAAGTTCTTCGATGATCCTATGTTGTTGGAGCT…	116 kda u5 small nuclear ribonucleoprotein component-like	gi|115947510|ref|XP_796586.2|PREDICTED: 116 kDa U5 small nuclear ribonucleoprotein component-like, partial [Strongylocentrotus purpuratus]	XP_796586	4.43659e-92	95	C:myosin complex; C:viral nucleocapsid; C:ribonucleoprotein complex; F:motor activity; F:GTPase activity; F:ATP binding; F:GTP binding; P:GTP catabolic process	-	IPR000640 (SMART); IPR000640 (G3DSA:3.30.70.GENE3D); IPR000640 (PFAM); PTHR23115 (PANTHER); PTHR23115:SF5 (PANTHER); IPR009022 (SUPERFAMILY)		2	0	0	0
Ara_Comb-S-plus-L_C371	574	TCTCCACAACCACTCGCCGAAGCGCGCGCAACATGGCGGCCCAACAGAGTCTGCCTGTTTTATGCATCATCCTTGTCGTAGCGTTGGCCGAGCCGACTCCGGGAAGGATTCCGAAGGTGTATAATGCTCTTATCACCTCAAATCAGAACTTGGAGCCGAGCAAGGCCTTCCCATTATACCAGCCAGTTTTACACAACACATTCCCCTACCCCATTCAAACAGTCGTCTATGGGGATTTGCCTTTAACAAACGGCTTACTTACAGTTCCCGCTCCACTTCCTAAAGAGACCAATATCAATCCTGAACAAACACCATCACCCACCGAGCCACCTGTAGTCGTAGAAGCTTCAGAACAGCCTACACAAGCGCCTGAGCCGAGTAGTCCTTTGCCAGAAAACG…	isoform b	gi|357611396|gb|EHJ67456.1|hypothetical protein KGM_19106 [Danaus plexippus]	EHJ67456	1.49113e-58	75	-	-	SIGNAL_PEPTIDE_C_REGION (PHOBIUS); SIGNAL_PEPTIDE_N_REGION (PHOBIUS); NON_CYTOPLASMIC_DOMAIN (PHOBIUS); SIGNAL_PEPTIDE_H_REGION (PHOBIUS); SIGNAL_PEPTIDE (PHOBIUS); SignalP-noTM (SIGNALP_EUK)		2	0	0	0
Ara_Comb-S-plus-L_C261	609	AGGTCAGTTTATGTTGTAACGCAAAATGTATAAGCTATATACTATATTAATCATTTGTATCGGCTATGCCGTGTCCAAACCATTACTGGAAGATACAAGAATCGTTGGTGGAGAGGATATCGACATAACAGCGGCTCCTTACCAAGTTTCGATTTTAAACAAAGGGAGACATTCTTGCGGTGGTTCAATCATAGCCAACGATCTTATATTAACAGCAGCGCATTGCCTAATTGGATCATCTCCAATCAATTTAAGCGTTCGTGTTGGGTCATCCTCTAGTTTAAATGGTGGCCAACTTTACCCTGTTGGTGACTTCGTCTGGAATCCAGGTTTTACTTACAGTAAAATGGATAGTGATGTTGCTATTATTTGGTTATCAATGCCACTTGAATTTAGTCC…	serine protease	gi|357602858|gb|EHJ63535.1|vitellin-degrading protease precursor [Danaus plexippus]	EHJ63535	2.78707e-82	81	C:extracellular region; F:serine-type endopeptidase activity; P:proteolysis; P:digestion	EC:3.4.21	IPR001314 (PRINTS); IPR001254 (SMART); G3DSA:2.40.10.10 (GENE3D); G3DSA:2.40.10.10 (GENE3D); IPR001254 (PFAM); PTHR24276:SF11 (PANTHER); PTHR24276 (PANTHER); IPR018114 (PROSITE_PATTERNS); NON_CYTOPLASMIC_DOMAIN (PHOBIUS); SIGNAL_PEPTIDE_N_REGION (PHOBIUS); SIGNAL_PEPTIDE_H_REGION (PHOBIUS); SIGNAL_PEPTIDE (PHOBIUS); SIGNAL_PEPTIDE_C_REGION (PHOBIUS); IPR001254 (PROSITE_PROFILES); SignalP-noTM (SI…		2	0	0	0
Ara_Comb-S-plus-L_C502	432	TTTTTTTTTTTTTTTTTATAAAAAATAAAAATTTATTATAAAATACAATCATTATACATATTATATATAACAAAATTACCACATTTCCCGATAACAATATAGATTTCACTTATGTGTTAAAAATAGCACCGGTTATTATTCCCATACAGTGAATTACAAGTTGGCATGGTATTTTTTGTATGGTCCTAAACCAGCTGCTACCTTGCTACCCAGGTCAGGTTGAACCTGTGTCAGCAGTTTCACTGCACGCTCTTGAATAAAGCCAGCTGCATCCTTCAATTTACCGGTAATGTTAGTTACAACACGTTCTTTTTCAGCATCATCAAAGACCTTCTTATACAACAAGGTAGCCTGTGAGAAATTGTCTTCTGTTTGTCCACTGTCGTATCTATCAATATC…	catalase	gi|382934505|gb|AFG31725.1|catalase [Spodoptera litura]	AFG31725	1.78599e-44	91	F:catalase activity; F:heme binding; F:metal ion binding; P:hydrogen peroxide catabolic process; P:oxidation-reduction process; P:tryptophan metabolic process; P:peroxidase reaction; P:methane metabolic process	EC:1.11.1.6	IPR010582 (PFAM); IPR018028 (PANTHER); IPR020835 (SUPERFAMILY)		2	0	2	0
Ara_Comb-S-plus-L_C376	516	TTTTTTTTTTTTTTTTTTATTGTTGTAACATTATTATAGTTCTTGTGTATATAATAATTATTATTGTAACTTGTCTTAATTCAATACCATTAATTGCATCTAGAATGCTGTGTGGTATCACCGAGGGATATCATAAAACTGAAGTCTTTAAAGCCAATAAGGTTAATGTTATAATATGATCTATTGATTGTTTATTTTAAATGTTTTCTAAACAATATTGTATTATTTAATTAGCTGTTAAACAAAACTCTTTGATAAAAATTGTCCAAAGTTCAAAGTGTTATTTGTACAACTATTGTTAGTAAAGCTATGTCCAAATAATTTTATCGTTGAGATTCCTTATTCAGAAACAGTTAATAGATATTGGATAATATATATATTCAATTTATATATATCAAA…	---NA---	-	-	-	-	-	-	CYTOPLASMIC_DOMAIN (PHOBIUS); TRANSMEMBRANE (PHOBIUS); NON_CYTOPLASMIC_DOMAIN (PHOBIUS); TMhelix (TMHMM)		2	0	0	0
Ara_Comb-S-plus-L_C503	462	TACGCAGCCTAGCGAAAGCTGCGCGTGCGCGAATATTTTAATTGCAGTGACAGTGATCATTAAACATGAAGTTAACGGTAACACTTCTACTCATCGTGGCTGTGAGCCATGCAGCCAAGACAGGCACCTCTACAACAAAACAGAAGAATCAAAATATTGAGAGAAATGATAAGACAGAAAAGAGAGAACTGGAAGAAGGGAACAGTGGTATAGAGAAGAGAACGCCATTATTACAATCAGTGCCTTCTTCGGTTGCAACGGGCAGCGTGGAATACGCAGACACGAAGGAAAGGCTACAAGACCAATCTCCGACACAGCAAATTTATGCCACGCCTGCGCCACAAATTACTAAGATATCGGACGTACTGACCAGTCAGGGGCCTCAATTCCAAGCCGCTA…	mediator of rna polymerase ii transcription subunit 15-like	gi|357614934|gb|EHJ69378.1|hypothetical protein KGM_05094 [Danaus plexippus]	EHJ69378	8.78488e-15	70	-	-	SIGNAL_PEPTIDE_N_REGION (PHOBIUS); SIGNAL_PEPTIDE_H_REGION (PHOBIUS); SIGNAL_PEPTIDE (PHOBIUS); NON_CYTOPLASMIC_DOMAIN (PHOBIUS); SIGNAL_PEPTIDE_C_REGION (PHOBIUS); SignalP-TM (SIGNALP_GRAM_POSITIVE); SignalP-noTM (SIGNALP_GRAM_NEGATIVE); SignalP-noTM (SIGNALP_EUK)		2	0	0	0
Ara_Comb-S-plus-L_C361	579	CTGTGTCTATTAGCTCTAGCTCAGAGATGTCGCCTGTCAGGGGACTTTTCAATTTTATGTGTTTTCGTGTAAATAAAAATATACCATCAATAATTATAAATACTGCATCAGGGGATAGTGTGTGATCAAGGAATTTGAAATATGGCTTCAGATCCTTTATTTGGATGGGACTTAACTTTTAAGACGATTGAAAAAGATATTAAACGAAAATCTGATATAATAGTCGCGTTTATTCATTTTAACTTAATGAAAAGAGGCTTTCGGAGTATAGGAATTGGTGATGAGCGAAAACTGTCAGGGAATGAAGAAAAAACGGAACTTTTGCCAACAGGTTGGAATGATAAAGAAAACTACACATTGCGTTATATTTTTGAAGATAAATTGTATATTTTGCATGGA…	proteasome inhibitor	gi|357613626|gb|EHJ68622.1|proteasome inhibitor [Danaus plexippus]	EHJ68622	5.9049e-79	94	C:proteasome complex; C:integral component of membrane; C:sperm individualization complex; F:amino acid transmembrane transporter activity; P:amino acid transmembrane transport; P:cellular response to DNA damage stimulus; P:male meiosis; P:male gonad development; P:positive regulation of proteasomal ubiquitin-dependent protein catabolic process; P:proteasome assembly	-	IPR021625 (PFAM); PTHR13266 (PANTHER)		2	0	0	0
Ara_Comb-S-plus-L_C501	488	TTTTTTTTTTTTTTTTTTTCGATAATTTTAATTAGGAATATTTATTACTTGCATAATGATATTGTAACACCGGCCCAAGTCATCAGTTTACCGTTTAATAAACTCTGCACATCATGATAATAACTCCATTCCGGCTTTATACAAAATAAAACTAAAACTAATTTACATCTAAATATTTTATTTATTTATATCCATTATTATAGATTTCTCGAACTCGTCTGCGTCGCTACACATTACCTTGTCTTATTGATGGCAACATTATCCTTGACGTAGTGTTTAAAATAAACCAAAAACAAAGTAAAAAATATAAATGTTAAAAAAAAACAAAATTTTAAATAAAAGCCCTATAGATTAATGGACAAAATTAATTATTCGATAGAATATACAAGTATAATGTTA…	---NA---	-	-	-	-	-	-	SignalP-noTM (SIGNALP_EUK)		2	0	0	0
Ara_Comb-S-plus-L_C358	533	AATTTTTTTCATATCGGCATTTGACGTTACATATCATAAATCAAAATGGCGTACGTTGGCAAAACTTACAAATTCCAAAAAGACGAGAAGTTCGGTGATTTCTTGAAATTCTTAGGTATCCCAGCTGACAAAGTGGAATTGCTGGTTAAATCCAACCCATCACAGAAACTTGAAAAAGATGGCGACAACTATGTCTTGACCACCATTGATACTGAACCCAAGGAACTGAAATTCCAGGACGGAGTGGAATTTGACGAGAGCATCACCCCGGAAATCACCGCTAAAACAACATTCACCGTTTCTGGCGATGTAGTTACCCAAGTCCAGAAATTCGAAGACGGTCGCTCTATCACCCTTGTACGAACATATACCGACGACGACCTTATCGTGGAAATCACC…	fatty acid binding protein	gi|357631815|gb|EHJ79282.1|Fatty acid-binding protein 2 [Danaus plexippus]	EHJ79282	4.95321e-36	67	C:cytoplasm; F:transporter activity; F:lipid binding; P:transport	-	IPR012674 (G3DSA:2.40.128.GENE3D); PTHR11955:SF72 (PANTHER); PTHR11955 (PANTHER); IPR011038 (SUPERFAMILY)		2	0	0	0
Ara_Comb-S-plus-L_C267	579	TCATTCAGTCAACGAAGATTTTGCAAACATGTTCAAATTATTATCTATACTGGTTTTGGCGACCATCGTCGTTGATACCTATGGCCAGCGCTTCATCCACCCGACCTACAGGCCACCGCCAACAAGAAGACCAATAATTCGCACAGTTCGCGACACGGGAAATCAAGAACCATTATGGTTGTATCAAGGTGACGTGCCCCGTGCACCAGCGTCTGGCGATCATCCCGTTTTACCAACTTACATAGACGATATTAAGCCGGATCCGAACAGGAGATATGCCCGCAGCGTGGACTCGCCAAGTACTAGACGGTCGGGTGGAAGTCACAGCACATCTAGCCGTAGCCATGACACAGGGGCAACCCATCCAGGATATAATCGTCGAAACGCAAGAAGTATCAG…	lebocin-like protein	gi|357605265|gb|EHJ64534.1|proline-rich protein [Danaus plexippus]	EHJ64534	2.111e-23	78	C:extracellular space; P:killing of cells of other organism; P:innate immune response; P:defense response to Gram-positive bacterium; P:defense response to fungus	-	SIGNAL_PEPTIDE_N_REGION (PHOBIUS); SIGNAL_PEPTIDE_H_REGION (PHOBIUS); NON_CYTOPLASMIC_DOMAIN (PHOBIUS); SIGNAL_PEPTIDE (PHOBIUS); SIGNAL_PEPTIDE_C_REGION (PHOBIUS); TMhelix (TMHMM)		2	0	0	0
Ara_Comb-S-plus-L_C519	568	ATATTCATTTGAGTTGTGTGAAGTTTAGTCTCTTCTTCCGTAGGAAGTTTATGTACTCTTTGGCGTGGCTAATCAAGGCACCAAAAGGAAAATGAGTAGCTCGGAGGAGGTATCATGGATTTCATGGTTCTGCGGTTTACGTGGAAATGAATTCTATTGCGAAGTAGATGAAGACTATATAAACGATAAATTTAACTTAACTGGACTCAACGAGCAAGTACCCCACTACAGGCCGGCCTTAGACATGATTTTAGATTTGGAACCTGATGACCTCGATGAAAATCCAAAGGAATCTGAGTTAGTGGAGCAGGCCTCTGAAATACTCTATGGCTTAATACATGCACGATATATTTTAACAAACCGAGGAATCGGTCAAATGCTAGAAAAATTTCAACAAGG…	casein kinase ii subunit beta isoform x1	gi|307210165|gb|EFN86838.1|Casein kinase II subunit beta [Harpegnathos saltator]	EFN86838	1.60653e-95	89	C:cytosol; C:plasma membrane; C:protein kinase CK2 complex; C:PcG protein complex; C:extracellular vesicular exosome; F:protein serine/threonine kinase activity; F:receptor binding; F:transcription factor binding; F:protein kinase regulator activity; F:protein domain specific binding; F:identical protein binding; F:metal ion binding; P:mitotic M phase; P:mitotic prometaphase; P:mitotic cell cycle…	EC:2.7.11	IPR000704 (PRINTS); IPR000704 (SMART); IPR016149 (G3DSA:1.10.1820.GENE3D); IPR000704 (PFAM); IPR016150 (G3DSA:2.20.25.GENE3D); IPR000704 (PANTHER); IPR000704 (PROSITE_PATTERNS); IPR000704 (SUPERFAMILY)		2	0	1	0
Ara_Comb-S-plus-L_C287	472	ATTACTCCGAATACTCATATCGAGAGCATTTGCAACATGTTTCAGGTACTGCTACATGTTTTTCTACTAAATGGAGTTTTGAGTATAATAGTTACAGATTCTCCACCAACGAGCACAGAGTACAACTACTGGTACGATATAGTTGATCCCTCTACCGGTGACGCAAAAAGTCTTCATGAAGTTAGACATGGCGACGTTGTCAATGGTTTCTACTCCGTCTTAGATCCTGATGGAACGAGAAGGATTGTTGACTACACCGCTGATTCTAAAAATGGTTTTAAAGCCGTCGTTCGTAATGAACCTTTTACTATGAACCAACTGGAGAACAATCGTCATATGAATTATAACCCAAATAATGTACAAAATTCTGGTGGGAATGGTTATATATATCCCGTTCCT…	cuticular protein rr-2 motif 72	gi|357605466|gb|EHJ64641.1|cuticular protein RR-2 motif 72 [Danaus plexippus]	EHJ64641	1.31106e-33	61	C:extracellular matrix; C:tRNA-splicing ligase complex; F:structural constituent of chitin-based larval cuticle; P:chitin-based cuticle development; P:embryonic morphogenesis	-	IPR000618 (PRINTS); IPR000618 (PFAM); PTHR12236 (PANTHER); PTHR12236:SF5 (PANTHER); IPR000618 (PROSITE_PATTERNS); IPR000618 (PROSITE_PROFILES); SignalP-noTM (SIGNALP_EUK)		2	0	0	0
Ara_Comb-S-plus-L_C286	512	ATGTTATTCGAGACAGTGTGAAGTTAATTTACAAATAGACAAGATGAAGTTCGCCCTCCCTCTGATGATATTGGTTCTGGCCGTGCTCTCCAATGGAGCAATGGTGCCAAATACCAGCCGAAACAACATAAATATCGGATTTGTGCGACCAGGAGACAGGGTGTTGCAAAGAGGCTCCGTGTACCAACCAGCTAGACCCAATACAATCCAGTATCAAGACTTCGTATTCCGCGGTAATGCCAGAACTCGGATATCGGCTATCGTCGCCACCGAGGTCGGAGTGAGACAGTTCGCGTCCGCCTGGATCACTCGGGGTGGGATAGGATACAATAATGTTACGATCAGAGTACAATCAGCAAGAGGATACGGATATAATTATGCCATTGATATTTGGGGTCA…	probable salivary secreted peptide-like	gi|357607297|gb|EHJ65441.1|hypothetical protein KGM_00965 [Danaus plexippus]	EHJ65441	2.66675e-43	76	-	-	CYTOPLASMIC_DOMAIN (PHOBIUS); NON_CYTOPLASMIC_DOMAIN (PHOBIUS); TRANSMEMBRANE (PHOBIUS); TMhelix (TMHMM)		2	0	0	0
Ara_Comb-S-plus-L_C283	536	ACATTCAAACCCCAACAATCCTAATAGTAACAATGGTCGCTAAGGTAAGTTGAATCAATCTAGCAATTCACGATATAGAATATGTATATTATTAACTAACTTACTACTTGTAACAGATCAAACGATCATACATTGGTGTTTAAAGAAAAACTATATTTCAGTTCGTCATCGTCCTTGCTCTGGCCGTGGCAGCCTCAGCCCTGCCTCTGGTCCCCGTCGCCAAAATTGCTTACGCTGAACAAGAAGCCCCCGCTCACTACGAATTCCAGTACTCAGTGCACGATGAACACAATGGCGACGTGAAGCAGCAACAGGAGTCCCGCGCCGGAGACGTTGTCCACGGCTCATACTCTCTGGTACAGCCTGACGGTGTCCACCGCATCGTAGAGTACACCGCTG…	tpa: cuticle protein	gi|357629031|gb|EHJ78068.1|cuticular protein RR-2 motif 76 [Danaus plexippus]	EHJ78068	4.45327e-37	93	F:structural constituent of cuticle	-	no IPS match		2	0	0	0
Ara_Comb-S-plus-L_C282	563	ACTTTGTTTTTAGCGTTGCACACAAATGTATTATTGAGTCTCAAAAGAAAAATACTACAAAAGTAAAGAAATGTCAATTTTGGCTTATAATGGTGGTGCGGTGGTCGCGATGAAAGGCAAAGACTGTGTAGCCATCGCCACGGACAAGCGATACGGTATACAAGCACAAACCGTCTCAACAAACTTCCCAAAAGTGTACCAGATGGGACCCTCTCTTTTCGTTGGTCTCCCTGGCTTAGCCACTGACACTCAAACAGTGTACCAGAGACTTAAATTTAGAATGAACCTGTACGAGTTGAAAGAAAACAGGATAATGAGGCCCAAGACATTCTCAGCTATGCTCTCCAATCTGTTATATGAAAGGCGTTTTGGTCCCTATTTCATTGAGCCAGTGATCGC…	proteasome beta 3 subunit	gi|114052162|ref|NP_001040460.1|proteasome beta 3 subunit [Bombyx mori] >gi|95102980|gb|ABF51431.1| proteasome beta 3 subunit [Bombyx mori]	NP_001040460	2.79656e-111	99	C:nucleus; C:cytoplasm; C:proteasome core complex; F:threonine-type endopeptidase activity; P:proteolysis involved in cellular protein catabolic process	EC:3.4.25	IPR029055 (G3DSA:3.60.20.GENE3D); IPR001353 (PFAM); PTHR11599:SF49 (PANTHER); PTHR11599 (PANTHER); IPR016050 (PROSITE_PATTERNS); IPR023333 (PROSITE_PROFILES); IPR029055 (SUPERFAMILY)		2	0	0	0
Ara_Comb-S-plus-L_C476	494	TTTTTTTTTTTTTGTTTTTTTTAAGTTTTATAAAGGCTTTTATTTACACACACAATCAAAGTATCATATTTATTTTGTACTAATGAATTAAATTCAGAACAGACATAGACATAAAAAATTTAACAATTTGAATGTATTGTGTGAATTTCTATAACGCATTCACAGAAAAATTACAATAAATTAAAATATTCGTTTTGAATTATTAATTTATAAAAGGCAACCCTTTTTACATTTTGTACACTCTTACATATGTTTATCTCGCAATTTAGAAACTATACGATTATTATTTAATTTTAATAAGAATATTTGTTTTTAGGCATGAACTTACGGTTAATCATTTGAATACACATTGCTTATAATATATTAAGATCACATTTAAATCAATCACAAATTTCAATC…	---NA---	-	-	-	-	-	-	no IPS match		2	0	0	0
Ara_Comb-S-plus-L_C285	652	TCAGGGTGAGGGTTGCAGTGCGAGTTGTAAGGAGGCGGGGCGCGCGGGGAGTAGAGGGCTATGCATTGTGATTTATTCCAAATCGACATTTTTTATTATGAAATATAATTTCAAATAAATTACATATTGAATTTAAAATATTATTAGGAAATAATAAATCTAATGGATCAACATTAATTTTTATTTCACTTTTTTTTTTTATTTTTTTTAATAATTTCTTAGGTTTATTTCCTTATATTTTTACAAGTACTAGTCACTTAAATATATCCTTATCTTTATCTTTAACTTTATGATTAAGATTTATAATTTATGGATGAATTAATAATACTCAACATATATTTATTCATATAATTCCACAAGGAACCCCATCAATCTTAATACCTTTTATAGTATTAATTG…	atp synthase f0 subunit 6	gi|391223800|ref|YP_006459996.1|ATP synthase F0 subunit 6 (mitochondrion) [Melitaea cinxia] >gi|254941249|gb|ACT88825.1| ATP synthase F0 subunit 6 [Melitaea cinxia]	YP_006459996	2.32473e-60	88	C:mitochondrial inner membrane; C:proton-transporting ATP synthase complex, coupling factor F(o); F:hydrogen ion transmembrane transporter activity; P:ATP synthesis coupled proton transport	-	IPR000568 (PFAM); IPR000568 (G3DSA:1.20.120.GENE3D); TRANSMEMBRANE (PHOBIUS); NON_CYTOPLASMIC_DOMAIN (PHOBIUS); CYTOPLASMIC_DOMAIN (PHOBIUS); IPR000568 (SUPERFAMILY); TMhelix (TMHMM)		2	0	0	0
Ara_Comb-S-plus-L_C263	645	ACTTGTCAAAATATTTTTCATAAAATTGGATTTGGTTTGTTTTGAGGTGTCCGTAATTGTAATAATTGAAATGATACAAATTTTGTTGTATTTGATAAAATTTTGAACTGTATAAATATTTAAGTAAACATTACTCCGTAGTATTCCTTTCTAGATATAAATATGCAAGACACACGGCCTGAACTATACGAAGAGGTGAAACTATATAGAAATGCAAGGGAACGAGAAAAGCATGACAATATGGCAGAGTTATATGCCGTAGTGAGCACACTTCAACATCTTGAAAAAGCATACATGCGAGACTGTGTTCGTGCTCAGGAGTACACTGCAGCTTGTAGTCGATTGCTGGTGCAATACAGAGTTGCCTTTAAACAGGTCCAGGGTGATGAGTTCCCCACA…	vacuolar protein sorting-associated protein 28 homolog	gi|357604660|gb|EHJ64278.1|hypothetical protein KGM_06072 [Danaus plexippus]	EHJ64278	2.37175e-106	97	C:ESCRT I complex; F:protein binding; P:autophagic vacuole fusion; P:sperm individualization; P:regulation of Notch signaling pathway; P:embryo development ending in birth or egg hatching; P:regulation of multivesicular body size; P:actin cytoskeleton organization; P:endosome transport via multivesicular body sorting pathway; P:negative regulation of epidermal growth factor receptor signaling pat…	-	IPR007143 (PFAM); IPR007143 (PANTHER); IPR017899 (PROSITE_PROFILES); IPR017898 (PROSITE_PROFILES); SSF140111 (SUPERFAMILY); SSF140427 (SUPERFAMILY)		2	0	0	0
Ara_Comb-S-plus-L_C365	496	AAAGTGTAGAAACTGCCGGTCGGTTGTTTTATTGCGATTTATAATTATTTGTGAAGTTTTACATTTTACAATGGCGTCAAAAGTACCTAAAATTAAATTTGCAAATGGAACCGAGTGCCCAATATTAGGTATAGGAACTTGGAAGTCACTACCCGGCGAAGTGACTCAAGCTGTGAAGGACGCCATTGATATCGGCTACAGACACATCGACTGCGCGTTCGTCTACGGCAACGAGAAGGAAGTGGGAGAGGCTATCACGGAAAAAATCGCCGAGGGGGTTATTAAGAGGGAGGATCTCTTCATCACGTCAAAACTATGGAACACCTTCCACCGGCCGGACTTGGTGCGCGGTGCTCTGCTGCAGAGCTTGAAGAACCTTAACTTGAAATACTTGGACCT…	aldo-keto reductase	gi|357618452|gb|EHJ71423.1|hypothetical protein KGM_11023 [Danaus plexippus]	EHJ71423	7.20208e-70	92	F:oxidoreductase activity; P:oxidation-reduction process	-	IPR020471 (PRINTS); IPR023210 (G3DSA:3.20.20.GENE3D); IPR023210 (PFAM); IPR001395 (PANTHER); PTHR11732:SF202 (PANTHER); IPR018170 (PROSITE_PATTERNS); SignalP-noTM (SIGNALP_EUK); SignalP-TM (SIGNALP_GRAM_POSITIVE); IPR023210 (SUPERFAMILY); TMhelix (TMHMM)		2	0	0	0
Ara_Comb-S-plus-L_C262	566	AGTTGTGATAAAAATATCGCCATATTAACTATGTTTAATACAAGAATAATATTATTGTTAATGATATTTAATTACAATAGTCGAAGTCTTGCAAATGTCAAAATTAGTGAAGTTTTTGCTTGGAAGCAAATACGTTATGATTTTAACGGTGTACTGTATAACAATGACACCAATTTCAAGAAAACTCCAAATGGATTACATTTCCAACAAGACTTGAAAGATTACGAAAAGTTTTTCATTCAATACAACAACGTGCCGATTGGGTTCGAAGTTTATAAAAGAAAAGTTATCGTCACTGTACCAAGAAGACGATACGGTCTCAGGTACAAAAGGTCCTAACACACAAAGCGGTTCACACGATTACCATCCGGGTACAAAAACTTTATTCTTTGGTAATGT…	protein yellow-like	gi|317040108|gb|ADU87651.1|yellow-f4 [Heliconius numata]	ADU87651	2.50319e-43	79	C:extracellular region; F:dopachrome isomerase activity; P:melanin biosynthetic process from tyrosine; P:indole-containing compound biosynthetic process; P:cuticle pigmentation	EC:5.3.3.12	CYTOPLASMIC_DOMAIN (PHOBIUS); TRANSMEMBRANE (PHOBIUS); NON_CYTOPLASMIC_DOMAIN (PHOBIUS); TMhelix (TMHMM)		2	0	0	0
Ara_Comb-S-plus-L_C268	562	CTTTTTTCTCTTGTTACCTGTGGAGTGCGCGAGACGTCTGCCACAGGCTTCCCAAGATGGGCGCTTACAGATATATTCAAGAGTTGTATCGTAAAAAGTTGAGCGATGTTATGCGTTTCCTTTTACGTGTGAGAGTATGGCAATACCGCCAATTAACTCGTATGCACCGTGCTCCTAGGCCAACGAGACCAGACAAAGCTAGGAGATTAGGGTATCGCGCTAAACAAGGTTATGTTGTGTTCAGAATCCGCGTGCGCCGCGGTGGTCGCAAGCGGCCAGTGCCCAAGGGTGCTACTTATGGCAAACCTAAAAGCCATGGAGTTAACCAACTGAAGCCTACTCGCAATCTACAGAGTATTGCAGGGGAACGTGTCGGTCGTCGTTGTGGAGGCCTTCGTG…	ribosomal protein l15	gi|342356469|gb|AEL28893.1|ribosomal protein L15 [Heliconius melpomene cythera]	AEL28893	3.19864e-92	98	C:ribosome; F:structural constituent of ribosome; P:translation; P:ribosome biogenesis	-	IPR000439 (PFAM); IPR024794 (G3DSA:3.40.1120.GENE3D); IPR000439 (PANTHER); IPR020925 (PROSITE_PATTERNS); IPR012678 (SUPERFAMILY)		2	0	2	0
Ara_Comb-S-plus-L_C522	529	AAAGGTCAAATCTATACTTCTACAGCTCAGCAGCCGGCAAAATCTTGACATCAATTTCAATTTGCAAAGGTTAAAGAAGTCAAATCTCAGTTTCACTTTTTAGAAAAGGTGATTTATCTAAAATGCCTATCAAGTCAATTAAAGCGCGTCAAATCTTCGACTCTCGTGGCAACCCTACCGTCGAAGTCGACTTGGTGACTGAGCTTGGCCTCTTCCGGGCAGCAGTACCATCTGGGGCATCAACTGGTGTACATGAAGCTCTTGAATTGAGGGATAATGTTAAGAGCGAATATCATGGTAAAGGTGTTCTCACTGCCATTAAAAACATCAATTCAATTATAGCTCCAGAACTATTACAACAGAGCTTTGAAGTAACTCAGCAGAAGGAAATTGATCAAT…	enolase	gi|389608773|dbj|BAM17998.1|enolase [Papilio xuthus]	BAM17998	1.8957e-73	97	C:phosphopyruvate hydratase complex; F:magnesium ion binding; F:phosphopyruvate hydratase activity; P:glycolytic process; P:tryptophan biosynthetic process; P:gluconeogenesis; P:tyrosine biosynthetic process; P:L-phenylalanine biosynthetic process	EC:4.2.1.11	IPR000941 (PRINTS); IPR020811 (PFAM); IPR029017 (G3DSA:3.30.390.GENE3D); IPR000941 (PANTHER); IPR029017 (SUPERFAMILY)		2	0	0	0
Ara_Comb-S-plus-L_C264	505	TATTATTTATAATTAATTCAAATAAAATATTTTTTTTATTCATTATATTTTTTAGAACATTAATTTCAATTTCCTCTAATTCATGATTAGGATGTTGAATTGGATTAGAAATTAATTTATTAAGATTTATCCCCTTAATATCCAACCCCAATAATTTATTAAATTCTGAAGCTTCTTTAAAATATTTTTTAACTCAATCTATTGCCTCAATTAATTTTTTATTTTCAATTTTATTATGCATACTATTAATAAAAAATTTTTTTATTGATAATATATTTTCAATTATTATTAACTCATCACTATTAATAAAAATAGGATCTGCACCATTTCATTTTTGATTTCCTAATATTATAGAAGGTTTATCTTGATTAAATTGTTTTATTTTAATAACTTGACAAA…	nadh dehydrogenase subunit 2	gi|511348602|ref|YP_008081527.1|NADH dehydrogenase subunit 2 (mitochondrion) [Erynnis montanus] >gi|479279913|gb|AGJ72726.1| NADH dehydrogenase subunit 2 (mitochondrion) [Erynnis montanus]	YP_008081527	1.48287e-16	90	C:mitochondrial inner membrane; C:integral component of membrane; C:respiratory chain; F:NADH dehydrogenase (ubiquinone) activity; P:mitochondrial electron transport, NADH to ubiquinone; P:ubiquinone biosynthetic process; P:sodium ion transport; P:proton transport	EC:1.6.5.3	NON_CYTOPLASMIC_DOMAIN (PHOBIUS); TRANSMEMBRANE (PHOBIUS); CYTOPLASMIC_DOMAIN (PHOBIUS)		2	0	0	0
Ara_Comb-S-plus-L_C78	449	AGGGTTTCTCCATCTGTGTGTTGACGCTTATAGAAAAAAATATATAAAATGGATTACAGACTCGTGTCCCTTCTAGCGATCATGCTGACGTCATGCGTGTGTTTACCAGACCCAAGTTTGTCGTGGGCTTCTAAGTGTCCCTGTGGAAAAGTATACTCACCACTATGCGGATCAGATGGAAAGAGTTACAGCAATTTGTGTGAATTCGAATGCCATGCGAAGTTCTTTAAGAAAATCTTTAACCAAGACCTCTTCGTTATAAAGGAAGATTTGTGTGACTTATTAAAAGCATAATTATTTATTAGGTAATATCAAAATATAGTTTTTAGCAGTAGATTGATGCATTTACTCTTACAGTGTTCGATGTTTTATAATGTTTAGATATAATTTATCTTGAAA…	kazal-type serine protease inhibitor	gi|512898577|ref|XP_004924432.1|PREDICTED: uncharacterized protein LOC101743214 isoform X1 [Bombyx mori]	XP_004924432	3.13457e-11	59	F:peptidase activity; P:proteolysis; F:protein binding	-	IPR002350 (SMART); IPR002350 (PFAM); G3DSA:3.30.60.30 (GENE3D); IPR002350 (PROSITE_PATTERNS); SIGNAL_PEPTIDE_C_REGION (PHOBIUS); SIGNAL_PEPTIDE (PHOBIUS); NON_CYTOPLASMIC_DOMAIN (PHOBIUS); SIGNAL_PEPTIDE_H_REGION (PHOBIUS); SIGNAL_PEPTIDE_N_REGION (PHOBIUS); IPR002350 (PROSITE_PROFILES); PS51257 (PROSITE_PROFILES); SignalP-noTM (SIGNALP_EUK); SignalP-TM (SIGNALP_GRAM_POSITIVE); SSF100895 (SUPERFA…		2	0	1	0
Ara_Comb-S-plus-L_C520	642	CTTATTGATGACTGATGAGCTCAGAAGCAGAACTGATAAATTGTCAAGACTCAAAACCACAGTTGCGTCATCGCTGTCATCATGTCACGGAGATTTGCGATGTATTTTTGGAATCGACTATGTTTTTCAATTAGTGACAAAATCTAAATTTATTATCAAAATGTCTTCGTCAGCAGTTTATATACTAGACGTTAAAGGCAAGGTTCTCATTTCGAGAAACTACCGGGGAGATGTGGATATGGGTGTGATAGATAAATTTATGCCACTTCTAATGGAAAGAGAGGAAGAGAGCATGTTGACGCCATTGCTGCAGACGAGTGATTGCACTTTTGCGTATATTAAGACGAACAATTTATATATCGTATCAACAACAAAGAAAAATGCAAACATTGCCCTGGT…	ap-1 complex subunit mu-1-like	gi|357605857|gb|EHJ64804.1|hypothetical protein KGM_02865 [Danaus plexippus]	EHJ64804	7.36916e-105	98	C:clathrin adaptor complex; P:intracellular protein transport; P:vesicle-mediated transport	-	IPR001392 (PRINTS); G3DSA:3.30.450.60 (GENE3D); IPR022775 (PFAM); PTHR11998:SF22 (PANTHER); PTHR11998 (PANTHER); IPR011012 (SUPERFAMILY)		2	0	0	0
Ara_Comb-S-plus-L_C112	586	TTGGTAGTCTGTGGTTTATGAATTTTAACCTCTTTTCTGTTGTCAAAATAGGCGAAAGTGGGTCAAGATGTTGATGCCAAAACAGAATCGCGTTGCGATCTATGAATTCCTCTTCAAAGAGGGTGTAATGGTAGCTAAAAAGGATTATCATGCACCCAAGCATCCGGATCTTGAAAAGATTCCCAACCTCCAAGTTATCAAGGCAATGCAATCATTAAAATCTAGAGGTTATGTGAAGGAACAATTTGCGTGGAGGCATTTCTACTGGTACCTTACAAATGAGGGTATTGAGTACCTAAGGATCTTCCTCCATCTACCACCTGAAATTGTGCCAGCCACACTTAAGCGCTCAGTGCGTATTGAGACAGTCCGTCGTGGTGCTGTTGGCCGTTCTGATGC…	ribosomal protein s10	gi|315115453|gb|ADT80699.1|ribosomal protein S10 [Euphydryas aurinia]	ADT80699	2.76173e-95	98	C:ribosome	-	IPR005326 (PFAM); PTHR12146 (PANTHER)		2	0	0	0
Ara_SSH-L-S_C27	950	AAGACTTCACCACCTTCATTAAGACTGCGTGCTGGATGCGGCTCTACCTTAACGAAGGCATGTTTGTATATGCCCTCACTGTAGCTGTCAGGCATCGTGAGGACTGCAGAGGCATTATCCTTCCTCCGCCTTACGAGATCTACCCATACTACTTCGTCCGTGCTGATGTTATTCAGAAAGCTTATATGCTTAAGATGAAGAAGGGTCTTCTCGACAACAAACTGTGCGACTTTTACGGAATCAGGAAAACCGATAAAGATATTTACATCATTGATGAAAACGTTTTCGACTCTCGCGTCTATCTGAACGATGAAGACAGGCTCAGATACTTTACTGAGGATATCGATCTTAACACTTACTATTACTACTTCCACGTTGACTATCCGTTCTGGATGAAGG…	moderately methionine rich storage protein	gi|357608265|gb|EHJ65899.1|moderately methionine rich storage protein [Danaus plexippus]	EHJ65899	3.37883e-78	97	F:nutrient reservoir activity	-	Coil (COILS); SIGNAL_PEPTIDE_H_REGION (PHOBIUS); SIGNAL_PEPTIDE (PHOBIUS); SIGNAL_PEPTIDE_N_REGION (PHOBIUS); NON_CYTOPLASMIC_DOMAIN (PHOBIUS); SIGNAL_PEPTIDE_C_REGION (PHOBIUS); SignalP-noTM (SIGNALP_EUK); SignalP-TM (SIGNALP_GRAM_POSITIVE); SignalP-noTM (SIGNALP_GRAM_NEGATIVE)		2	0	0	0
Ara_Comb-S-plus-L_C148	1133	ATCACAATCTCACCAAGCGTTCTCCAGTGAACACCAGGAGTATTACCAAACACAAAATGGCATCGTTGAAAGTGGTGTGTTTGTTTGTTGCATTATTCGGGGCGGTCATCGCTCAGCCCTCCAAACAAGGATTTTGGAAAGGAACACCCATGGACGGCATGGTCGAGGAGATGAGATCTGGCTGCGCTGAAGGATCTGACCCCACCGCTTGCATTAAATACAAGGTTATGTCCTTGTTGGACAGTATCTTCAAGAAGGACACTTTCCAGATCTCGGATGCTGTCGAAGTGACAAAGAACGGTGCGGGTAACGAAGCCACCGGTCGTTCTACTGGCGACTTTATGGACTCCATTGAAAACTACATCCAATCTCACGATGTTACCTTCCAATTGCCTATCG…	osiris 19	gi|209571458|ref|NP_001129362.1|osiris 19 precursor [Bombyx mori] >gi|207339258|gb|ACI23618.1| osiris 19 [Bombyx mori]	NP_001129362	1.99459e-164	93	-	-	no IPS match		2	0	12	0
Ara_Comb-S-plus-L_C80	600	GAGTCGCAGCACGCCCGCGCGCCACGTCGGTCGTTTGCTCCGACCCGGCTTTTCGGGGAAAAGTTCCATTTGTATAAGTGACTACAACAGTGTTTACCACATACACTGCATCAATAAACAACTAAATTAAAAAGCACATCGTAATTACACATCTGTGAAAGTTAAAATTTAAAAAACATTGAAAAAAGCAATTCCAAATTTAAAATAAATTACAATCTAAATAAAAATATGCTTCGCTATTGGTTCCTCATTTTGAGCGCCGTTTATTTAGCGGGACGTTGTAATGCAAACTATTGTCGGGACGCGAACCTGTGCTGTCCCGGCCGGGATAGCTCGTGCGTGGTACAAAAGGCCCATCAGAACGCGATAATAGAGGACTTGACGGACAAACCGTGTTAT…	isoform b	gi|512917690|ref|XP_004928949.1|PREDICTED: somatomedin-B and thrombospondin type-1 domain-containing protein-like [Bombyx mori]	XP_004928949	1.74756e-68	92	F:arylesterase activity; F:scavenger receptor activity; F:polysaccharide binding; P:receptor-mediated endocytosis; P:immune response; P:metabolic process; P:signal transduction	EC:3.1.1.2	IPR000884 (PFAM); IPR001212 (PFAM); G3DSA:2.20.100.10 (GENE3D); PTHR20920 (PANTHER); PTHR20920:SF1 (PANTHER); IPR001212 (PROSITE_PATTERNS); SIGNAL_PEPTIDE (PHOBIUS); NON_CYTOPLASMIC_DOMAIN (PHOBIUS); SIGNAL_PEPTIDE_H_REGION (PHOBIUS); SIGNAL_PEPTIDE_C_REGION (PHOBIUS); SIGNAL_PEPTIDE_N_REGION (PHOBIUS); IPR001212 (PROSITE_PROFILES); IPR000884 (PROSITE_PROFILES); SignalP-noTM (SIGNALP_EUK); SSF901…		2	0	10	0
Ara_Comb-S-plus-L_C202	534	AGTTAGTGACGGTTCCGGAAGACAGACAGACCACATCATAATGAAACGATTCCTGATATTGTCGGTGCTTGCGATTGCGCATGCGCAGTTCCCGAATGGACGCATCCTCGAACCTCCAGTGCCATCACAGTGCGTGCAACGCGTCATTCATGAAAGATACGCCGACAATAAGGGTTACTTTTTCTCGTGGAGGGACCCAGCTTTACGCGGGGTTGAAGAGGACTGGCTGAGTGCAAGAAACTACTGTCGTCAACGCTGTATGGACCTTGTCTCCTTGGAAACAAGTGACGAAAACGAGTGGGTGAAGGCTCGTATCAGTCAAGATAAGGTTAAATATATATGGACATCAGGTCGTCTGTGTGACTTCAAAGGTTGCAACAGACCCGATCTTCTGCCCAA…	c-type lectin	gi|357608694|gb|EHJ66097.1|C-type lectin [Danaus plexippus]	EHJ66097	1.3088e-107	91	F:carbohydrate binding	-	IPR016186 (G3DSA:3.10.100.GENE3D); PTHR21407:SF3 (PANTHER); PTHR21407 (PANTHER); SignalP-noTM (SIGNALP_EUK); IPR016187 (SUPERFAMILY)		2	0	1	0
Ara_Comb-S-plus-L_C145	847	TATCAACGCAGAGTACGGTTTTATGCACACCGGTGATTTCACTGTAAGTTTTCCCATTTTCACAAGTTTTTGTTTACTCATCGTCTGCATTCATTTCTATTCGTGGGATATTTAATACAAAGTAACATTGACATCACAATGGCTAACTGGGCAGCAATCGGTTCTATCATTCTCCCCAATGCAGGCGGCTGGGCCAATGGTGCTTACTTTGCCGGTCAGATCCGTAAGGAAAGTGAAAAGGCTTGGTATGATACACTGAAGAAGCCATCATGGAACCCACCAAAATGGGTGTTTGGACCTGCTTGGACGGTGCTGTATAGCGGTATGGGCTATGCGTCATTCCTGGTGTATGAGGAATGTGGAGGATTTAAAGATGAAGCCATTCTACCATTGTCCTTG…	peripheral-type benzodiazepine receptor	gi|357630970|gb|EHJ78740.1|peripheral-type benzodiazepine receptor [Danaus plexippus]	EHJ78740	3.41991e-84	90	C:integral component of membrane; C:small-subunit processome; P:primitive erythrocyte differentiation	-	IPR004307 (PIRSF); IPR004307 (PFAM); IPR004307 (PANTHER); PTHR10057:SF3 (PANTHER); CYTOPLASMIC_DOMAIN (PHOBIUS); CYTOPLASMIC_DOMAIN (PHOBIUS); TRANSMEMBRANE (PHOBIUS); NON_CYTOPLASMIC_DOMAIN (PHOBIUS); TRANSMEMBRANE (PHOBIUS); TRANSMEMBRANE (PHOBIUS); NON_CYTOPLASMIC_DOMAIN (PHOBIUS); CYTOPLASMIC_DOMAIN (PHOBIUS); TRANSMEMBRANE (PHOBIUS); TMhelix (TMHMM); TMhelix (TMHMM); TMhelix (TMHMM); TMhelix…		2	0	1	0
Ara_Comb-S-plus-L_C166	656	GACAATTGAACATTGAGTGTGAAGATGAAAGCATTCATAGTAGTGTGTTTAGTGGCAGTCGCGGCCGCGATGCCGACCTCTAAGGAAGATGGGGGGATGGCGAAGTTCATCTCGATGCTGAGGGATTGCGTTGAGACTGACACGATGCTGTGCTTAAAGGAAAAAGCTATGAAGTTCACTGAAAATCTTGCTATAGCTAAGGACCTAAGCCTCGTAGATGGAATCACCTTCGCAAGAACCGGTTCTCCGAGATCAGCACGCAGCTACGACCCCTTACCTGATGACCCTAAAACCAGAGAACTCCAAGTGGAAGAGAGAATTATGGATAATTTCGTTGATTTCCTGGACAGCCATGCCCTGCAACTGAGAATGCCAAAATCCTTTACTGAAGATAACTCA…	osiris 9	gi|389608183|dbj|BAM17703.1|osiris 9B [Papilio xuthus]	BAM17703	1.80419e-83	87	C:extracellular region; F:transporter activity; P:transport	-	IPR012464 (PFAM); PTHR21879:SF1 (PANTHER); IPR012464 (PANTHER); SIGNAL_PEPTIDE_H_REGION (PHOBIUS); CYTOPLASMIC_DOMAIN (PHOBIUS); CYTOPLASMIC_DOMAIN (PHOBIUS); SIGNAL_PEPTIDE_C_REGION (PHOBIUS); SIGNAL_PEPTIDE (PHOBIUS); NON_CYTOPLASMIC_DOMAIN (PHOBIUS); NON_CYTOPLASMIC_DOMAIN (PHOBIUS); SIGNAL_PEPTIDE_N_REGION (PHOBIUS); TRANSMEMBRANE (PHOBIUS); TRANSMEMBRANE (PHOBIUS); TRANSMEMBRANE (PHOBIUS); S…		2	0	8	1
Ara_Comb-S-plus-L_C172	709	GGTACATCCGGCCCACGAAGTTGAAACAGGGGCCTTTTTAACGCGTACGCCATTGCTGGCGTATGGTGGTCTATTATATTGAAAGAAAAATCATAAACCATCCAATATGGTGAATTTTACCGTAGACGAAATCAGAGGGATGATGGACAAGAAGCGGAATATCCGCAACATGTCTGTCATCGCCCACGTCGACCACGGCAAGTCCACACTGACGGACTCGCTTGTCTCCAAAGCCGGTAACATCGCTGGAGCGAGAGCCGGTGAGACACGTTTTACAGACACCCGAAAAGACGAGCAAGACAGATGTATTACCATCAAATCCACTGCCATTTCCATGTACTTCGAGTTGGAGGAGAAGGACTTGGTATTTATCACAAACGCTGACCAGCGTGAGAAGAG…	translation elongation factor 2	gi|357619170|gb|EHJ71847.1|translation elongation factor 2 [Danaus plexippus]	EHJ71847	3.74822e-114	98	C:lipid particle; C:cytosol; C:microtubule associated complex; F:translation elongation factor activity; F:GTPase activity; F:GTP binding; P:mitotic spindle elongation; P:GTP catabolic process; C:ribosome; P:regulation of translational elongation	-	IPR000795 (PRINTS); IPR000795 (PFAM); IPR005225 (TIGRFAM); IPR027417 (G3DSA:3.40.50.GENE3D); PTHR23115 (PANTHER); PTHR23115:SF103 (PANTHER); IPR000795 (PROSITE_PATTERNS); IPR027417 (SUPERFAMILY)		2	0	14	0
Ara_Comb-S-plus-L_C143	539	AAAGTTGACAGGGCTTTTATGTCCAATTGTCTCCCAGTGGCGTTACACGCGCTTAGTCGTTACTCTAATAAACGCAACGATGTCGGGAGGATTAGACGTGTTGGCCCTCAACGAGGAAGATGTCACCAAAATGTTGGCGGCAACCACCCATCTTGGGTCTGAGAATGTTAACTTTCAGATGGAAACATACGTGTACAAGCGCCGAGCTGATGGTACTCACGTTATCAACTTGCGTCGCACATGGGAGAAGCTTGTGTTAGCTGCACGTGCTGTTGTTGCGATCGAGAACCCAGCTGACGTCTTCGTTATCTCTTCACGTCCATTTGGTCAACGTGCCGTGCTTAAGTTCGCAGCACACACCGGCGCTACTCCCATCGCTGGAAGATTCACACCTGGTGC…	ribosomal protein partial	gi|162952033|ref|NP_001106143.1|40S ribosomal protein SA [Bombyx mori] >gi|74904851|sp|Q5UAP4.1|RSSA_BOMMO RecName: Full=40S ribosomal protein SA >gi|54609281|gb|AAV34856.1| ribosomal protein SA [Bombyx mori]	NP_001106143	1.90018e-105	100	C:cytosolic small ribosomal subunit; F:structural constituent of ribosome; P:ribosomal small subunit assembly; P:translation	-	IPR001865 (PRINTS); IPR001865 (PFAM); G3DSA:3.40.50.10490 (GENE3D); IPR005707 (PANTHER); IPR018130 (PROSITE_PATTERNS); IPR018130 (PROSITE_PATTERNS); IPR023591 (SUPERFAMILY)		2	0	4	0
Ara_Comb-S-plus-L_C152	555	AGAGCCGCCCCGGTCGCCGCGGACTCCACATTCCAACGTCGCTGTGCTGCCGGTCGAAGAACCAGTGCCGAGTGACTGAGTGACCGCCTTCAACCCGTGCGACAATAATAAATCACCAATATGTCTGACGAAGAGGAATATTCTGGCTCCGAGGAGGAGGAAGTTGAAGAAGAAGTCCCGGAGACGAAACCCGCTCCCAAACAAGAGGGTGAGGGAGACCCAGAATTCATCAAGCGTCAAGACCAGAAGCGGTCGGACTTGGACGAACAACTGAAGGAGTACATTAACGAATGGCGTAAACAACGTTCCAAGGAAGAAGATGAACTCAAACGCCTCAAAGAGAAGCAGGCTAAGCGCAAGGTATCGCGCGCCGAAGAAGAGAAGCGCCTCGCTCAAAAG…	troponin t	gi|114052138|ref|NP_001040221.1|troponin T [Bombyx mori] >gi|87248429|gb|ABD36267.1| troponin T [Bombyx mori]	NP_001040221	5.74011e-40	100	C:troponin complex; P:regulation of muscle contraction	-	CYTOPLASMIC_DOMAIN (PHOBIUS); NON_CYTOPLASMIC_DOMAIN (PHOBIUS); TRANSMEMBRANE (PHOBIUS); TRANSMEMBRANE (PHOBIUS); TRANSMEMBRANE (PHOBIUS); CYTOPLASMIC_DOMAIN (PHOBIUS); NON_CYTOPLASMIC_DOMAIN (PHOBIUS); TRANSMEMBRANE (PHOBIUS); CYTOPLASMIC_DOMAIN (PHOBIUS); TRANSMEMBRANE (PHOBIUS); NON_CYTOPLASMIC_DOMAIN (PHOBIUS); TMhelix (TMHMM); TMhelix (TMHMM); TMhelix (TMHMM); TMhelix (TMHMM)		2	0	3	0
Ara_Comb-S-plus-L_C193	488	CCAAGCAGTGGTATCAACGCAGAGTACAGGGATGATAAAACAAAATCACCCTTTCCAAGGAGTAGATTATAGACCTTGACCTTTAACTGGAGCTATTGGAGTTATAACTTTAGTTACAGGAATAATTAAATGATTTCATAATTTAAATATAAACCTTCTTATTTTAGGATATTTTATTATTCTTTTAACAATATATCAATGATGACGAGATGTTTGTCGAGAAAGAACATTTCAAGGTAAACATACTATTTTAGTTTCCAAAGGACTTCGTTGAGGAATAATTTTATTTATTACATCAGAAATTTTTTTTTTTATTTCATTTTTTTGAGCTTTTTTTCATAGAAGATTATCCCCAAATATTGAAATTGGATCCATATGACCTCCAATAAATATTTTATC…	cytochrome c oxidase subunit iii	gi|357018096|ref|YP_004935149.1|cytochrome c oxidase subunit III (mitochondrion) [Kallima inachus] >gi|355505071|gb|AES86219.1| cytochrome c oxidase subunit III (mitochondrion) [Kallima inachus]	YP_004935149	6.96566e-34	87	C:mitochondrion; C:integral component of membrane; F:cytochrome-c oxidase activity; P:aerobic electron transport chain; P:hydrogen ion transmembrane transport; P:mitochondrial electron transport, cytochrome c to oxygen; C:respiratory chain complex IV	EC:1.9.3.1	no IPS match		2	0	4	0
Ara_Comb-S-plus-L_C299	530	AACGCAAAGTACTTGACTTGGGGACTGTCGAAAAATTTTACAATTTAATAGAAATTGCGCTTTAAAAATGTTTTCACGCTTAGCGTTGCGTTCAGTCGCGGCCCGTCAAGCAACGCCAACAGCGCTCGTAGCGCGTGGCTCAGCCTCAGAGGTCAGTGGTGTGCGGGATGAAAAAAATTTCCCACGACCAGTAAGAGGTGAACCTGGTAAGGTTCGACTTGGCTTCATTCCTGAAGAATGGTTCCAGCTATTCCATTCAAAGACTGGTGTAACCGGTCCCTACACATTTGGTGTTGGTCTCGCCACATACTTGATCAGCAAGGAAATTTATGTCATGGAACATGAGTACTACTCTGGTCTTTCCATCTTTGTTATGGTCTATTACGCTAGCACCAAGTT…	atp synthase	gi|389611105|dbj|BAM19163.1|ATP synthase [Papilio polytes]	BAM19163	1.64535e-79	88	C:mitochondrial proton-transporting ATP synthase complex, coupling factor F(o); F:hydrogen ion transmembrane transporter activity; P:ATP synthesis coupled proton transport	-	IPR008688 (PFAM); IPR013837 (PANTHER); PTHR12733:SF3 (PANTHER); SignalP-TM (SIGNALP_GRAM_POSITIVE); SSF161060 (SUPERFAMILY)		2	0	3	0
Ara_Comb-S-plus-L_C64	559	TTGGAGTCAGTGTACTAATCGGAACAGTCGTCTTTATTATACAATGAATTTAATATTGTGACAAAATATATTGTTACTAGTTTCTTTGAATTTGATAATGTTTTTGACTCTATCGTTATTGGTAGTGTTACTATTAATATTATATTATTCTATCGAATATTTATATAGAGATGAAAAATTTGATAAGATCCCAGGACCGAAAGGGATATTTCTTATTGAAAATGGACTCGACTGTCTAGTGGACTCTGTTGAATTTTTCAATTATATTCGTAAATTAGTAACTAAATATAAAGATATATGCAAATTTAAAATATGTAATAAAAAGTTTGTCATCATATACAACCCAGAGGATGTCGAGACTGTATTAACGAATACAAAATACAATGATAAAGGTTTTTT…	cytochrome p450	gi|227270357|emb|CAX94850.1|CYP4M25 protein [Cnaphalocrocis medinalis]	CAX94850	1.90174e-35	66	F:monooxygenase activity; F:iron ion binding; F:oxidoreductase activity, acting on paired donors, with incorporation or reduction of molecular oxygen; F:heme binding; P:oxidation-reduction process	-	IPR001128 (G3DSA:1.10.630.GENE3D); IPR001128 (PFAM); PTHR24290 (PANTHER); SIGNAL_PEPTIDE_H_REGION (PHOBIUS); SIGNAL_PEPTIDE_N_REGION (PHOBIUS); NON_CYTOPLASMIC_DOMAIN (PHOBIUS); SIGNAL_PEPTIDE (PHOBIUS); SIGNAL_PEPTIDE_C_REGION (PHOBIUS); IPR001128 (SUPERFAMILY); TMhelix (TMHMM)		2	0	3	0
Ara_Comb-S-plus-L_C161	529	GCTACGGGGATCATCAGCTTGGTGTGCCGCTAAGGGGGTTAATAATTTCTCCCAAGTTAAAAATGACCGAGACCTTAAAACTTAGAGGGACTCTTTGTGGTCACAATGGGTGGGTTACCCAAATTGCCACCAATCCTAAATACCCGGACACGATTTTGTCATCTTCTCGAGACAAAACTCTAATTGTATGGAAGTTGACTCGTGACGAAACTAACTACGGTGTACCGCAGAAGCGTCTGTATGGACATTCTCACTTCATCTCTGATGTAGTACTATCCAGTGACGGCAACTACGCTCTGTCTGGGTCCTGGGACAAAACTCTTCGTCTCTGGGATCTTGCGGCCGGCAAAACTACCAGGCGTTTTGAAGACCATACTAAGGATGTCCTCTCTGTGGCAT…	guanine nucleotide-binding protein subunit beta-like	gi|389608211|dbj|BAM17717.1|receptor of activated protein kinase C 1 [Papilio xuthus] >gi|389610733|dbj|BAM18977.1| receptor of activated protein kinase C 1 [Papilio polytes]	BAM17717	1.63553e-105	99	F:kinase activity; P:phosphorylation; F:protein binding	-	IPR020472 (PRINTS); IPR001680 (SMART); IPR015943 (G3DSA:2.130.10.GENE3D); IPR001680 (PFAM); PTHR19868:SF0 (PANTHER); PTHR19868 (PANTHER); IPR019775 (PROSITE_PATTERNS); IPR019775 (PROSITE_PATTERNS); IPR001680 (PROSITE_PROFILES); IPR001680 (PROSITE_PROFILES); IPR017986 (PROSITE_PROFILES); IPR001680 (PROSITE_PROFILES); IPR017986 (SUPERFAMILY)		2	0	3	0
Ara_Comb-S-plus-L_C52	597	CTCATCAGCACACACTCACACATCGAACAGGTCACTCGACCGCGCGCCTGTTTACATTGCGACTATATTATTCCTTCTGTACGCGGTGACTTCACGACGACAACCCGTGTCTGTGATTTTATTTAATAATTTATTGTACAAAATAGTTAAGTTATAAGATGGCCAACAACAGGGCCGCGAAGTCTGGATTTGCCGCTGAAGCTCAGAGAAAGATAAACAGCAAATACAGTGAAGAGTTGGCAGAAGAATGCTTAGAATGGATCAGACAGATCATCGGCGAGCCCGAAAACATCTCGGGAGATATGGACAACTTCTACGATGTACTTAAAGACGGCACAATCCTCTGCAAACTCGCGAACAATTTACAACCAGGCATGATAAGGAAAGTTAACGAATCCA…	calponin transgelin	gi|357625105|gb|EHJ75654.1|transgelin [Danaus plexippus]	EHJ75654	8.69598e-97	97	C:striated muscle thin filament; F:actin binding; F:transferase activity, transferring acyl groups other than amino-acyl groups; F:juvenile hormone response element binding; P:smooth muscle contraction; P:metabolic process; P:juvenile hormone mediated signaling pathway	-	IPR003096 (PRINTS); IPR001715 (SMART); IPR001715 (PFAM); IPR001715 (G3DSA:1.10.418.GENE3D); PTHR18959 (PANTHER); IPR001715 (PROSITE_PROFILES); IPR001715 (SUPERFAMILY)		2	0	3	0
Ara_Comb-S-plus-L_C99	1042	ATATCTACTCGTAGTGTCAGCCATTACAGCCACTTCTAAATTGATTGCATCATACGATATATAAAATACTTATTTACTGCTCAATTTTTCTTGTAAATTGTGTTAGAATCAAAGCTTAAGATTTTTAATTGTTTTTGGTATACTATAGTGCATAAAATAATAAGTTATTATTTTAGTTGGTCAAGTCAGCTTACAACATGACTCCAAATACTCAATCATTTATCAACAGCTTCCAGAATCGTTTGGAACCTCCGGTTCGTCAACATCTGAAAAATGTTTATGGAACCCTCATGATGACTTGTGGAGCAGCTTCAGCTGGAGTGTACATTGATATGTACACAAGTTTCCAAGCAGGCCTGCTATCAGCAATTGTTGGAGCAGGTCTTATGCTGATGTTAA…	bax inhibitor-1-like protein	gi|357610724|gb|EHJ67115.1|Bax inhibitor-1-like protein [Danaus plexippus]	EHJ67115	1.68939e-140	95	C:integral component of membrane; P:negative regulation of apoptotic process	-	IPR006214 (PFAM); IPR006214 (PANTHER); PTHR23291:SF4 (PANTHER); NON_CYTOPLASMIC_DOMAIN (PHOBIUS); TRANSMEMBRANE (PHOBIUS); CYTOPLASMIC_DOMAIN (PHOBIUS); TRANSMEMBRANE (PHOBIUS); CYTOPLASMIC_DOMAIN (PHOBIUS); CYTOPLASMIC_DOMAIN (PHOBIUS); TRANSMEMBRANE (PHOBIUS); NON_CYTOPLASMIC_DOMAIN (PHOBIUS); TRANSMEMBRANE (PHOBIUS); TRANSMEMBRANE (PHOBIUS); TRANSMEMBRANE (PHOBIUS); NON_CYTOPLASMIC_DOMAIN (PHO…		2	0	1	0
Ara_Comb-S-plus-L_C660	571	GGGACTCTTTGGTCGCAAGTCGTCGAGTGTGCTATAAATTTCAACATCTATATCTACTCGTAGTGTCAGCCATTTGATCCATTTCTAAATTGATTGCATCATACGATATATAAAATACTTATTTACTGCTCAATTTTTCTTGTAAATTGTGTTAGAATCAAAGCTTAAGATTTTTAATTGTTTTTGGTATACTATAGTGCATAAAATAATAAGTTATTATTTTAGTTGGTCAAGTCAGCTTACAACATGACTCCAAATATTCAATCATTTATCAACAGCTTCCAGAATCGTTTGGAACCTCCGGTTCGTCAACATCTGAAAAATGTTTATGGAACCCTCATGATGACTTGTGGAGCAGCTTCAGCTGGAGTGTACATTGATATGTACACAAGTTTCCAA…	bax inhibitor-1-like protein	gi|357610724|gb|EHJ67115.1|Bax inhibitor-1-like protein [Danaus plexippus]	EHJ67115	1.60381e-62	96	C:integral component of membrane; P:negative regulation of apoptotic process	-	IPR006214 (PANTHER); PTHR23291:SF4 (PANTHER); TRANSMEMBRANE (PHOBIUS); CYTOPLASMIC_DOMAIN (PHOBIUS); TRANSMEMBRANE (PHOBIUS); CYTOPLASMIC_DOMAIN (PHOBIUS); NON_CYTOPLASMIC_DOMAIN (PHOBIUS); NON_CYTOPLASMIC_DOMAIN (PHOBIUS); TRANSMEMBRANE (PHOBIUS); TMhelix (TMHMM); TMhelix (TMHMM); TMhelix (TMHMM)		2	0	0	0
Ara_Comb-S-plus-L_C216	615	ACAGTTGTCTTCTGAACTTCTCAAGATGAAGACTGTCGTGGTATTAGCATGCCTGGCCTTAGCGCTGGTAGAAGCCAGCATGATCCCTCCGAAAACCGTCTACAAAACCAAGCCTGTTGAGGCTGATTTTGTTACGAAGCAAGAGAAGATTCTGAAGCTGTTCGTTCATCCCGAACAAGTTGACACTGAGGCTGACTACTACAAGATTGGAAGGGAATACGACATCGAAGCCCACATCGACGACTACACTAACAAGAAATCAGTCGAAGAGTTCTGGGGACTATGGAAGACCGGTTTTCTATCCAAGAATGTTCCTTTCTCCATCTTCTACGAAAGACAAAGAGAGGAAGCCGTTGCTCTTTTCCACGTCTTCTACTACGCTAAGGACTTCGAGACCTT…	arylphorin precursor	gi|357608261|gb|EHJ65895.1|arylphorin-type storage protein [Danaus plexippus]	EHJ65895	2.04695e-81	86	C:extracellular space; F:nutrient reservoir activity	-	IPR005204 (PFAM); IPR005204 (G3DSA:1.20.1370.GENE3D); PTHR11511:SF5 (PANTHER); IPR013788 (PANTHER); SIGNAL_PEPTIDE_H_REGION (PHOBIUS); SIGNAL_PEPTIDE (PHOBIUS); SIGNAL_PEPTIDE_C_REGION (PHOBIUS); SIGNAL_PEPTIDE_N_REGION (PHOBIUS); NON_CYTOPLASMIC_DOMAIN (PHOBIUS); SignalP-TM (SIGNALP_GRAM_POSITIVE); SignalP-noTM (SIGNALP_EUK); IPR005204 (SUPERFAMILY)		2	0	7	0
Ara_Comb-S-plus-L_C63	563	CCAAGCAGTGGTATCAACGCAGAGTACAGGGAGTACATTTCCCAGCTCGGAACTGATCAGTCAAAATGTTACTTAAGTTAGCTCTCATAGGGGCTTTCATATTTTTCTGCGTGAAACTTATGAACAGGCGAAGGTGCTTCTACTGTAATTAGTTGAGTCCGAACAAGGAGGCGTTAGCGTTAATCAGTGAATATTCAGAAGCTGGTATCACGGTCCGAGGTACGTATGTACCGCCGGGGAAAGCACCGCCAGAGGGCGAGAGGAAATTGTATTTGGCCATCGAGAGTTCCCAGGAGTTAGCCGTGGCCAAAGCAAAGTCTGAAATCACTCGGCTCATTAAGGAAGAACTTCTCAAGCTGCAGACTTCATCCCATCATATGATTAACAAAGCTAGATATA…	probable atp-dependent rna helicase ddx46-like	gi|389615343|dbj|BAM20650.1|DEAD box ATP-dependent RNA helicase, partial [Papilio polytes]	BAM20650	1.34181e-42	97	F:nucleic acid binding; F:ATP binding; F:ATP-dependent helicase activity; P:ATP catabolic process	-	no IPS match		2	0	4	0
Ara_Comb-S-plus-L_C109	1296	GCGGCGGATTAGATTTAGACTAAGCCGAAGACGTAGAAGTATTTGGCAAGCTTATTTATGGTACCATCGAAAAGACTGACTTGACTAAACTTCAGGTGGATTCCTACCGTTACCTTCTCATTTTAATGAAGGCAGTGATTGGCCTTAACACCTGGACTAATGACCAATACTTCGTCGTACCTTCAGTCTTGGACAGTTACCAAACCGCTCTCCGTGACCCAGTATTCTACCAACTACAGAAACGTCTCTGCAACTTGTTGATCCTCTTTAAGAGACGCCTACCATCCTACACACATGAAGAACTATACTTCCCCGGTGTTAAAATTGACAACGTAATGGTTGACAAGCTTGTCACATACTTTGATGACTACTTAATGGACATGACAAATGCGGTTACTT…	moderately methionine rich storage protein	gi|357608265|gb|EHJ65899.1|moderately methionine rich storage protein [Danaus plexippus]	EHJ65899	0	92	F:nutrient reservoir activity	-	IPR005203 (PFAM); IPR000896 (PFAM); IPR008922 (G3DSA:1.10.1280.GENE3D); IPR005203 (G3DSA:2.60.40.GENE3D); PTHR11511:SF5 (PANTHER); IPR013788 (PANTHER); IPR013788 (PROSITE_PATTERNS); IPR008922 (SUPERFAMILY); IPR014756 (SUPERFAMILY)		2	0	15	0
Ara_Comb-S-plus-L_C49	536	AATTACGCGGCGTATGAGCAGCACCCACTTACAGGCAGTCGACTCGCGCCGCTCTAATTGTGCGCCCGATACTGAAAATTATAAATGCAAACATGAATATACTTCGCGTTCCGTGTTTTGTGCTACTGCTTGTGGTGACTATTTCGTCAGCAGACTTGGAAAAACCTCATCCACTTTCTGATTCTTTTATAAGTACAATAAATTCAAAACAAAACTCATGGAAAGCTGGTCGTAATTTTCCACTACAAACATCATTATCAACGATCATGAAAATGATGGGGTCACTTGAAGATAAATTTATTTCAAAACTACAAAGCGTAGAACACGACGAAGAGCTCATAGCGACTTTGCCAGACAACTTTGACCCTAGAGACAAATGGCCAAATTGTCCAACATTAA…	cathepsin b	gi|357613937|gb|EHJ68797.1|cathepsin B-like cysteine proteinase [Danaus plexippus]	EHJ68797	4.36707e-70	81	F:cysteine-type endopeptidase activity; P:proteolysis; P:regulation of catalytic activity	EC:3.4.22	G3DSA:3.90.70.10 (GENE3D); IPR000668 (PFAM); IPR012599 (PFAM); PTHR12411:SF322 (PANTHER); IPR013128 (PANTHER); IPR000169 (PROSITE_PATTERNS); SIGNAL_PEPTIDE_N_REGION (PHOBIUS); SIGNAL_PEPTIDE (PHOBIUS); SIGNAL_PEPTIDE_H_REGION (PHOBIUS); NON_CYTOPLASMIC_DOMAIN (PHOBIUS); SIGNAL_PEPTIDE_C_REGION (PHOBIUS); SignalP-noTM (SIGNALP_EUK); SignalP-TM (SIGNALP_GRAM_POSITIVE); SignalP-noTM (SIGNALP_GRAM_NE…		2	0	0	0
Ara_Comb-S-plus-L_C208	470	ATCAGTTGTACATAGTATCATACAAGGCAATCATGTTCACCAAAGTACTCTCTCTGAGCGCTGTGCTAGCGGTAGCCGCGGCAGGACTCTTGACTGAGCCTCACTACTCTTCAGCTGCTGCAGTCTCGTCACAAAGCATTGTGCGTCACGACCAGCCCCACGCTGTGGCTGCCGCTCCTGTTGCATATCACGCAGCACCTATTGCATACCACTCTGCGCCTGTGGCGTACCAGGCTTCTCCCGTGCACTACTCTTCCGCCGCCGCCGTGTCTTCGCAAAGTATTCAACGTCACGATCAACCCCATGCTACCGTTGCCCACTACGCCGCTGCACCTGTAGCTCACTACACTGCTGCCCCTGTTGCCCACTACGCTGCTGCCCCTGTTGCCCACTACGCTG…	---NA---	-	-	-	-	-	-	NON_CYTOPLASMIC_DOMAIN (PHOBIUS); SIGNAL_PEPTIDE (PHOBIUS); SIGNAL_PEPTIDE_H_REGION (PHOBIUS); SIGNAL_PEPTIDE_C_REGION (PHOBIUS); SIGNAL_PEPTIDE_N_REGION (PHOBIUS); SignalP-TM (SIGNALP_GRAM_POSITIVE); SignalP-noTM (SIGNALP_GRAM_NEGATIVE)		2	0	0	0
Ara_Comb-S-plus-L_C134	577	AGCAGTGGTATCAACGCAGAGTACAGGGACGCATTCAAGTTCTAAAGTTCTTGTAAAACAGTCAATATGAAACTGATCACATCTTTCACGGCTATGGTGGCAGCTGCTTCAGCTGGTCATATCTTCAACCAACCACAGGCTCAGCAATACGCCAATGCTGCTGATATCTACCAATCACAAGTAGAGTACCAGCAATCTGGAATACAGGCCGGTCAATCGCATTCGTACTCCGCGCACGATTTGGCCTATCAGAGGCCATCAGCTGAGAAAACAGCCAAGATTTTGGCCTATCATTCGGAAAACAACGGCCATAGCTACCATTACGCCTATGAGACTGAAAACGGCATCAAAGCTCAAGAAGCAGGCCATGTCGGCAAAGGCACTAATGCTGAAGGGGCT…	tpa: cuticle protein	gi|389608373|dbj|BAM17796.1|cuticular protein PxutCPR18 [Papilio xuthus]	BAM17796	1.10786e-57	74	F:structural constituent of cuticle	-	IPR000618 (PRINTS); IPR000618 (PFAM); PTHR10380:SF118 (PANTHER); PTHR10380 (PANTHER); IPR000618 (PROSITE_PATTERNS); NON_CYTOPLASMIC_DOMAIN (PHOBIUS); SIGNAL_PEPTIDE_H_REGION (PHOBIUS); SIGNAL_PEPTIDE (PHOBIUS); SIGNAL_PEPTIDE_C_REGION (PHOBIUS); SIGNAL_PEPTIDE_N_REGION (PHOBIUS); IPR000618 (PROSITE_PROFILES); SignalP-noTM (SIGNALP_EUK); SignalP-TM (SIGNALP_GRAM_POSITIVE)		2	0	5	0
Ara_Comb-S-plus-L_C116	514	ATTTTTGTGAGGCAAGCTGAACGCAGCGGCTGTCGCATTTATTATCCTCTGTACTTAATTTAAAAACAAAATCAAAATGTGCGACGAGGAAGTTGCCGCGCTAGTAGTGGACAATGGCTCCGGTATGTGCAAGGCCGGTTTCGCGGGAGACGATGCACCCCGTGCCGTCTTCCCCTCAATCGGGGGCCGCCCGCGTCATCAGGGAGTAATGGTGGGTATGGGTCAGAAAGACTCTTACGTGGGTGACGAGGCCCAGAGCAAGAGAGGCATCCTCACACTCAAGTACCCCATCGAGCACGGTATCGTCACCAACTGGGACGATATGGAGAAGATCTGGCATCACACCTTCCACAATGAACTGCGTGTGGCGCCCGAGGAGCACCCCGTCCTGCTCACCGA…	truncated actin-4	gi|402578741|gb|EJW72694.1|actin-2, partial [Wuchereria bancrofti]	EJW72694	3.31339e-103	99	C:cytoplasm; C:cytoskeleton; F:ATP binding	-	IPR004000 (PRINTS); IPR004000 (SMART); G3DSA:3.30.420.40 (GENE3D); G3DSA:2.30.36.70 (GENE3D); IPR004000 (PFAM); IPR004000 (PANTHER); PTHR11937:SF162 (PANTHER); IPR020902 (PROSITE_PATTERNS); IPR004001 (PROSITE_PATTERNS); SSF53067 (SUPERFAMILY)		2	0	1	0
Ara_Comb-S-plus-L_C15	422	TTCTGCAAACAACTGAACGAAGAGTGCCTGCCACGTACAAAATAATAACAGAATCACATTACATAATGTCTTCTATATCGATTACCTTACTGGCGTTAGTAGCCGCAGCGTCGTGTGGCCGCCTTGAACAGCAATATCTACCACCGAGGCCTGGTGGTGGAGGGGGTAACGCAGGATTGGGAGGAGCTGGTGGAGGAGCAGGTAACGGAGGACTTGGCGGAGGATCTTTTGGGGGCGGAAGCGGTTTTGGTGGAGGAAGCGGCTTCGGTAGCGGTTCTGCCGGTGCCAACGTTCCTATACCTCGTTACGAAAACGAAAACAATGGCGACGGTACACACAGATTTAGCTACGAAACAGGCAACGGTATTTCAGCCCAAGAAAGCGGTGCCCCACGTGCAC…	tpa: cuticle protein	gi|357619654|gb|EHJ72139.1|cuticular protein RR-1 motif 8 [Danaus plexippus]	EHJ72139	1.53485e-21	71	C:extracellular matrix; F:structural constituent of chitin-based larval cuticle; P:chitin-based cuticle development	-	PTHR10380:SF118 (PANTHER); PTHR10380 (PANTHER); TRANSMEMBRANE (PHOBIUS); NON_CYTOPLASMIC_DOMAIN (PHOBIUS); CYTOPLASMIC_DOMAIN (PHOBIUS); TMhelix (TMHMM)		2	0	0	0
Ara_Comb-S-plus-L_C101	534	CTGGCACGACAGGTTTCCCGACTGGAAAGCGGGCAGTGAGCGCAACGCAATTAATGTGAGTTAGCTCACTCATTAGGCACCCCAGGCTTTACACTTTATGCTTCCGGCTCGTATGTTGTGTGGAATTGTGAGCGGATAACAATTTCACACAGGAAACAGCTATGACCATGATTACGCCAAGCTTGCATGCCTGCAGGTCGACTCTAGAGGATCCCAAGCAGTGGTATCAACGCAGAGTACAGGGGCTTTTCTCGTAGACTGAGCACGAGAGAGCTCATCTTTCTGAATCGGAATATTTCTACTCAATCCGACAAGCGCTAACGCTATAAAAAGTATAAGCCTTTAGGCTCGCCACTTTTAAACATGAGAGCTAAGTGGCGTAAGAAGCGTATGCGAAGG…	hypothetical protein	gi|518202355|ref|WP_019372563.1|hypothetical protein [Pseudomonas aeruginosa]	WP_019372563	2.00038e-16	97	F:RNA-directed DNA polymerase activity; F:catalase activity; F:heme binding; F:metal ion binding; P:RNA-dependent DNA replication; P:hydrogen peroxide catabolic process; P:oxidation-reduction process; P:tryptophan metabolic process; P:peroxidase reaction; P:methane metabolic process	EC:2.7.7.49; EC:1.11.1.6	no IPS match		2	0	1	0
Ara_Comb-S-plus-L_C129	594	GTCGCATTTTGCCGGTCGAACGCAGTGAACGTGTTAAACCTACTCTACACCAAATAAATCTAAATCTCTAAACAATGGCCTGCTCCGTGAGTGATTCCCCCTCCCTAAAGGACCTCCCCAAGGTCGCCACTGATCTCAAGAGCCAGTTGGAGGCGTTCAACCCCAGCTGTCTACGGGATGCGGACACGAATGAAAAAATCGTGCTGCCATCAGCGGAAGATGTTGCAACTGAAAAAACTCAAAAGTCCCTATTTGACGGCATTGAAAAATTCGATGCAAGCGTGTTGAAGCACACAGAAACACAAGAGAAGAACCCGCTACCGGACAAAGACGTTGTCGCAGCGGAGAAAGCCCACCAGAACCTTCTAGATGGAGTTGAACACTTCGACAAGACGCAAA…	thymosin isoform 2	gi|114052645|ref|NP_001040486.1|thymosin isoform 1 [Bombyx mori] >gi|95103090|gb|ABF51486.1| thymosin isoform 1 [Bombyx mori]	NP_001040486	9.93186e-100	97	C:cytoplasm; F:actin binding; P:cytoskeleton organization	-	IPR001152 (SMART); IPR001152 (PFAM); IPR001152 (G3DSA:1.20.5.GENE3D); PTHR20940:SF1 (PANTHER); PTHR20940 (PANTHER)		2	0	3	0
Ara_Comb-S-plus-L_C5	702	TCAGTGATAACTTGAAGATTCGTGTAGTAACAGCGAAATAATTTGATTGAATTTTAAAGTGCATTTTTGTGTAAATCTAATCTAAAATGAGTGCATGTTCCCTGTTTTTTTTCGGTTCACTGATCTTTGCTCAGATGTATATAATGAAATGTGAAGACTTGAAACCCGCTGTGTCGTCTGCGAGTCCGATTGACAGATCATCCCATCATCATTATGAATCACCTACTTTCCAAGGATTTTGGAAGAAGAGGTTTATTTGGAGACCACGTTGGGTTAAAACGTGGCAGGAGAAAAAAATGGACGTAGCCGTCTGGAAAAAGATGTGGGGACCTGCTGAGGTCAAGGAGTGGGTGCCAATCCCCAAACCACCCCCCGGTTGGGTTAAGAATGTCCCAGGAG…	aael014623- partial	gi|357616349|gb|EHJ70145.1|hypothetical protein KGM_21741 [Danaus plexippus]	EHJ70145	5.59567e-35	81	-	-	PTHR21698:SF2 (PANTHER); PTHR21698 (PANTHER); NON_CYTOPLASMIC_DOMAIN (PHOBIUS); SIGNAL_PEPTIDE_H_REGION (PHOBIUS); SIGNAL_PEPTIDE_C_REGION (PHOBIUS); SIGNAL_PEPTIDE (PHOBIUS); SIGNAL_PEPTIDE_N_REGION (PHOBIUS); SignalP-noTM (SIGNALP_EUK)		2	0	0	0
Ara_Comb-S-plus-L_C220	551	ACACTTTATGCTTCCGGCTCGTATGTTGTGTGGAATTGTGAGCGGATAACAATTTCACACAGGAAACAGCTATGACCATGATTACGCCAAGCTTGCATGCCTGCAGGTCGACTCTAGAGGATCCCAAGCAGTGGTATCAACGCAGAGTACAGGGACCACATACAATTATCGTCTCCATTTGTTCACTTGACAAATAATATCAACCACCAAAATGTTCAAACTCTTCATCTTCGCCCGCATCCTCGCCGTCGCCGCTGCCAAGCCTGGAGTCCTGCCAATAGCCTACACCTCGCCCTTCGCTGCGGCGTACACAGCCCCCGTAGCGGCAGCGTACACAGCTCCAGTAGCTGCAGCGTACACCGCACCAGTGGCCTACTCTGCCTATTCGGCTTACACCGC…	pupal cuticle protein c1b-like	gi|518202355|ref|WP_019372563.1|hypothetical protein [Pseudomonas aeruginosa]	WP_019372563	2.25218e-16	97	F:catalase activity; F:heme binding; F:metal ion binding; P:hydrogen peroxide catabolic process; P:oxidation-reduction process; P:tryptophan metabolic process; P:peroxidase reaction; P:methane metabolic process	EC:1.11.1.6	no IPS match		2	0	1	0
Ara_Comb-S-plus-L_C66	644	TTTTTGTTGATCGTTCGTGGCGTGACAGGGTCGTGCCAAAGGACATCATGCGGACATTACTGTTATGTATGTTGTGTGCAGTCACAGCTTATGCTCAATATGATTCGCCTACACCACCCCGGCTGCAAATTCCTGGAGCGATTATTGTAGGAAGACAAGGTGGATTTAGACAAGGAAGACTACAGGCCGCTCCAGTTCCAAACGGAGTACCAAGAATAAGGAGGCCTGGACTCGCAAGGCCATCTTTCAAATCAGTAGATGCAGCACCCCGCCCAAGTCTTCAATCTCTTGAGGAGCAATCCAAACCAGTAACAGAAGAACCTGAAGATGACATAGAAATCAACACACCAACTGCTTATGTACCGAATGTGTTCTCCACAGCGGAACCACAAAACGACT…	simila to cg8927	gi|357628598|gb|EHJ77870.1|hypothetical protein KGM_18691 [Danaus plexippus]	EHJ77870	5.11235e-106	88	F:structural constituent of cuticle	-	SIGNAL_PEPTIDE (PHOBIUS); SIGNAL_PEPTIDE_N_REGION (PHOBIUS); NON_CYTOPLASMIC_DOMAIN (PHOBIUS); SIGNAL_PEPTIDE_C_REGION (PHOBIUS); SIGNAL_PEPTIDE_H_REGION (PHOBIUS); SignalP-TM (SIGNALP_EUK); SignalP-noTM (SIGNALP_GRAM_NEGATIVE)		2	0	2	0
Ara_Comb-S-plus-L_C227	581	CAACGCAGAGTACAGGGCCTTTCTAGTTTTGACAGCTTTCAAAGCCTAAGGCTAAACCATGGCACCGCGGAAAAACAAAGTTGCGAAAGAAGAGGTGCAAGTGACCCTTGGCCCTCAACATTTGGTTGGAGAAACTGTTTTTGGAGTAGCTCACATTTTCGCATCATTCAATGACACTTTTGTGCATGTTACTGACTTGTCCGGTAGGGAAACCATTGCCAGGGTAACAGGAGGCATGAAGGTTAAAGCAGATCGTGATGAAGCTTCTCCTTACGCCGCTATGTTAGCCGCTCAGGATGTTGCGGAAAAGTGCAAGACACTTGGCATTACAGCTCTGCACATCAAACTACGAGCAACTGGAGGTAACAAAACCAAAACCCCAGGACCTGGTGCCCAGTC…	ribosomal protein s14	gi|315115391|gb|ADT80668.1|ribosomal protein S14 [Euphydryas aurinia] >gi|357617690|gb|EHJ70930.1| 40S ribosomal protein S14 [Danaus plexippus]	ADT80668	2.89823e-84	100	C:cytosolic small ribosomal subunit; F:structural constituent of ribosome; P:translation; P:ribosome biogenesis	-	IPR001971 (PIRSF); IPR001971 (PFAM); IPR001971 (G3DSA:3.30.420.GENE3D); IPR001971 (PANTHER); IPR018102 (PROSITE_PATTERNS); IPR001971 (HAMAP); SSF53137 (SUPERFAMILY)		2	0	3	0
Ara_Comb-S-plus-L_C120	629	AGTACCGAGCGAGCGCTTAAATGTAAAGTTCGCGCCAAAGTTTTAATTAAATTATTTTCTTTTTAGAACCAGTTATGTGGCAACAGGCGTTGACTTTCGCCTTTGCTGGCCTCGTCGTGATAGTGGAGTGCGGCTCCCCTGGGAAGGCGGCTCTGGGATGGGGAGAGCGTACCTTCTCTATTGTTGAAGTAAATCAAGCTGCCACGGCGTACAACCAGCTTGTCAAGCGGAAAGATGCAGCTGATGTCTCTGTAACATAGAACGTTTGGTCCGGGGATCCGGCTGATAGCGCGAAGGTTCTGTTCGATGGCAAGCCAGTCTGGACTGGATCAGGTTCTGCAACGTCAGCTACCTTCGCTGTCAAGAAAGGTGGTAGATACCAGATGCAAGTGGAACTTT…	chitinase	gi|357619128|gb|EHJ71822.1|viral-like chitinase [Danaus plexippus]	EHJ71822	2.9885e-99	88	F:chitinase activity; P:carbohydrate metabolic process; P:chitin catabolic process; P:cell wall macromolecule catabolic process	EC:3.2.1.14	IPR013540 (PFAM); IPR013783 (G3DSA:2.60.40.GENE3D); IPR013781 (G3DSA:3.20.20.GENE3D); IPR017853 (SUPERFAMILY)		2	0	5	0
Ara_Comb-S-plus-L_C190	524	AAATGAAAAAAAAAGGGAAGTTGGTTCCTTACCATCGCTTTTGTAGTTGCGTTTTCAGCATTATCATGGTTATTATGCTGTTATAATTCATAAGTCTAAAGTACGTGCTTCAAATTTTGTTAAACACGTGCAGTGATAAGACAATTTAATATTTTAAACAGTTATATGATTACCTGCTTTTATTTGACAAATTGCGCTAGACCGCATAAATAAAATGGCAGCCCTACCACGTAGAATAATCAAAGAGACACAGCGATTGATGCAGGAACCAGTGCCGGGTATCAGTGCGGTGCCTAGCGAAAACAATGCACGTTATTTTCATGTAATTGTCACCGGTCCGGAAGACTCGCCATTTGAAGGAGGTCTATTCAAATTAGAACTATTTCTTCCAGAGGACTA…	bendless	gi|357626324|gb|EHJ76453.1|ubiquitin conjugating enzyme E2 [Danaus plexippus]	EHJ76453	2.3988e-53	100	C:nucleus; C:UBC13-UEV1A complex; C:perinuclear region of cytoplasm; F:ubiquitin-protein transferase activity; F:acid-amino acid ligase activity; F:ubiquitin conjugating enzyme binding; F:ubiquitin protein ligase binding; P:protein polyubiquitination; P:axon target recognition; P:grooming behavior; P:flight behavior; P:jump response; P:photoreceptor cell morphogenesis; P:positive regulation of mi…	-	SM00212 (SMART); IPR000608 (PFAM); IPR016135 (G3DSA:3.10.110.GENE3D); PTHR24067:SF79 (PANTHER); PTHR24067 (PANTHER); IPR023313 (PROSITE_PATTERNS); IPR000608 (PROSITE_PROFILES); IPR016135 (SUPERFAMILY)		2	0	1	0
Ara_Comb-S-plus-L_C30	1557	ACATTCGCCACAAACGCTTCGTGGTGATCAGACGTGGTATATATTATACAGAACAATGAAGATCTTGGTAGCCTTCCTCGGGCTGGTCGCGCTGACGGTGGCCACGCCATCCGTCTCACCGAGCAAAGTCGTCTGTTACTACGATAGCAAGAGTTATGTCCGCGAATCGCAAGCTCGCATGCTGCCTTTGGATTTGGACCCGGCGCTCTCGTTCTGCACCCACTTGGTCTACGGCTATGCTGGAATACAACCCGACACTTACAAAATGGTATCTCTGAACGAGAACCTGGATATTGATCGCAATCATGCCAACTACAGAACTCTTACCAACTTCAAAACCAAATACCCGGGCCTCAAAGTTCTCCTATCTGTTGGTGGAGATGCAGACTTAGAAGAAGA…	imaginal disc growth factor 4	gi|357625069|gb|EHJ75621.1|hemocyte aggregation inhibitor protein precursor [Danaus plexippus]	EHJ75621	0	95	C:extracellular region; F:chitinase activity; P:carbohydrate metabolic process; P:chitin catabolic process; P:multicellular organismal development; P:cell wall macromolecule catabolic process	EC:3.2.1.14	IPR011583 (SMART); IPR001223 (PFAM); IPR029070 (G3DSA:3.10.50.GENE3D); IPR013781 (G3DSA:3.20.20.GENE3D); IPR015520 (PTHR11177:PANTHER); PTHR11177 (PANTHER); SIGNAL_PEPTIDE_H_REGION (PHOBIUS); SIGNAL_PEPTIDE_N_REGION (PHOBIUS); SIGNAL_PEPTIDE (PHOBIUS); NON_CYTOPLASMIC_DOMAIN (PHOBIUS); SIGNAL_PEPTIDE_C_REGION (PHOBIUS); IPR029070 (SUPERFAMILY); IPR017853 (SUPERFAMILY); TMhelix (TMHMM)		2	0	15	0
Ara_Comb-S-plus-L_C218	539	CTTTTTTAACTTGATTCTTTGCCGTGTCGTTTCGGCGAAGACCGCCAGTATGAAGTACAATAAGCTGGTAACGTCCTCCAGGAGGAAAAACAGGAAGAGGCATTTTAGCGCCCCTTCACATATCAGAAGAGTTCTGATGTCTTCTCCTTTATCCAAGGAACTGAGGCAGAAGTTCAATGTTAAATCTATGCCAATCCGCAAAGACGACGAAGTTCAGGTTGTACGAGGACATTACAAAGGCCAACAGGTTGGCAAAGTTGTCCAAGTGTACCGTAAGAAGTTTGTAGTGTACATTGAGAGGATCCAGAGAGAGAAAGCTAACGGTGCCAGTGCTTATGTCGGCATCCACCCCTCCAAGTGTGTAATTGTTAAACTAAAGACGAACAAGGATCGTAAAGT…	ribosomal protein l26	gi|315115475|gb|ADT80710.1|ribosomal protein L26 [Euphydryas aurinia]	ADT80710	5.42009e-62	98	C:large ribosomal subunit; F:structural constituent of ribosome; P:translation; P:ribosome biogenesis	-	IPR005824 (SMART); IPR005824 (PFAM); IPR005756 (TIGRFAM); IPR014722 (G3DSA:2.30.30.GENE3D); IPR005756 (PANTHER); IPR005825 (PROSITE_PATTERNS); IPR008991 (SUPERFAMILY)		2	0	1	0
Ara_Comb-S-plus-L_C135	635	CAGGGCTGCCGGGCTGAGTTTCAAGCGCGGACGTCGCGACACACACACAGACACAGACAACATGAGGATTAGTGCACGATTCGCGATTTTGGCCCTTTGCATAGCGTATGCTCAGGCGGGAATTCTTCTACAACATGCGCCAGCTTGTCCCGAATCCTATGGAGTTCAGGCTTACGCCCACCCCGAGCTTTGTGACCAATTCTTCCTGTGCACAAATGGAACCCTCACCGTAGAGACCTGTGAAAATGGTCTCCTGTTTGACGGCAAAGGTGCTGTACACAATCACTGCAATTATAACTGGGCTGTTGAGTGTGGAGAGAGAAAGGCTGACTTAACACCATACTCGTCCCCCGGTTGCGAATACCAGTTCGGTATTTACCCAGACAGTGCGGAATGTTC…	peritrophin a	gi|357620102|gb|EHJ72410.1|cuticular protein analogous to peritrophins 3-D1 [Danaus plexippus]	EHJ72410	1.59323e-127	95	C:extracellular space; F:chitin binding; F:structural constituent of peritrophic membrane; P:chitin metabolic process; P:multicellular organism reproduction; C:membrane	-	IPR002557 (SMART); IPR002557 (G3DSA:2.170.140.GENE3D); IPR002557 (PFAM); PTHR23301:SF8 (PANTHER); PTHR23301 (PANTHER); SIGNAL_PEPTIDE_H_REGION (PHOBIUS); SIGNAL_PEPTIDE_C_REGION (PHOBIUS); SIGNAL_PEPTIDE (PHOBIUS); NON_CYTOPLASMIC_DOMAIN (PHOBIUS); SIGNAL_PEPTIDE_N_REGION (PHOBIUS); IPR002557 (PROSITE_PROFILES); IPR002557 (PROSITE_PROFILES); IPR002557 (SUPERFAMILY); IPR002557 (SUPERFAMILY)		2	0	1	0
Ara_SSH-S-L_C128	720	GCGATAGTCGTCAGACATGTCGCATAGGAAATTCTCGGCGCCTCGCCATGGATCTATGGGATTCTATCCTAAGAAGAGATCCCGCCGCCATCGTGGTAAGGTTAAGGCTTTCCCTAAAGATGACTCCAGCAAGCCGGTGCATCTTACTGCCTTTATCGGCTACAAAGCTGGTATGACCCACGTGGTCCGTGAACCTGACCGTCCTGGTTCAAAGATCAACAAGAAGGAAATAGTAGAAGCTGTAACCATCATTGAGACTCCCCCCATGGTCTGTGTCGGAGTTGTTGGTTACATTGAAACACCGCATGGTCTTCGTGCTTTGTTGACCATATGGGCTGAGCACATGTCTGAAGACTGTCGCCGCCGTTTCTACAAGAACTGGTATAAATGCAAGAAGAA…	ribosomal protein l3	gi|268306352|gb|ACY95297.1|ribosomal protein L3 [Manduca sexta]	ACY95297	3.72117e-146	99	C:ribosome; F:structural constituent of ribosome; P:translation; P:ribosome biogenesis	-	G3DSA:3.30.1430.10 (GENE3D); IPR000597 (PFAM); G3DSA:4.10.960.10 (GENE3D); G3DSA:2.40.30.10 (GENE3D); PTHR11363 (PANTHER); IPR019926 (PROSITE_PATTERNS); IPR009000 (SUPERFAMILY)		2	0	1	2
Ara_Comb-S-plus-L_C138	496	TTCAAGCTTTAGCATTCGCAGTATCAACAATGTCCGCTAAGTTCGTTGCCATCCTCGCTCTGGCCGTCACCGCCTCAGCCCTGCCTGTAGCTCCAGTCGCCCAAATCTCTTACCCCGAAGCACCCGCTCAATACGACTTCCAGTACTCCGTGCACGATGGTCAAAGCGGAGACGTGAAGCAGCAGCAGGAGGCCCGCGCCGGAGACGCCGTGCATGGCTCCTACTCTCTGGTGCAACCCGACGGTGTGCACCGCATCGTAGAGTACACCGCCGACAAGGAGCACGGATTCAACGCCAATGTACGTTACGAAGGACAACCCATCCAAGCTCCAGCACCCGCCAAGATTGCGTACGCTGCACCCATCGCCAAGGTGGCTTACTCTGCTCCCATCTCCTACT…	cuticle protein 7	gi|290560632|ref|NP_001166684.1|cuticular protein RR-2 motif 76 precursor [Bombyx mori] >gi|223671254|tpd|FAA00579.1| TPA: putative cuticle protein [Bombyx mori]	NP_001166684	4.09865e-49	69	F:structural constituent of cuticle	-	IPR000618 (PRINTS); IPR000618 (PFAM); PTHR12236 (PANTHER); IPR000618 (PROSITE_PATTERNS); SIGNAL_PEPTIDE (PHOBIUS); NON_CYTOPLASMIC_DOMAIN (PHOBIUS); SIGNAL_PEPTIDE_N_REGION (PHOBIUS); SIGNAL_PEPTIDE_H_REGION (PHOBIUS); SIGNAL_PEPTIDE_C_REGION (PHOBIUS); IPR000618 (PROSITE_PROFILES); SignalP-noTM (SIGNALP_GRAM_NEGATIVE); SignalP-TM (SIGNALP_GRAM_POSITIVE); SignalP-noTM (SIGNALP_EUK); TMhelix (TMHM…		2	0	0	0
Ara_Comb-S-plus-L_C153	564	TCCCAAGCAGTGGTATCAACGCAGAGTACAGGGACAGTTTTGTGCTGATCTGTGCATCATGAAGACCTTGTTCGTACTCGCTATCTGCATCGTTGCGGCTCAGGCCCTTACCGACGAACAGAAGGATAAGTTGAAGAAGCATAGATCGGAATGTCTCGCTGAGACGAAGGCCGACGAGCAGCAGGTGAACAATCTGAAGACCGGAGACTTCAAGACCGAGAATGAACCTCTGAAGAAGTACGCCCTGTGCATGCTGATCAAGTCAGAGCTGATGACCAAAGATGGAAAATTCAAGAAGGATATTGCTCTTGCCAAAGTTCCTAACGCGGCTGAAAAACCAGCGGTTGAGAAGCTGATCGACACCTGCTTGGCCAACAAGGGCAACACTCCCCACCAGAC…	antennal binding protein	gi|1146410|gb|AAA85090.1|sericotropin [Galleria mellonella]	AAA85090	2.49126e-78	92	F:odorant binding	-	IPR006170 (SMART); IPR023316 (G3DSA:1.10.238.GENE3D); IPR006170 (PFAM); PTHR11857 (PANTHER); TRANSMEMBRANE (PHOBIUS); NON_CYTOPLASMIC_DOMAIN (PHOBIUS); CYTOPLASMIC_DOMAIN (PHOBIUS); IPR023316 (SUPERFAMILY); TMhelix (TMHMM)		2	0	3	0
Ara_Comb-S-plus-L_C43	468	GCTTCCGGCTCGTATGTTGTGTGGAATTGTGAGCGGATAACAATTTCACACAGGAAACAGCTATGACCATGATTACGCCAAGCTTGCATGCCTGCAGGTCGACTCTAGAGGATCCCAAGCAGTGGTATCAACGCAGAGTACAGGGAGGGTACATCCAGCTTCGGTAAACGTCGAAATAAGACACATACATTGTGTAGAAGATGTGGGAGATCGTCCTATCATATCCAAAAATCTAAATGTGCTCAGTGTGGTTATCCTGCAGCTAAGTTACGAGCATACCACTGGTCAGTGAAGGCGAAAGCAGGAAGACCACAGGTACTGGCCGTATGCGTCACCTTAAAATTGTCAGAAGGCGATTCCGCAACGGTTTCAAGGAAGGCCTACCTACACCCAAAAAAG…	ribosomal protein l37	gi|49532862|dbj|BAD26666.1|Ribosomal protein L37 [Plutella xylostella]	BAD26666	3.19505e-38	100	C:ribosome; F:structural constituent of ribosome; F:rRNA binding; F:metal ion binding; P:translation; P:ribosome biogenesis	-	no IPS match		2	0	2	0
Ara_Comb-S-plus-L_C158	473	ATTCTTCATCTTCAACAAGTGTTCGCTTGGTAGAGAATAGAGATTCATTTCAGTTTATAACTCGCCGTGGATGGATTATAGTCTAGTTAATAATAAATTTATTAACAAGACATAAGTCTAAACACCATATTTTTTACAAAAAGACTGAAATACTTTACTATGAATCCACTAAGCCAAATTGTACGCGCTACGCGCCCTATTTATCGTAAGTTGTCAACCACGCCCGTGACGTCGTCAGCAAAGCCTATTCCAAGCACTGGCATCTGCTTTGAGTTAAACGATGAACAGAAAGCCCTGCAAGAACTGGCTCGCAAATTCACAAAAGAGGAGATCGTCCCAGTCGCCGCTCAGTATGACAAAAGCGGGGAATACCCGTGGCCCATCATAAAGAAAGCCTGG…	medium-chain specific acyl- mitochondrial precursor	gi|283993133|gb|ADB57042.1|acyl-CoA dehydrogenase [Heliothis virescens]	ADB57042	8.07711e-55	94	F:acyl-CoA dehydrogenase activity; F:flavin adenine dinucleotide binding; P:oxidation-reduction process; P:electron transport	EC:1.3.99.3	IPR013786 (G3DSA:1.10.540.GENE3D); IPR013786 (PFAM); PTHR10909:SF240 (PANTHER); PTHR10909 (PANTHER); IPR009100 (SUPERFAMILY)		2	0	1	0
Ara_Comb-S-plus-L_C191	636	ACTACCATACAGGACACTGAACCGACGCGAATCGCGATGCAGTCGCGACACTAGCCATTCCAAATTTAAAACTTTTTTTTTTCAAAACGACCGCACTCGGTCATTTTACATTTTGACAAGCTGTCAGTTTTGCGCGCCATTTTCGTTTGTGTTTTTTTTTGTTTGTGTATTGCTTTTGTTTCCTGCATGTTGATTGGCTGCTTTGCGAATAAGGGTCATCATGTCTCAAAATTGCAAATCGACGTACACAGCAGCGACGACAAGGGACGCGAATAACAACACCCTGTACCATGGAGGCACGACGCAAGGCTATGGAGGTCGAGGGTATACGCCACCCAGTGTCACCAGTAACGGAAACTATCAGCAAGTGACGGCGAAAGTGCTGTTCGGCAGCGTGAC…	---NA---	-	-	-	-	-	-	NON_CYTOPLASMIC_DOMAIN (PHOBIUS); SIGNAL_PEPTIDE (PHOBIUS); SIGNAL_PEPTIDE_H_REGION (PHOBIUS); SIGNAL_PEPTIDE_N_REGION (PHOBIUS); SIGNAL_PEPTIDE_C_REGION (PHOBIUS)		2	0	0	0
Ara_Comb-S-plus-L_C304	471	GTACTTGTCTATTCCTTCTTCCTTTTCGTGCGGCCGTGTCACCGCGTGGTTCGCAGCCGCGTTTCGTGAAAGAAACAATTTCAAAATGGCTATCAGACCTGTGTACAGGCCCCAAATCGTCAAAAAGAGGACGAAAAGATTCATCAGACATCAGTCTGATCGATATGACAAACTCAAACGTAATTGGCGTAAACCCAGAGGTATTGACAACAGAGTGCGTAGGCGTTTCAAGGGCCAGTACTTGATGCCAAGCATTGGTTACGGTTCAAACAAAAAAACCCGTCACATGCTCCCCAATGGCTTCCGCAAGGTCCTAGTCCACAATGTCCGTGAGCTGGAAATCCTCATGATGCAGAACAGGAAATACTGCGCAGAAATAGCTCACGGAGTATCTTCTAA…	ribosomal protein l32	gi|389610903|dbj|BAM19062.1|ribosomal protein L32 [Papilio polytes]	BAM19062	1.48717e-86	99	C:ribosome; F:structural constituent of ribosome; P:translation; P:ribosome biogenesis	-	IPR001515 (PFAM); PTHR23413 (PANTHER); IPR018263 (PROSITE_PATTERNS); IPR001515 (SUPERFAMILY)		2	0	3	0
Ara_Comb-S-plus-L_C599	421	AGTATAAGCCGGTGTGTTGTTTAGTGTGCACGTCAGTTTGACAACTTGCGTTTAGTTTTGGCGGGTTTTTTTGACAATACAAAAATGTCACGAAGATTATCAAAACGCTTTTTGACTCCCGCTGAAGAATATAAGTGTCCTCTATCAGCGGAAACCCAAGCTATAGCGGAGGAACAATTAAGAGAGACCGAAAACTCGAGGTCTCAAGCACTACAGGCGCTGAGAAGCTGGATGGAGCAAAACCCAAAGTTTTCAGCGATCAGAATGGATGCAAACTATTTGCTTCGTTATTTGCGCACCAAGAAATTCAGTGTGCCAATGGCCCAAGAGACGATTGAACGCTACATACTTCTCAGACAGTCCTGGGGTATCGCCTTTAACCAGCTGGACTATACATTG…	alpha-tocopherol transfer	gi|357609712|gb|EHJ66598.1|hypothetical protein KGM_08841 [Danaus plexippus]	EHJ66598	1.376e-61	96	C:intracellular; F:transporter activity; P:transport	-	Coil (COILS); IPR011074 (SMART); G3DSA:1.10.8.20 (GENE3D); IPR011074 (PFAM); PTHR10174 (PANTHER); PTHR10174:SF28 (PANTHER); IPR011074 (SUPERFAMILY)		1	0	0	0
Ara_Comb-S-plus-L_C596	434	TACTGTCCACTGTGTCTGTTCGCGGTGGAACAACTCGAAACTATGCTCAAGAGTAACCGCAGTGAATAGAGTATCCGCAAAGCCCTTGACGGTCTCTGCACTCACCTCTCGGCTAAACTCCGCACTGAATGCGTGAACTTCGTCGACACGTACACCAACCAACTAGTCGAGATGCTCGTAGCAAATTTCAATGCTCGAGAAATATGCGTCTACCTGAATCTGGGCAAGGACAATAAGAAATACACTGATCCCTTGGCTCTCTCTCACTCCTCCATCGACAAGTTCCACGACAACCCGAGCCTAACAGGCGACAGGAACAACAGGAAGCGACCGATGCTGACCAAGGAGATGCTGGAAAATGGAGAGGGAGATATAATTACTGACGAGATACCATACAAC…	saposin- isoform b	gi|315306480|gb|ADU03994.1|saposin-like protein [Bombyx mori]	ADU03994	1.08301e-48	80	C:lysosome; C:fusome; P:sphingolipid metabolic process; P:dsRNA transport	-	no IPS match		1	0	0	0
Ara_Comb-S-plus-L_C593	589	AGTAACGGTCGACATCAGTAACCATGAAGATGTGGTTGTGGACGGTCGTGCTGCTAGCGGTCACCACAACGACTTTCTGCACGCCACTTATAAATGAACTCGCACCGGGAAAAGAACGGCCGAAGCGTGGTTCAGTAAAACAGCCTCAAGATGAACCAGCAATTGCAGAAATTTCAACAGAAATACCAACAAATACGAGTCTCAACGAAGGTACTCCAGTTGAATTTGGAGATGAAATCGTAGAAGAGATTGCAATACTTGCGAAAGCGGCTGAGGTCGCCGATACTAAAGTAGACTATTCGGGCGCACAGCTATGGAAAGTCTCTACGGAGAAAACTGGTGTTCGAGCGACTCTGGGAAGACTGCGTCGTAGAAACCTTATATCTACTTGGGCTGGTA…	carboxypeptidase b-like	gi|357624231|gb|EHJ75089.1|molting fluid carboxypeptidase A [Danaus plexippus]	EHJ75089	5.52934e-58	79	C:membrane; F:metallocarboxypeptidase activity; F:zinc ion binding; F:acetylglucosaminyltransferase activity; F:protein xylosyltransferase activity; P:proteolysis; P:chondroitin sulfate biosynthetic process	EC:2.4.2.26; EC:3.4.17; EC:2.4.1	IPR003146 (PFAM); IPR003146 (G3DSA:3.30.70.GENE3D); SIGNAL_PEPTIDE_H_REGION (PHOBIUS); SIGNAL_PEPTIDE_C_REGION (PHOBIUS); SIGNAL_PEPTIDE_N_REGION (PHOBIUS); NON_CYTOPLASMIC_DOMAIN (PHOBIUS); SIGNAL_PEPTIDE (PHOBIUS); SignalP-noTM (SIGNALP_EUK); IPR009020 (SUPERFAMILY); TMhelix (TMHMM)		1	0	0	0
Ara_Comb-S-plus-L_C293	514	CATAAAACAATAACGCAAAAACAAAAAACAAGTCGTAATTTGTAATCTAAATTGGTCGCCTACTTCGTTTTGTAAATTACAGTGAGCATATCACTTCAAAATGAAATTTCAATATAAAGAAGAACATTCATTTGAGAAGAGAAAGACCGAGGGCGAAAAAATACGCAGAAAATATCCAGATCGCGTTCCAGTAATTGTTGAGAAAGCCCCAAAAGCTAGACTGGGTGATCTCGACAAAAAAAAGTATTTGGTGCCATCCGATTTAACTGTGGGCCAATTTTACTTTTTGATCAGAAAACGGATCCATCTACGCCCAGAAGATGCATTATTTTTTTTGTTAACAACGTAATACCTCCCACTTCTGCAACAATGGGCTCGCTGTACCAGGAACATCATGAT…	gamma-aminobutyric acid receptor-associated 1	gi|345492299|ref|XP_003426810.1|PREDICTED: gamma-aminobutyric acid receptor-associated protein-like [Nasonia vitripennis]	XP_003426810	4.84098e-52	97	C:pre-autophagosomal structure; C:autophagic vacuole membrane; C:lysosome; C:smooth endoplasmic reticulum; C:Golgi apparatus; C:cytosol; C:microtubule; C:microtubule associated complex; C:actin cytoskeleton; C:extrinsic component of membrane; C:cytoplasmic vesicle membrane; C:dendrite membrane; C:dendrite cytoplasm; C:cell body; F:microtubule binding; F:beta-tubulin binding; F:GABA receptor bindi…	-	G3DSA:3.10.20.90 (GENE3D); IPR004241 (PFAM); PTHR10969:SF26 (PANTHER); IPR004241 (PANTHER); IPR029071 (SUPERFAMILY)		1	0	2	0
Ara_Comb-S-plus-L_C598	403	AGACGTTTGACTTTCGAACGAGAGTGTCCGATGCGCGGGAAATATTTGATTTGGCGGCATTTCGAGGCGATCTTTTTGACGTTTGCATAATAAACACAATGTTTTGATTACGGGTATATGTTGTGCACTAAGTTAATAAAAATGGATGTTTTCGTTAGAATTTAATGTTGGCTGAAAATATAAGGAAAAGGCTGACATTGCTTAAAATAGAGTGTATTGAATAAGTGTTCTTCAGTGAAAGTGTAAACTTTATTTCAAAATGAAGCCTTCGCAAAACATATTTTGTGGATTACTATTTTTATTGGCTGTATCAATAGATATTGTGCAGCCGCTGTGTGTTCTGGAATCAGATTTCGGATTTAAAATAAACTGTGCCTTTAAAAAGTCTGGACTGTTCAG…	mind the isoform e	gi|357602695|gb|EHJ63488.1|eukaryotic translation termination factor 1 [Danaus plexippus]	EHJ63488	3.00086e-09	100	C:extracellular region; F:chitin binding; F:translation release factor activity, codon specific; P:chitin metabolic process; C:ribosome; P:'de novo' cotranslational protein folding; P:regulation of translational termination; C:translation release factor complex	-	SIGNAL_PEPTIDE_N_REGION (PHOBIUS); SIGNAL_PEPTIDE (PHOBIUS); NON_CYTOPLASMIC_DOMAIN (PHOBIUS); SIGNAL_PEPTIDE_H_REGION (PHOBIUS); SIGNAL_PEPTIDE_C_REGION (PHOBIUS); SignalP-noTM (SIGNALP_EUK); TMhelix (TMHMM)		1	0	0	0
Ara_Comb-S-plus-L_C292	632	AAAATAATTCATGGCGGATCGCCTTGCAACAAAACATTAAAATCGCGCTAATTATTATCAAAACATCAGATTATCAAAACAAAATGTCCACAGTCGTATCTGACTGTTTCACTATCGGCAGCATAGTTGCTACTCGGACATGCTATAACGAAGATATTGAAGGCGAAGTTTTAGCTTTCGATCCACAAACTAAAATGTTAATTTTGAAATGTCCCTCATCGAGTGGAAATCCTAAACGCCACGACGTGAATATCGTCAACCTATCGCTGGTCAGCGACGTTCAGATTAAAAAAGAAGTTACAACTGTTCCGGAACCACCACAATCTTTAAATTTGCACAGACTCAACACGAGAGTTAGAAATTCCATAGAAAATAAAAGAAGATTAGTTTCAGCATTAC…	protein lsm12 homolog	gi|389612674|dbj|BAM19758.1|similar to CG15735 [Papilio xuthus]	BAM19758	2.49747e-125	99	-	-	IPR019181 (SMART); IPR019181 (PFAM); PTHR13542 (PANTHER)		1	0	0	0
Ara_Comb-S-plus-L_C595	570	ACATGGTGGTATGATGTACAGTTTGATAGATCGTGCAATTTTTTCCTATCTTAGGATCTAGTGTTAAATGTAGTGGAAAGTGTAGTGTGTATATAATATTTTGTTAAATGTCGTGACAGTGACTAAAAATGCAGTTTTACAAGGAAAGGATTCTCAACGCTGCCCAGTTAAAAAGACTTAGTGAACACAAATATTCGTGTACAAATGCTAGTTTATTAGACGCTTGGCTTCAGCCCTGGTGGTGCTGGCTGGTCTCGAAGACGCCGTTATGGCTAGCACCGAATCTCATTACCATCTTAGGTTTAATAGTCAATATAGTCACCACACTTATTTTGATTTGGTACAGTCCAGATGCTAGACAAGAACCACCTCGATGGGCGTGCGCTCTCTGTGCGCTTG…	choline ethanolaminephosphotransferase 1-like isoform 2	gi|512912764|ref|XP_004927736.1|PREDICTED: choline/ethanolaminephosphotransferase 1-like isoform X1 [Bombyx mori]	XP_004927736	1.85792e-82	100	C:membrane; F:phosphotransferase activity, for other substituted phosphate groups; P:phospholipid biosynthetic process	-	IPR000462 (PFAM); IPR014472 (PANTHER); PTHR10414:SF38 (PANTHER); IPR000462 (PROSITE_PATTERNS); CYTOPLASMIC_DOMAIN (PHOBIUS); CYTOPLASMIC_DOMAIN (PHOBIUS); TRANSMEMBRANE (PHOBIUS); TRANSMEMBRANE (PHOBIUS); NON_CYTOPLASMIC_DOMAIN (PHOBIUS); TMhelix (TMHMM); TMhelix (TMHMM)		1	0	0	0
Ara_Comb-S-plus-L_C597	515	AATCATGGAACAAGCTTTAAATCAGTGATCACACATCTTAACCAGACAATCAAAATGAAGGTCGTAGTCTGCTTTTTCGCGTTGGTCGCCATCACCGTCGCCCGTCCTGAAGACACCTACACTGATCGTTATGACAATATCGATCTGGACGAAATTCTCAACAACCAACGTCTACTACGGGTTACGTCAAATGCATTTTGGGTGAAGGGAAATGCTCACCCGAAGGAAAGGAACTTCAATCACACATGCAAGAAGCCCTCGAGAATGATTGCGCTAAGTGCACTGAAACTCAGAGGAAAGGAACGAGAAAGGTCATCGGTCATCTTATTAACAATGAGCAGGAGTACTGGAACCAACTCGCCGCCAAATTTGACCCTGACCACAAACTAACTGCAAAAT…	chemosensory protein	gi|168472697|gb|ACA24124.1|chemosensory protein 3 [Bombyx mandarina]	ACA24124	3.7168e-39	85	-	-	IPR005055 (PFAM); IPR005055 (G3DSA:1.10.2080.GENE3D); SIGNAL_PEPTIDE (PHOBIUS); SIGNAL_PEPTIDE_C_REGION (PHOBIUS); SIGNAL_PEPTIDE_H_REGION (PHOBIUS); NON_CYTOPLASMIC_DOMAIN (PHOBIUS); SIGNAL_PEPTIDE_N_REGION (PHOBIUS); IPR005055 (SUPERFAMILY)		1	0	0	0
Ara_Comb-S-plus-L_C294	513	GGTATTGATTTATTGTTGTTTAACAAGAGAGGACGGACATTAACAGAGACAAGATGAAGTCATTAATAGCGATTACACTCTTCGTCGCGGTGTCTGCATTACCTCCACCAAACATTCAGATCCCAGAAGAAAAAAATCCCATTGTTTTTAGACACTGGGAACCAACACCCGAGTCTGACTTCAGGAAGCACCAGGTTGAAAATATCCGCCATGAAAATATTTTAAATGCATTACCATTTAAATTCCCTAATAATTATGAAGCAAATGACTATTTTAACGGCAAACAAATTACCCCTGATGATATCATAAACGCCCTTAATGTTATCAAGCACATTCTTAATAGCAATAAAGAAATCGACGATGATGATAAAGCTCTAATAATAGCAATCAATGATGGTA…	---NA---	-	-	-	-	-	-	SIGNAL_PEPTIDE_C_REGION (PHOBIUS); SIGNAL_PEPTIDE_H_REGION (PHOBIUS); SIGNAL_PEPTIDE_N_REGION (PHOBIUS); NON_CYTOPLASMIC_DOMAIN (PHOBIUS); SIGNAL_PEPTIDE (PHOBIUS); SignalP-noTM (SIGNALP_EUK); SignalP-TM (SIGNALP_GRAM_POSITIVE)		1	0	0	0
Ara_Comb-S-plus-L_C594	521	GTTCCTTGCAAACGATATTATATTCGGTTACTGGTTTAGTAACCGGTTAGCGGTTAATAATTCACTTTCGGCTCGTACAGCGTAACGACTAACGACGCGAGCCATTATATTACTAGTGACGAGTATAGCATATCCTTTTACACTCGAACAATGCCTGGAAATAAAGTCAACGGAGTCAATGGAACTGCACGTAAAATGGCTACACTGGAGCAGCTCTTTCAGCCGATTCAGCCGAGGATTGACGATACCGGCAACAAGGTCACTGTAGTCGGTACGGGTCAAGTTGGGATGGCTGCTGTATTCTCTATGCTAACACAGGGTGTTACAAACAACATTGCATTGGTTGACGTCATGGAGGACAAGTTGAAAGGCGAGATGATGGATCTTCAGCACGGCTCC…	lactate dehydrogenase a	gi|156255210|ref|NP_001095933.1|lactate dehydrogenase [Bombyx mori] >gi|151933948|gb|ABS18410.1| lactate dehydrogenase [Bombyx mori] >gi|164523643|gb|ABY60854.1| lactate dehydrogenase [Bombyx mori]	NP_001095933	1.62533e-55	92	C:cytoplasm; F:L-lactate dehydrogenase activity; P:glycolytic process; P:cellular carbohydrate metabolic process; P:oxidation-reduction process; P:gluconeogenesis; P:cysteine metabolic process	EC:1.1.1.27	IPR001557 (PRINTS); IPR016040 (G3DSA:3.40.50.GENE3D); IPR001236 (PFAM); IPR001557 (PANTHER); PTHR11540:SF8 (PANTHER); SSF51735 (SUPERFAMILY)		1	0	0	0
Ara_Comb-S-plus-L_C418	378	CTTTTTTAAAAAATAATATAATTAATGTTAGTTTGTCTTAAATATTATAGCTGCTGCGTTAAATAATTAATATAGGATTATTTAACCTTATTGGTTTCATTTGAAGGATGAGTACGAAAATCATCAAAGCGAGCGCTGTCGAGCCTGATGGCTTCGAGACCTCGATCTCGCAGGCGTTGGTCGAGTTGGAAACCAACTCCGACCTGAAGGCTCAACTCAGGGAGTTGTACATTACAAAAGCTAAAGAAATTGAACTGCACAACAAAAAATCAATCATCATCTATGTGCCAATGCCCAAACTGAAGGCATTCCAGAAGATTCAAATAAGATTGGTCCGTGAGCTTGAGAAGAAATTCAGTGGCAAGCATGTTGTGTTCA	ribosomal protein s7	gi|315115401|gb|ADT80673.1|ribosomal protein S7 [Euphydryas aurinia]	ADT80673	1.56115e-53	98	C:ribosome; F:structural constituent of ribosome; P:translation; P:ribosome biogenesis	-	IPR000554 (PFAM); IPR000554 (PANTHER); PTHR11278:SF0 (PANTHER); IPR000554 (PROSITE_PATTERNS)		1	0	1	0
Ara_Comb-S-plus-L_C611	327	CAGTGCGCGGTGGACTGGCGCGCACGTTGCACGTCAACTTAATTCAACCTTCGCGCCAAAACCATTCTAACTATTTTAATTATAAGGCTAAGACTGTAGCCATGAATAGAATATAAAACGAATAAATAAATCTATAATTTTGAAGTGATATTTTAAAGTGATATTTTTATATAGTAATAGTAGTGTAGAAGTCAAACAAGATGTACAAATTTTTATTTTATTTTGCTTTGTTAATTTCCTATGGGTATGCAGAGATATTAAATTTAGCCGGTGGCCCGAAGACCGATTATACCTTCCCGAAAGGCTTCCTATTTGGCGTTTCGACCG	glycoside hydrolase	gi|357610630|gb|EHJ67069.1|glycoside hydrolase [Danaus plexippus]	EHJ67069	0.000176495	92	F:hydrolase activity, hydrolyzing O-glycosyl compounds; P:carbohydrate metabolic process	-	NON_CYTOPLASMIC_DOMAIN (PHOBIUS); TRANSMEMBRANE (PHOBIUS); CYTOPLASMIC_DOMAIN (PHOBIUS)		1	0	0	0
Ara_Comb-S-plus-L_C417	373	TTTTTTTTTTTTTTTTATAAATAATCCTAATTTATATTCATTTTCATAGACAAAATAAGAAATGCACAAAATTACTGTATTTCGAATAATGTTTTGGGGATTTACCTATAAAAAAGCTTGGTATAATATAAAGTTGACACAAGACATAAAATATTCTTGCCATACAAAAATGTACCATCCATAAAATTTTCATTGATAAATTCCAAATAATTTGTAAACTCATTTAAACGTTGGAATGACAAAAGTTAATCTATCACAAATTTCGATCTTTTTTAATTTCTCAAAGACTGACTAATCTTACTATAATCTTATATATTTAATGTGTTTATTGTATTTTAAATGAATAATCTCGCACCCAACAATCACACATTCC	---NA---	-	-	-	-	-	-	CYTOPLASMIC_DOMAIN (PHOBIUS); TRANSMEMBRANE (PHOBIUS); NON_CYTOPLASMIC_DOMAIN (PHOBIUS); TMhelix (TMHMM)		1	0	0	0
Ara_Comb-S-plus-L_C422	556	CCTATTGTTGTTTTATTTATTAGGAAATTTTGAGTTTCATGTAGTTTGCAAATATAAACACTATGTCTGATACTGAGAGGCTTGTGGACAATGATGGGCCTTCAAGAGAGACCTCAAATAATGGTTCTGAAGGTGACCGGCCAGTACCATCGGAACGAGAAGCATATTTTCATGCACTTCGTCTATGGATCCAGCAAGCACAGATGTATCAAAATATATCAAGTTGTTTCCCTTACTATATGATGACATTGCAGGGACTCCAACAAAGCCCAACAAATGTTCCTTTACTCAACAACAACTATCAATTTCAAGGACAGCAGTTTCCATTTCAAGTGCCTATTCCTCCTCGACCACCAGCAGAAAATCAAGTTCCAGCTGATCCTTTATCACCAGCGGAAA…	protein fam8a1-like	gi|357614282|gb|EHJ69000.1|hypothetical protein KGM_11100 [Danaus plexippus]	EHJ69000	1.58343e-61	84	-	-	PTHR13659 (PANTHER); NON_CYTOPLASMIC_DOMAIN (PHOBIUS); TRANSMEMBRANE (PHOBIUS); CYTOPLASMIC_DOMAIN (PHOBIUS); TMhelix (TMHMM)		1	0	0	0
Ara_Comb-S-plus-L_C606	566	AAAATATTTTTATAATTATTTGATAAATCGTAGGCTTGTGGTCTTTTGTTAAGTATTCTCGTTCCGATAAGTGTATCATTTCGCGTGAATAGAATAAATCATGATTCTTCTAAAAGGAACAAGATTAATTAGCATAAAAATGCTTCCCGGGAGTATGTTATCAAGAGCTATGGCAGCGTACTCCACCAAAGTTTCTCTCAATGATGTCGTTATTGCATCAGCAGTAAGAACACCTATGGGCTCATTTAGAGGAAGTCTTGCTAGTTTATCAGCAACAGAATTAGGTGCCGTCGCAGTTAAAGCAGCCATTGAAAGAGCCGGCATTCCAAATGAAGAAGTTAAAGAGGTATACATGGGCAATGTTTGTTCAGGGTTTCTTGGGCAAGCTCCTGCCAGACA…	acetyl- mitochondrial	gi|357613543|gb|EHJ68573.1|putative acetyl-CoA acetyltransferase, mitochondrial [Danaus plexippus]	EHJ68573	1.64202e-77	90	F:electron carrier activity; F:protein disulfide oxidoreductase activity; F:transferase activity, transferring acyl groups other than amino-acyl groups; P:cell redox homeostasis; P:oxidation-reduction process; P:electron transport	-	IPR016038 (G3DSA:3.40.47.GENE3D); IPR020616 (PFAM); PTHR18919:SF79 (PANTHER); PTHR18919 (PANTHER); IPR020615 (PROSITE_PATTERNS); SignalP-TM (SIGNALP_GRAM_POSITIVE); IPR016039 (SUPERFAMILY)		1	0	0	0
Ara_Comb-S-plus-L_C575	535	GTCTTCAAGTCTTGTATTTCCCGTGATACTATTGTCCTCAGCATTATTTTTTTAATTGTTATTCACGTATTTTCATTAGTAGCTGTAAATCAGATATATTTAGTTGCTAGGCAGATTTAGTGTTAACAAAATGCAGATTTTCGTGAAGACTCTCACGGGCAAAACGATTACTTTGGAAGTTGAACCTTCAGATACCATTGAAAATGTAAAGGCTAAAATTCAAGATAAAGAAGGCATTCCTCCAGATCAGCAACGATTGATCTTCGCTGGAAAGCAGCTGGAAGATGGCCGTACCCTATCAGATTACAACATTCAAAAAGAGTCGACCCTTCATCTGGTTCTGCGTCTGCGCGGTGGTATGCAAATATTCGTCAAGACACTCACAGGTAAAACCATCAC…	ubiquitin family protein	gi|465955599|gb|EMP26515.1|Polyubiquitin-C, partial [Chelonia mydas]	EMP26515	3.32027e-90	100	C:nucleoplasm; C:plasma membrane; C:endosome membrane; C:cytosolic small ribosomal subunit; C:endocytic vesicle membrane; C:extracellular vesicular exosome; F:protease binding; F:structural constituent of ribosome; F:poly(A) RNA binding; F:metal ion binding; P:mitotic G1 phase; P:mitotic S phase; P:G2/M transition of mitotic cell cycle; P:mitotic M phase; P:mitotic anaphase; P:negative regulation…	-	IPR019956 (PRINTS); IPR000626 (SMART); G3DSA:3.10.20.90 (GENE3D); G3DSA:3.10.20.90 (GENE3D); IPR000626 (PFAM); PTHR10666 (PANTHER); IPR019954 (PROSITE_PATTERNS); IPR019954 (PROSITE_PATTERNS); IPR000626 (PROSITE_PROFILES); IPR000626 (PROSITE_PROFILES); IPR029071 (SUPERFAMILY); IPR029071 (SUPERFAMILY)		1	0	3	0
Ara_Comb-S-plus-L_C303	482	AGACGACTACCGAGATGGTCAACTACAAACGGGTGGTATGTGAGGTGGCGGTGTTGCTGGTGGTGGTATCTGTCACTACCGCGGCACCAGTCGCTGATTGTAAACATGATGATCATCATGATCATTATGATCAACGGCAAAATGGAACAGAAAACTATCGCTGGAATATTGACGGTCTCGTTATCGCAGTGGCACCAGAAGAATCCCTGTTTGGAGATATCCCTAGTATAAATGACCTTTTCGATCTGACTAGTATAGATGGGTTACCTAAGCCGAGTACTGAAAACTCGCCTACGAAGCCTGAAGAAAGTATTAAGCCCGATATTGTAAAGCCTCTAAGTGACGTCAGCCTCAATTCCGACGTAACCGACCACAAAAAAGAAAAAAAAGACGCCTCCA…	unknown secreted protein	gi|389611079|dbj|BAM19150.1|unknown secreted protein [Papilio polytes]	BAM19150	1.75376e-26	62	-	-	SIGNAL_PEPTIDE_H_REGION (PHOBIUS); SIGNAL_PEPTIDE (PHOBIUS); SIGNAL_PEPTIDE_C_REGION (PHOBIUS); NON_CYTOPLASMIC_DOMAIN (PHOBIUS); SIGNAL_PEPTIDE_N_REGION (PHOBIUS); SignalP-noTM (SIGNALP_EUK); SignalP-TM (SIGNALP_GRAM_POSITIVE); SignalP-noTM (SIGNALP_GRAM_NEGATIVE)		1	0	2	0
Ara_Comb-S-plus-L_C592	171	GTAGCACGGCCCTTCAATCTACCATTGAAATTGAATATTTAGTTAATAAAGTCTTTGATCTCCGCTCGTTGGCCACCTCGGAGACCAAACACTCGCCCAATGCGGCCACCCAATTGTAGCTAATCTCTGGCCCATCTATTGTGATGACTACGCGCACGATTCCTGTGTCGC	---NA---	-	-	-	-	-	-	no IPS match		1	0	0	0
Ara_Comb-S-plus-L_C610	444	TAGATAAGTGTTAAATTGATTGAGCTAATATGGACAATCTTTAGTTACTACCCCTTTTAATGTAGTTACAAAATTTATGGAAATGTGATGTAAGGGGTTTTATCAATGACAAAGTTGACTGCGGCGTTCCTTAGGCATGTGCAACGATAGGCTTAGTATGGCCTTATCGTTGACTCGAAAACCAAATTACATTCAGCATCACAAGATGGAAGTGATCGAAAATGTTTTATAGACCTCAGTCAGTTTCAAAAGTTTTTAATTTACGCCGGTCTTTTGACTACAGATAATCTTGAGTATTATAAAGCATTTTAGAATAACTAATAGCGATGGTTGTAGTTTTTTATTCATGAATTATTGGATAACTGTTACAAAACAGTTTTCTCTATCCCGACCGTTGAC…	---NA---	-	-	-	-	-	-	no IPS match		1	0	0	0
Ara_Comb-S-plus-L_C609	533	GGGTCCTTCGTGCACGTGTTTTACGTATAGAATTTAGACATTTTACCCAATGAGATCAGAGGATTGGCCGGAGGATCCTAAAAATGGGCCGTCAAAAGATCAAGGCAACTACGATGGACCTTCGGGTATGGAACCCGGCGGTAATCTCGATACGAATTGGCATGAAGTCGTGGAGAGCTTTGATGACATGAAATTGAAAGAAGAATTACTGAGAGGAATATATGCCTACGGTTTTGAAAAACCTTCGGCCATTCAGCAACGTGCGATTATGCCTTGCATCCAAGGTCGCGACGTTATAGCTCAAGCCCAGTCAGGAACTGGGAAAACTGCTACTTTCTCAATTTCAATTCTACAACAGATCGATACTAGTATTCGTGAATGTCAAGCACTAATTTTGGC…	eukaryotic initiation factor 4a	gi|164683438|gb|ABY66383.1|eukaryotic initiation factor 4A [Plutella xylostella]	ABY66383	8.40734e-104	94	F:translation initiation factor activity; F:ATP binding; F:ATP-dependent helicase activity; P:ATP catabolic process; C:ribosome; P:regulation of translational initiation	-	IPR011545 (PFAM); IPR027417 (G3DSA:3.40.50.GENE3D); PTHR24031 (PANTHER); PTHR24031:SF221 (PANTHER); IPR014001 (PROSITE_PROFILES); IPR014014 (PROSITE_PROFILES); IPR027417 (SUPERFAMILY)		1	0	0	0
Ara_Comb-S-plus-L_C421	571	AGATAGTGACTGGGTTGACCGTGATTCAAGTGTAGTGTAATATAAGTTCAAAATGAATTACTTCATCATCATTGCGTCTATTATCTGCGTAGCTCAGGCAAGACCGGGCCTGATATACACGCAACCCTTAGCTGTAGCTGGGATTCAATACGCCCACCCGTCCTTACAAGCCATCCCGTCTCACCCCGCTGTTGAATTGAACGCTGCAAGTGAAGCTTTACTACCACCGGAATTGTTAAAATCAAATGCCTTTTATAGCAATCCATCTATTGCTGCTGGTTTAGCGAAGGAGTCGTGGTTTACCAATAAAGAAATGCAGGTTGTTGAACGCGAAGCCGAAAAAATACCGAGACAACGTATCTACGACATCGTAAAAAGTGCTGGCTTCTTAGACAAACA…	isoform a	gi|512927230|ref|XP_004931283.1|PREDICTED: uncharacterized protein LOC101737551 [Bombyx mori]	XP_004931283	3.77017e-36	78	-	-	SIGNAL_PEPTIDE_C_REGION (PHOBIUS); SIGNAL_PEPTIDE_N_REGION (PHOBIUS); NON_CYTOPLASMIC_DOMAIN (PHOBIUS); SIGNAL_PEPTIDE_H_REGION (PHOBIUS); SIGNAL_PEPTIDE (PHOBIUS); SignalP-noTM (SIGNALP_EUK)		1	0	0	0
Ara_Comb-S-plus-L_C618	523	TCATTCTGTCAATGACTTGTCAATTTGTCAGGCCGATAGTGAAAAATAAAATTATATTAAATATATATATTAAAATTGATCTTTGAAAAATTGTAATTATTGAAGAACATCTAAAATGTCAGAAATAAAAATAGTAGCAGCAAGTATAGTTAACTTTCTAAAACAACAACTGGACAGTGATACTCTGAGCGTTGATTCCCGGGAGAGCGTAGAAGTCGGAGTACAATGCATTGAGACTGCATTTGAATTATCTCCTGAGGAACTCGCACGAGGCGTGGATTTGCTTCAACTGGTCAGACAACAGCACGGTGGTCCGCCACGGGTCGATCGTGCTGAGGCCGAGAAATTAAAGAACGAGGGTAATGAACTAATGAAGTCGGATCGTCATCGTGAGGCTCT…	secreted protein	gi|357624422|gb|EHJ75204.1|putative secreted protein [Danaus plexippus]	EHJ75204	4.13294e-68	92	F:RNA binding; F:RNA-directed DNA polymerase activity; P:RNA-dependent DNA replication; F:protein binding	EC:2.7.7.49	IPR019734 (SMART); IPR011990 (G3DSA:1.25.40.GENE3D); PF13414 (PFAM); PTHR22904 (PANTHER); PTHR22904:SF301 (PANTHER); IPR013026 (PROSITE_PROFILES); IPR019734 (PROSITE_PROFILES); SSF48452 (SUPERFAMILY)		1	0	0	0
Ara_Comb-S-plus-L_C617	497	TTTCTTTCTTTCTTTACCATTCAATCATCAACTTCATTGATCCGTTTTTCATATTTTGAATAAAATAAAATAGATATAAGTTCAGTAGCATAAAATAAAATAGAACATATAATTTTAACTTAAATTTACGTCCACTCAACGTTTTAAAATATAAATAAATACCATGAGCTCAGGAGGAACTCGCGTGTATGTGGGCGGTCTCGTCGAGGGTATCAAAAAGGAAGATTTAGAACGAGAGTTCGATAAATACGGCAAGCTTAACTCCGTGTGGGTCGCACTTAACCCTCCAGGCTTTGCTTTCATTGAATTTGAAAACATGCAGGAGGCTGAAGATGCTTGTAGCGCGATGAATGGTTATGAAATGCTAGGCGCGACATTAAAAGTAGAGTTATCGAGAAA…	repressor splicing factor 1	gi|357620751|gb|EHJ72823.1|repressor splicing factor 1 [Danaus plexippus]	EHJ72823	2.68307e-49	100	F:nucleotide binding; F:nucleic acid binding	-	IPR000504 (SMART); IPR000504 (PFAM); IPR012677 (G3DSA:3.30.70.GENE3D); PTHR10548 (PANTHER); IPR000504 (PROSITE_PROFILES); SSF54928 (SUPERFAMILY)		1	0	1	0
Ara_Comb-S-plus-L_C613	540	GGGATACCGAAGATTCGGATCACCTTGTCCCATTGCTTCCTCAGAAAAGGCGTACGTTTTCTTCTTCTTTTTTTTGGCTTCGTTTATTTTTTACAGCATAAATTGGCAAACGGGCAGGTAACTAACCTAATGGAAAGTGGTACCACTATATACCATGGACACCTGTATTACAAATGGTCTCGCAGATGCATTGCCGACCTGAAAGTGTATATAGGAAGGGACATGGGAAAGGTAAAGATTAGTGGTACCTCATCTACATACCGGTCGAAACGCGACAGCTTAACTGTCACTTTACACCTGTTTTTTAATGAGAGATTGGTTGTTCCCGGGGCATGCCGGTCCATTTGGTTGCAACTAGAATGTTGCTACTACTAGGATTTGTTACTTGTGGATATGAAA…	---NA---	-	-	-	-	-	-	TRANSMEMBRANE (PHOBIUS); NON_CYTOPLASMIC_DOMAIN (PHOBIUS); CYTOPLASMIC_DOMAIN (PHOBIUS)		1	0	0	0
Ara_Comb-S-plus-L_C615	220	CGCATCGTGGTTGGGGATTCTTTCCCGAAAAAACCACGTCTGCGGGGCGAACCCTAATGGGGACCGGAAAGAATTCTAATTACTGCTCCTTATCGGACGTTTTTCACTCGGGTGGCCCCCCCCTCCGGTACATTAATTTTAGATCGGGGAGGCAAACGTTAAACTACCCATCGAAATATGAAAAGCTTCCCCCAAGAGAGGAAATGGGACCTTCGAATAG	---NA---	-	-	-	-	-	-	no IPS match		1	0	0	0
Ara_Comb-S-plus-L_C614	450	AGTGTGTGAAGTCGTGCAGCGATGACTGCACTGTCTATAATTGTCTAAAAGTGTGTGATAGAATTTATGTGTCAATTTAAAGTGAAAAAGTATGTTAATAATATACTTATTTGTGAATACAAGCTAATATCTTAATGAATCTCTGACATTGTTAGATTAGTTATTCTCTACATATTGTATAAGCAGGTCAGAAGCTGTATCAAGCACGCAAGAGAAGGATAACTTCATAATGCCACCTATCGGCGTCGCGGAGTACTATGCTGGGAAGACCATCTTCATCACTGGAGCCACTGGCTTCATGGGCAAGGTTCTGGTGGAGAAGCTCCTTAGGTCCTGTCCAGAGCTGAAAAAAATTTATATCTTGGTTAGGCATAAGAAAGGAAAATCAGCCGATAGTAG…	fatty-acyl reductase 4	gi|357625917|gb|EHJ76198.1|fatty-acyl CoA reductase 4 [Danaus plexippus]	EHJ76198	9.08543e-23	77	F:fatty-acyl-CoA reductase (alcohol-forming) activity; P:oxidation-reduction process	-	IPR016040 (G3DSA:3.40.50.GENE3D); IPR013120 (PFAM); IPR026055 (PANTHER); SSF51735 (SUPERFAMILY)		1	0	0	0
Ara_Comb-S-plus-L_C607	576	AGTCAATTTCTGAGCGGCGCTTGTAGCGCACGGTTGCAAGTAACTACAAATACGCACCACACTACATACGCAAGATTCGCGCGCTACTTCGCGGGACTTTATTAAGATAAATTAAAAAAAACACAAGATGGCTGATTCAGGCCACGCCAAAATAGAAGATAATCCAAAGATTATGTCGGGTCCAGTCCTGACCAACTCTCCGAATGCAGTATTATCCAAGACACTTCTAGGTCGCTACAACGACCTTACAATCCCAGCTGATAGGATTCTCGCTACATACGTGTGGATTGATGGCACCGGGGAGCATTTGAGATGCAAAGACCGGACATTGAACTTCATCCCTAAAGTACCAAAGGAGTTGCCGATATGGAACTTCGATGGCAGTTCAACTGGTCAGGC…	glutamine synthetase 2 cytoplasmic-like isoform x2	gi|389614899|dbj|BAM20452.1|glutamine synthetase 2, partial [Papilio polytes]	BAM20452	1.86848e-92	95	C:cytoplasm; F:glutamate-ammonia ligase activity; F:ATP binding; P:glutamate catabolic process; P:glutamine biosynthetic process; P:synapse assembly; P:neurotransmitter receptor metabolic process; P:peptidoglycan biosynthetic process	EC:6.3.1.2	IPR008147 (PFAM); PTHR20852 (PANTHER); PTHR20852:SF44 (PANTHER); IPR027302 (PROSITE_PATTERNS); IPR008147 (SUPERFAMILY)		1	0	1	0
Ara_Comb-S-plus-L_C420	407	GTATTTGGACGAAGAATTTATTTCAAAATCATCGCACTCAGCGCTGGGTTGGCCGCTGCCAACGCTGGCATCCTTCCTCTTCTCACGCTGCGGCTGTGTCGGCTCCAAGCATCGTCCGTCATGACCCCCCTGTGCACGGGCACACTCAGCGCCTCTGATCCACTCTGCCCCATTAGATCACTCAGCCCCATTGATCCGATCTGCTCACCGCGGCAACTCTGCAGATTGATCCACTCTGTTCCCCTTGTCCACGCTGCTCCCATCTCTATTGGTCATGAATACTCTCATCCCAAATACCACTTCTCTTAATCTGTTGCTGACCCCCACAGCGGTGACCAAAAATCACAATGCGATAGCCGCGACGGTGAGTCCGTGCACAATACCTACTCCCTCGTAGAG…	tpa: cuticle protein	gi|357614981|gb|EHJ69403.1|TPAputative cuticle protein [Danaus plexippus]	EHJ69403	3.281e-20	70	F:structural constituent of cuticle	-	TRANSMEMBRANE (PHOBIUS); CYTOPLASMIC_DOMAIN (PHOBIUS); NON_CYTOPLASMIC_DOMAIN (PHOBIUS); TMhelix (TMHMM)		1	0	0	0
Ara_Comb-S-plus-L_C608	473	GACGACATCGAAGCATCACGCTCTCTAGCACCACGCTCCTTCACAGCAAACACACTCCTTATACAAGCCGGCATCAAGTCTATCATCAACACACCATACACTCTTCATCACCAACACGAACATTACTACGACTACCAACAATACCCATACCCGTCCCAACAACGACGACGACCGCGAACGCGCACACGACTACTCCCACGAACCCAACTCACCCAAACCAACTCGCAATGGATCGCCTGTGCCCTCGTCTGTCGTTCCCGTTGGCACCCTGCATGTCCTGCCTCTCCGGCTCACCTCCTGCCATGCCCACACACGCGAAGACAACCAAGCGCTCCAACTTCATCCAGTCCATGGTCTTCCCGGTCCCTCCCAAATCGCCTCGCACTTCTTCGAAGATCA…	hypothetical protein MYCGRDRAFT_106276	gi|398389512|ref|XP_003848217.1|hypothetical protein MYCGRDRAFT_106276 [Zymoseptoria tritici IPO323] >gi|339468091|gb|EGP83193.1| hypothetical protein MYCGRDRAFT_106276 [Zymoseptoria tritici IPO323]	XP_003848217	0.000312794	53	-	-	no IPS match		1	0	0	0
Ara_Comb-S-plus-L_C616	481	AGTTATCTCACAAAAGTCACAAAGGCCGGCCGGGTCGTTGGGTTCTTCATATAATTACAGAATTGTTTAAATTATTACAACTTTCATTGTACTAAACGTGAAAATATGTTCTCTCGCGTAATCAAACCCGTCGCCTCAGTGGCCAACCAAAATGGCCTTAAAAAATTTTCCACCTCATCACAGAAAAATTTCAAAGTGGTCGTGGCGGGTGCTGCTGGCGGCATCGGTCAGCCCTTGGCCCTATTATTGAAGCAAAATAAGCTGGTCACAAGGCTTGCCTTGTACGATATCGCACCAGTTACCCCTGGAGTGGGAGTCGACCTCTCACACATGGACACCCCTGCCAAGGTCACTGGTCACCAAGGTCCTGACCAACTAGCGGATGCTATCAAAGGTGCT…	malate mitochondrial-like	gi|357631772|gb|EHJ79241.1|putative mitochondrial malate dehydrogenase [Danaus plexippus]	EHJ79241	2.97081e-61	90	F:L-malate dehydrogenase activity; P:malate metabolic process; P:cellular carbohydrate metabolic process; P:pyruvate metabolic process; P:reductive tricarboxylic acid cycle; P:glyoxylate metabolic process	EC:1.1.1.37	IPR016040 (G3DSA:3.40.50.GENE3D); IPR001236 (PFAM); PTHR11540:SF16 (PANTHER); IPR001557 (PANTHER); SSF51735 (SUPERFAMILY)		1	0	0	0
Ara_Comb-S-plus-L_C612	615	AGTGCGTGCCGTACGGTCGATTGTGTGTGACGTTTGATATTCCTTGTTAAGTTTGCTGTCAAAGTGTGAAATAATCATTTATTTGTAAAATAATGTTTTATTGTGTAGTAATTTAATAAGTTTCCGTAAATTTAAATTATCGTGAACAATCTCATTAATAGACAATTAAAACGTTATAACGTTTAATAAGTAAGTCGTTAGTGTAGTGGCGTTAAAGTTGCATCGTCCAAGTTGGTGGCGGCCATTTTATTCGCCGGCAGTGTTCATTCGTACCGAGGTATCTCCGCGATACGGAGCAGCAACGTTCGGAGCAGTCAGTTGGCATTTTCGCGAGTAGGGCGAAGGTGTCTCTAGTTTTTAGCTTTAGGCATTCGGTTTTATAAAAAGTGAACAAAATGA…	tropomyosin invertebrate	gi|160333857|ref|NP_001103783.1|tropomyosin-2 isoform 3 [Bombyx mori] >gi|95103004|gb|ABF51443.1| tropomyosin isoform 3 [Bombyx mori]	NP_001103783	5.74443e-14	89	C:muscle thin filament tropomyosin; C:sarcoplasmic reticulum; C:filamentous actin; C:investment cone; F:actin filament binding; P:muscle contraction; P:heart development; P:regulation of lamellipodium assembly; P:pole plasm oskar mRNA localization; P:dendrite morphogenesis	-	NON_CYTOPLASMIC_DOMAIN (PHOBIUS); SIGNAL_PEPTIDE_H_REGION (PHOBIUS); SIGNAL_PEPTIDE_C_REGION (PHOBIUS); SIGNAL_PEPTIDE_N_REGION (PHOBIUS); SIGNAL_PEPTIDE (PHOBIUS); SignalP-noTM (SIGNALP_EUK)		1	0	0	0
Ara_Comb-S-plus-L_C603	449	AATCAGCGAGAAAAATTTCATAAAGTGCCCGGATAGGAGGAAAAATGTTGAAAGTAGCGAGTACTTTGCGATTAGTTTCAAAACAGGACAATCATGCTCGGGCCCTTGCCACTGCTGCGGCCTACAAGCAAGCTCTAGTTAACATTCCTCCAACTCAACTTACAATTCTCGACAATGGGATCCGCGTTGCCTCTGAGGACTCCGGTGCAGCTACGGCCACAGTTGGTCTCTGGATTGATGCTGGATCAAGGTACGAAACCTCTAAAAACAATGGTGTCGCGCATTTTTTAGAACACATGGCCTTTAAAGGCACAAGCAAAAGGTCGCAGACAGACTTAGAGTTGTTGGTAGAGAATATGGGCGCTCATCTGAACGCTTACACCTCTAGGGAGCAAACCG…	mitochondrial processing peptidase beta subunit	gi|389609311|dbj|BAM18267.1|mitochondrial processing peptidase beta subunit [Papilio xuthus]	BAM18267	6.91536e-68	91	C:mitochondrial respiratory chain complex III; C:lipid particle; C:microtubule associated complex; C:mitochondrial processing peptidase complex; F:metalloendopeptidase activity; F:ubiquinol-cytochrome-c reductase activity; F:metal ion binding; P:mitochondrial electron transport, ubiquinol to cytochrome c; P:proteolysis; P:protein processing; P:cytoplasmic microtubule organization; P:electron tran…	EC:3.4.24; EC:1.10.2.2	IPR011765 (PFAM); IPR011237 (G3DSA:3.30.830.GENE3D); PTHR11851 (PANTHER); PTHR11851:SF103 (PANTHER); IPR001431 (PROSITE_PATTERNS); IPR011249 (SUPERFAMILY)		1	0	0	0
Ara_Comb-S-plus-L_C305	445	GAAGCCACACCTGACGCATACTTTTGATTGCTTCGTACTACGCTGTTGTTTGGTACATTCAAAGACAGGACCCTCGAGATACTGACAAAAGATAGGTCTGATATACCGGTGATGATAGCCTTCATGGAACCTGGATCGCCGTATCGAACACCTATTGCGACCGAACAAGAGAGAACTGTGTGAGGTGACCGTGGAATTCGCCGCGGAGAATAAGTACACTGCGCAATTGATCCGCTCTCTGACATACAACCACAACGGCGCTAAGACGAAATAAAGTTCATAGGACCGACAAAACAGAGTGGTCCGGAACTGCATCGAGATCCTACTGCTCTTATGTGTAGATTCCGAAAATCCTCCCACAATTTTACTGCTGGCTCTCTTTCTGCTACACCGCATCAG…	hypothetical protein KGM_04479	gi|357627907|gb|EHJ77429.1|hypothetical protein KGM_04479 [Danaus plexippus]	EHJ77429	2.22709e-08	53	P:metabolic process; F:sulfotransferase activity	-	TRANSMEMBRANE (PHOBIUS); CYTOPLASMIC_DOMAIN (PHOBIUS); TRANSMEMBRANE (PHOBIUS); NON_CYTOPLASMIC_DOMAIN (PHOBIUS); CYTOPLASMIC_DOMAIN (PHOBIUS)		1	0	0	0
Ara_Comb-S-plus-L_C332	138	AATGGGGATGCCATCAGCCACCGGTTTACTGGGCACCTACAACAGTAAATGGGCAAGCGGATTTAGGGCAGCCCTCGCAAATAGGTTGAATCGGGTTTGAAATACCACAAGATCAGGAAAACCGCTCCATTTTTCCTA	---NA---	-	-	-	-	-	-	no IPS match		1	0	0	0
Ara_Comb-S-plus-L_C322	289	CGTGCTACTTCTTCTCAATCTATACTCCCACATGACATGTCTCTTCACCGACATGGTTACCAACATGTTCAACCCATCGCCGACCACGCCGCCCCTATGGTGTAGCATCAACCCGCTGTTGCCGTCCACCCGGCTGCTCCCATTGTTCTCTCCGTTCCTGCACCCCCTCGCGGAGCTCCAATTGCATACCATCCAGCCCCTCCCTACCTTCTTAAACTAAATGATGCTCATGACCACCTAGACTACTACGTGCTCCCTAAATAGCATTTCCAATAGCTGGTACAACATC	---NA---	-	-	-	-	-	-	SignalP-noTM (SIGNALP_EUK)		1	0	0	0
Ara_Comb-S-plus-L_C340	661	GGAGCTTTTGCCCGTTTTTCGATCCTGTGGGCATGAAGCCGTAACTTCGATTTTTATTATTTTTAATCGCCCGTAATCCTACAACATGAGAATTTATATGGATCTTATTACCGGTGACGAGATGTTCTCGGACACTTACAAAATGAAACTCGTAGATGAAGTTTTCTATGAAGTCACTGCTAAATTGGAAACGAGAACCCAGGGCGATGTCAGGATAGAGTGTTTTAATCCCTCGGCTGAAGATGCGGATGAGGGTACAGATTCTGCGACCGAGAGTGGTGTATATATTGTTCTGAACCATAGGCTTTGGTAGTGCTACGCCTTCGGTGACACCAAATCTTTCACCTTGTACCTTAAAGACTACATGAAAAAGTTAGTTGCAAAATTGGAAGATAAATC…	translationally controlled tumor protein	gi|389610561|dbj|BAM18892.1|translationally controlled tumor protein [Papilio polytes]	BAM18892	1.01479e-62	79	C:cytoplasm; C:tubulin complex; F:calcium ion binding	-	no IPS match		1	0	0	0
Ara_Comb-S-plus-L_C339	528	ATACCTTTATATACGTTTTGTGAAAGTATTGTAAAAGGACGATAAGATTTCCCCAAAATGTGTTTCGCTTCAACTCGCTGTGCAACCGTCGAGCCCTCTAACTCCTGGGACCTTGCACCTTTCTGCGGCCGCAGCACCTGCGTTGTTAGTGAGGACGTGCCTCCCAGGCTTTTGGAGCTCGTCGAGGACTGTGGACCCCTTCCTATTGCTAACCCCAAATGCAAGCTCGACACTGAAAAAACCAACAAAACCGCTCCATTCCCTGGCTGCTGTCCGATCTTCACCTGCGAAGGTGGCGCCAAGTTAGAATACCCAGAGCTCCCCACTCCTCCCCCAGAAGACGAGAAAAAGGAAGCGGAGACGAAAGCCTAAATAAAAATAGTTTTTAAATTTATTAAT…	cg31997 cg31997-pa	gi|389608127|dbj|BAM17675.1|similar to CG31997 [Papilio xuthus]	BAM17675	6.48148e-46	92	C:extracellular space	-	IPR029277 (PFAM)		1	0	0	0
Ara_Comb-S-plus-L_C295	497	ATTTACTTAGTATTTAGTGTCAGTATAAACTGCCCGTGACCAAGATGCTTACGATTAAACAGATATTAGTTCTGATTTTCGTCTCATACGCTGTATTTATCTGCGAGGCGAGACCAGATAGCGCAGGTCATGCTCCACTACCTGGGCCGGGACTTTCATATGGTGGCATTCCCTACGGCAGTATGAGCGGTAATGTAGCTGAATACTTCAGACAGCAAGGGCCATCTATCGGACGCAGCGGAAACTTGCATAGCGCCGCTGCTATAAGTTACGCGCCAATTGAACAGTTTTTATAATAGATGGCGTTACTAATAGTTATATAATAATTAATTTATTTAAGTATACAGATTATTTTCATGCTCAGAAACTAAATTATTATTATTTGGTATGAATATAGAT…	unknown secreted protein	gi|389611167|dbj|BAM19195.1|unknown secreted protein [Papilio polytes]	BAM19195	3.50681e-23	78	-	-	no IPS match		1	0	0	0
Ara_Comb-S-plus-L_C306	617	CTAAATTTGAGAGTTTGATCCTGGCTCAGAATGAACGCTGGCGGCAGGCCTAACACATGCAAGTCGAACGGAGTTATATTGTAGCTTGCTATGGTATAACTTAGTGGCAGACGGGTGAGTAATGTATAGGAATCTACCTAGTAGTACGGAATAATTGTTGGAAACGGCAACTAATACCGTATACGCCCTACGGGGGAAAAATTTATTGCTATTAGATGAGCCTATATTAGATTAGCTAGTTGGTGGAGTAATAGCCTACCAAGGCAATGATCTATAGCTGATCTGAGAGGATGATCAGCCACACTGGAACTGAGATACGGTCCAGACTCCTACGGGAGGCAGCAGTGGGGAATATTGGACAATGGGCGAAAGCCTGATCCAGCCATGCCGCATGAGTGA…	pg1 homology to homo sapiens	gi|531093056|dbj|GAD10793.1|hypothetical protein GFGA_1d0358 [Gluconobacter frateurii NBRC 103465]	GAD10793	9.14901e-37	73	C:nucleolus; C:vacuolar membrane; C:chloroplast envelope; C:integral component of membrane; C:proton-transporting ATP synthase complex, catalytic core F(1); F:ribokinase activity; F:ATP binding; F:poly(U) RNA binding; F:zinc ion binding; F:3,4-dihydroxy-2-butanone-4-phosphate synthase activity; F:isomerase activity; F:proton-transporting ATP synthase activity, rotational mechanism; F:proton-trans…	EC:2.7.1.15; EC:4.1.99.12	no IPS match		1	0	0	0
Ara_Comb-S-plus-L_C302	470	ATCCGACTGTCTAATTAAAACAAAGCATTGCGATGGCCCTCGCGGGTGTTGACGCAATGTGATTTCTGCCCAGTGCTCTGAATGTCAACGTGAAGAAATTCAAGCAAGCGCGGGTAAACGGCGGGAGTAACTATGACTCTCTTAAGGTAGCCAAATGCCTCGTCATCTAATTAGTGACGCGCATGAATGGATTAACGAGATTCCCGCTGTCCCTATCTACTATCTAGCGAAACCACAGCCAAGGGAACGGGCTTGGGAGAATCAGCGGGGAAAGAAGACCCTGTTGAGCTTGACTCTAGTCTGGCATTGTAAGGAGACATGAGAGGTGTAGCATAAGTGGGAGATCGTTCGCGGTCGTCGCTGAAAAACCACTACTTTCATTGTTTCATTACTTACTCG…	protein	gi|328852039|gb|EGG01188.1|hypothetical protein MELLADRAFT_92705 [Melampsora larici-populina 98AG31]	EGG01188	3.39177e-34	72	P:dorsal/ventral pattern formation; P:cerebellum development; P:camera-type eye development	-	no IPS match		1	0	0	0
Ara_Comb-S-plus-L_C307	527	TCATTCTAATACGCACAAGAGTCGTGATAGCATCCGCTATGTATCGTTTTCTGATATTATTTTTTATTTTTGTTTTTGCTGAGGTACACTGTTGTTACAGACATCGATATCATCATCGGAAACACCCAAACTTGAAATCCTCTACGTCCAATCTTCTCCGAGATTTCCATAACATAGCAAAAAAACATGTTGAGTTTGAAATGTCTCTGCAGAATTCCTGCACAAATTCCAACTATAATCGCACAAGTGAAGTTTACGGCCCCGACAGTTATATCCTCAATTATCGTATACCGGAATTTGAAAACGCCGAATTCAATGTAAAAATTATTAACCGTCTCATACTCGTAACGGGAAATAATAAAGTTAAAGAAAGTAATGGCGTATTTTACGATGTGCGAA…	heat shock protein precursor	gi|389609283|dbj|BAM18253.1|unknown secreted protein [Papilio xuthus]	BAM18253	1.2695e-13	54	P:response to stress	-	NON_CYTOPLASMIC_DOMAIN (PHOBIUS); CYTOPLASMIC_DOMAIN (PHOBIUS); TRANSMEMBRANE (PHOBIUS); IPR008978 (SUPERFAMILY); TMhelix (TMHMM)		1	0	3	0
Ara_Comb-S-plus-L_C308	562	TTCCATCGGATTCCACCGGACTCGGACTAAGAAGAAGTTTTATTTTAACCTGCCTGCTAACATTGGTCGGCAAATGAGTTGGTGGCTCACCTGATGGAAAGTGATACCACCGCCCATGGACATCTGGAACACCGAAGGGCTCGAAGATGCGTTGCCGACCTTAAAGGGTATTTTGGGGAAGAAACACGAAGAGCAGGAAAGAAAAGAAAGGACGGAACGGGAATGAAGACTGTTAGCATAGCATGTATTTTGTTTTGCGTTGCGATGGTTCATGCGAAACCTGCAGATACTTACACAGACAAATTTGATGGAATAGATATTAATGAGATGCTCCAAAATCGTCGATTACTGATCCCATTTGTTAAATGTATATTGGATCAAAGTAAATGCTCATCAGAA…	chemosensory protein	gi|122894086|gb|ABM67689.1|chemosensory protein CSP2 [Spodoptera exigua]	ABM67689	2.60555e-43	81	-	-	IPR005055 (G3DSA:1.10.2080.GENE3D); IPR005055 (PFAM); PTHR11257:SF2 (PANTHER); IPR005055 (PANTHER); CYTOPLASMIC_DOMAIN (PHOBIUS); TRANSMEMBRANE (PHOBIUS); NON_CYTOPLASMIC_DOMAIN (PHOBIUS); IPR005055 (SUPERFAMILY)		1	0	0	0
Ara_Comb-S-plus-L_C331	493	ACAGTTCACTATTCTCGTCGCTAAAAGCTTGAAATAATTTTTCATTATAATAGTTAACTATAAGACACAATGGCTGCAAAATTACTATCATTGATTGTGATTATCGCTGCGGCTGTAACAGCAGATGAAGAACCATCGGTGGCACGACTTCTTATCTCAAAACAAGTATTAAACAAATACCTTGTAGAAAATATGGATATTTTATTAAAATACACATTATATAACGTTGGATCAGCGCCAGCAGTAGACGTGAAGCTCGTAGACAATGGATTTCACCCAGAAGTATTCACAGTGGTTGGAGGACAACTAACTGCCCAGATTGACAGAATTCCTCCTCAGACCAACGTGTCTCATGTAGTCACAGTAAGATCTAACAGATACGGATACTTCAATTTCACA…	translocon-associated protein subunit beta	gi|389608539|dbj|BAM17879.1|signal sequence receptor beta [Papilio xuthus]	BAM17879	5.73659e-85	97	C:endoplasmic reticulum membrane; C:integral component of membrane	-	IPR008856 (PFAM); PTHR12861:SF3 (PANTHER); IPR008856 (PANTHER); SIGNAL_PEPTIDE_C_REGION (PHOBIUS); NON_CYTOPLASMIC_DOMAIN (PHOBIUS); SIGNAL_PEPTIDE_N_REGION (PHOBIUS); SIGNAL_PEPTIDE (PHOBIUS); SIGNAL_PEPTIDE_H_REGION (PHOBIUS); SignalP-noTM (SIGNALP_EUK); SignalP-noTM (SIGNALP_GRAM_NEGATIVE)		1	0	0	0
Ara_Comb-S-plus-L_C327	450	TTTCTGACATTTTCATCTTCGCAACCCTGCTTCCGGCATCATGGACTCAACATCGTTCTCATGACTTCGTCTCATCTTCCCTCCGATAATACATCTCGATACATCTCATAACCTAGGATATGTTCCGCCATCCACTTCCCGCCGTCCATTGCATACCATAATTCTGCTCCTATCCGGAATTATGCTACCTCCTTGGCACTGCTCCTCCTGCTATCACGGAACTCCCATCTATCGTCACCATCGTCTCTTTATGCTGCTCCTATAACCCACGATGCATCTGAGCTGAAGACTACCACCATGCCCCTGTCTACGACCAACATGAATCTCAAGGACACCACCACACTGCACACCCCAAATATGAGTTTGAATACCGCGTTGCTGACCACCACACTGGCTACT…	tpa: cuticle protein	gi|357629356|gb|EHJ78177.1|cuticular protein RR-2 motif 87 [Danaus plexippus]	EHJ78177	6.05e-09	44	F:structural constituent of cuticle	-	no IPS match		1	0	0	0
Ara_Comb-S-plus-L_C328	497	ACATTCAAGCTTTAGCATTCGCAGTATCAACAATGTCCGCTAAGTTCGTTGCCATCCTCGCTCTGGCCGTCGCCGCCTCAGCCCTGCCTGTAGCTCCAGTCACCCAAATCTCTTACCCCGAAGCACCCGCTCAGTACGACTTTCAATACTCCGTGCACGATGGGCAAAGTGGAGACGTGAAGCAGCAGCAGGAGGCCCGCGCCGGAGACGCCGTGCACGGCTCCTACTCTCTGGTGCAACCCGACGGTGTGCACCGCATCGTAGAGTACACCGCCGACAAGGAGCACGGATTCAACGCTATTGTGCGTTACGAGGGAAAGCCCGTCCATGCGCCAGCACCCGCCAAGATTGCGTACGCTGCACCCATCGCCAAGGTGGCTTACTCTGCTCCCATCTCCT…	cuticle protein 7	gi|357629031|gb|EHJ78068.1|cuticular protein RR-2 motif 76 [Danaus plexippus]	EHJ78068	5.33594e-43	70	F:structural constituent of cuticle	-	IPR000618 (PRINTS); IPR000618 (PFAM); PTHR12236 (PANTHER); IPR000618 (PROSITE_PATTERNS); SIGNAL_PEPTIDE_C_REGION (PHOBIUS); SIGNAL_PEPTIDE_N_REGION (PHOBIUS); SIGNAL_PEPTIDE (PHOBIUS); NON_CYTOPLASMIC_DOMAIN (PHOBIUS); SIGNAL_PEPTIDE_H_REGION (PHOBIUS); IPR000618 (PROSITE_PROFILES); SignalP-noTM (SIGNALP_GRAM_NEGATIVE); SignalP-TM (SIGNALP_GRAM_POSITIVE); SignalP-noTM (SIGNALP_EUK); TMhelix (TMHM…		1	0	0	0
Ara_Comb-S-plus-L_C337	120	TCATACATCTGCTATGATCTCTAAAATTTTCTGTTTGATAACAGCCCCACAGTCCGCCGTGGGAGGGCTGTTGCCAAAGCCGCACTACTCATCTGTCGCTGCTGTGCCGTTGTGTCGTCT	---NA---	-	-	-	-	-	-	no IPS match		1	0	0	0
Ara_Comb-S-plus-L_C342	307	GGCTTCTATCCTGATCCCTATGATGTGACCTTTACTATTCTGCGCTGTATCATATCAAAACGTCTCGATATGTTCAGACGCATTTGTTTTCGATGATTAAATTGCTCATGAATAACCTAGTGACATCGCTTCTAAAGCCGATGGCACATATGCCAAATATCCGGCTGAGTCCTACTCTACATTAGGACATGCAAGACCAACGGTTACTTCAGACGGCCTGATTTACAGGCATGTTTGAATTCTACTGCTGTTTCCAAGTCACCACCTCTGACCTGTGTTGCCCTCCCTGTCTCTACTACGACTAACA	---NA---	-	-	-	-	-	-	no IPS match		1	0	0	0
Ara_Comb-S-plus-L_C338	196	ACAGGGATCATACATCTGCTCTGATATCTAAAATTTTATGTTCTCTAGCTGCCCCACAGTCCGCCCTGGGATGGCCGTTGCCAAAGCTGGACTACTTCCTCGTCGCCGCTGTGCCGTTGCGTCGCATTGAACGATCTGACGACAAGAATGCCCTGGGTGCTGCTCCGATTGCGTACCTCGGATCCCCTGTGCCCCA	---NA---	-	-	-	-	-	-	SIGNAL_PEPTIDE_H_REGION (PHOBIUS); NON_CYTOPLASMIC_DOMAIN (PHOBIUS); SIGNAL_PEPTIDE_N_REGION (PHOBIUS); SIGNAL_PEPTIDE_C_REGION (PHOBIUS); SIGNAL_PEPTIDE (PHOBIUS)		1	0	0	0
Ara_Comb-S-plus-L_C336	489	TGTGCTTAGGCTGCCTAGTGTTTTGATTCCGAAATGATTTTATCATTTGTTGCTATCTTCACCCTGACCGTCGCTGATTATTTGGTCGCACCATTGGATTTCTATGCTGCATCTGGCTTAATTGTGATTGAAGGGTTGGCGCCCGCATATTTAACTGTATTTTCTATGCTAGTTCATACTCTGCGCACTAAAATATGCATTCTATTCCTCCCCCAGCTGTTTCCTCTGCTCCAAATCTCGATGCTGCCCCAGATCCTTACGTGTCTGCTGCCCCTGCCCCTTACGAACCTGCTGATACTTCTCCACTAAACTATGGTGCTTAACCCTATTTTGATACAGCATCTCACTGATGAATAGCATCTGGAGCTTCTACCTCCGCTACTTACTTATCAATGAATT…	hypothetical protein KGM_04051	gi|357625379|gb|EHJ75843.1|hypothetical protein KGM_04051 [Danaus plexippus]	EHJ75843	0.000247344	48	-	-	NON_CYTOPLASMIC_DOMAIN (PHOBIUS); SIGNAL_PEPTIDE_N_REGION (PHOBIUS); TRANSMEMBRANE (PHOBIUS); SIGNAL_PEPTIDE (PHOBIUS); TRANSMEMBRANE (PHOBIUS); SIGNAL_PEPTIDE_C_REGION (PHOBIUS); SIGNAL_PEPTIDE_H_REGION (PHOBIUS); NON_CYTOPLASMIC_DOMAIN (PHOBIUS); CYTOPLASMIC_DOMAIN (PHOBIUS); TMhelix (TMHMM); TMhelix (TMHMM); TMhelix (TMHMM)		1	0	0	0
Ara_Comb-S-plus-L_C333	381	GTACAAGGGGATTAAGGTATTGACTATTGATGAACAATAACTTTAAAATATTTTCCTGTTATTATCAACACTTTGGATAAAATTTCCCTCACAATGTACTCTGTTTCAAAGACTGGACAATTCATGAAATGTATTTCTCCTACCATTAGACCTTTCATAGTTCGTTGCATAACGACCAAAATAGAAGATGTTGGTACGCACACAGGGCAGAAATGGGATTCTGATGACTATCGCCTTGCCAGATTCGCATTGGCTCCCAAGCAAGTAAACCCAAACTGGGCCATTAACTTAATAGCTGAAGTTCCACCAAAAGAAGTAACTGAACGAGTGGTATGGTGTGATGGTGGAAGTGGGCCAGAAGGTCATCCTAGAGTTTACATT	probable nadh dehydrogenase	gi|357612416|gb|EHJ67985.1|hypothetical protein KGM_08437 [Danaus plexippus]	EHJ67985	5.32724e-45	79	C:mitochondrial respiratory chain complex I; F:NADH dehydrogenase (ubiquinone) activity; P:RNA processing; P:mitochondrial electron transport, NADH to ubiquinone; P:ubiquinone biosynthetic process; P:sodium ion transport; P:proton transport	EC:1.6.5.3	IPR019401 (G3DSA:2.60.260.GENE3D); IPR019401 (PFAM); PTHR13156 (PANTHER)		1	0	0	0
Ara_Comb-S-plus-L_C334	424	AAAGGAATCCGTAAATAATAAAAAGAAAAATGCTCGGTATGAATGAAGTTTACCTTCTCTGGAATTCCACAAATAATTCAAGACCAAAATTAGCCAAATCGGTCCGGCCGTTCTCGGGTCTTAGCGAAACTAACGAACAGCAAGTTATTTTTATATATATAGATAATATTTAGCATAGTAATGTAAAGGTAGCCGCAAATAACTTATTATCATTATTTTCATTAGAAAATTTGTATTTTATTATTATGTTATATTTTAGACCGACTTCAAAAAAGGAGGAGGTTTTCAATACGTCTGTAATTTTTTGTTTTTATGTTTGTTACCTCGTAACTTTCGACCGGAATTGAATTTGATGATTTTTTTTTATTTAAAAGCGCGTGCTTATGAAAAAGCAGTCTT…	---NA---	-	-	-	-	-	-	no IPS match		1	0	0	0
Ara_Comb-S-plus-L_C329	365	ATCCTACTCTTGGAGGAGGACCCATGTACAGCCAGTCTTCACTCACCCGTGGGGACCCGTTATTATCCGATCCATTTCTCCTGCTGACCTCTAATCTTTATTGTATCAATCTGCATCTATTACTTAAGATCAGACATATCATCCTTAAGGATGAGCTGGTCCCGATGCTTATTACTCCTCCATAGGCCATTCTGACCCCGACGGATACTCTGTCGCCTCCCATGACGGCCCCACTGTACCCGCTCCCGGTGTGCCTCACTCTTCAATCGCAAGACATGATTTGCATGCGATGTAACCTAGCATCCCTATTGTGCAGAAGACTTATGCTGATGAAACCTACACTACTGAATACGCAGGAGCTTCTG	---NA---	-	-	-	-	-	-	no IPS match		1	0	0	0
Ara_Comb-S-plus-L_C341	523	CTTTCCGGTTTTGTTCCTGGGGCAAGAAGCCGTAGTTTCGGTTTTTATTATTTTTAATCGCCCGTAATCCTACAAAATGAGAATCTATAAGGATATTATTACCGGTGACGAGATGTTCTCGGACACTTACAAAATGAAACTCGTAGATGAAGTTATCTATGAAGTCACTGGTAAATTGGAAACGAGAACCCAGGGCGATGTCAGGATCGAGGGATTTAATCCCTCGGCTGAAGATGCGGATGAGGGAACAGATTCTGCGACCGAGAGTGGTGTAGATATTGTTCTGAACCATAGGCTTGTGGAGTGCTACGCCTTCGGTGACAAGAAATCTTTCACATTGTACCTTAAAGACTACATGAAAAAGTTAGTTGCAAAATTGGAAGAGAAATCACCGGACCA…	translationally controlled tumor protein	gi|389610561|dbj|BAM18892.1|translationally controlled tumor protein [Papilio polytes]	BAM18892	7.85772e-93	95	C:cytoplasm; C:tubulin complex; F:calcium ion binding	-	IPR018105 (PRINTS); IPR018105 (PFAM); IPR011323 (G3DSA:2.170.150.GENE3D); IPR018105 (PANTHER); IPR018103 (PROSITE_PATTERNS); IPR018103 (PROSITE_PATTERNS); IPR011057 (SUPERFAMILY)		1	0	7	0
Ara_Comb-S-plus-L_C325	550	ATTCCAATCCGAAACTCAGAACAAAAAACGCAAAATGCTATTCAAAGTAGTCATCTTGACAGCTTCGCTGGTGGTCGCAAGCGCCCAGTATCATGGACAAAGTCATGGTCATGCTACTTCTTCTCAATCTATAATACGGCATGATAAATCTCATAACCAAGGATACAACCACGTACAATCACTTCACGCCGCTCCAATTGCATACCATAATTCTGCTCCTATCACGAATTATGCTACCACCTTGCACACTGCTCCAATTAACTATCACGGAACTCCCATCACTCATCAAGCAACGTCTCTTTATGCTGCTCCTATAACCCACTACGCATCACCTGCTGTAGCAGTTCAGCATGCACCTGTCTACAACCAACATGTATCTCAAGGTCACGAGTACAACAC…	tpa: cuticle protein	gi|357629356|gb|EHJ78177.1|cuticular protein RR-2 motif 87 [Danaus plexippus]	EHJ78177	6.88752e-48	68	F:structural constituent of cuticle	-	IPR000618 (PRINTS); IPR000618 (PFAM); PTHR12236 (PANTHER); SIGNAL_PEPTIDE_H_REGION (PHOBIUS); SIGNAL_PEPTIDE_N_REGION (PHOBIUS); SIGNAL_PEPTIDE_C_REGION (PHOBIUS); SIGNAL_PEPTIDE (PHOBIUS); NON_CYTOPLASMIC_DOMAIN (PHOBIUS); IPR000618 (PROSITE_PROFILES); SignalP-noTM (SIGNALP_EUK); SignalP-noTM (SIGNALP_GRAM_NEGATIVE); SignalP-TM (SIGNALP_GRAM_POSITIVE); TMhelix (TMHMM)		1	0	0	0
Ara_Comb-S-plus-L_C313	591	CGTCGACTGGATAAAAAAAAAAACAAAAGTTTTGCTCTGCGCTCATTGTTGTGCTAAGTTTTTATCGGGCTACAGTTCGGTAACTGGTTTATTTTTACGTGAACAAAATGAGGTCGCTTCTAATTCTGTGCCTTTGTACACTGCTGTGTGGAGCGCTAGCGAAGAGCAAGAAAGATGAAAAGGTGAAAATAGCCGTGTACTACGAGTCCCTGTGTCCGGATAGCAAGAAGTTTATAACATCACAACTGGCCCCCGTCTGGAGGGACTTTAGAGGCCTTGTCAAAGTTAAACTCGTACCTTACGGTAAAAGTACTCACGACAAAGTTGAAGGCAAATGGAAGTTCACCTGCCACCATGGACCTGACGAGTGCTACGGCAACAAGATCCAAGCCTGTATTC…	gamma-interferon-inducible lysosomal thiol reductase	gi|160333474|ref|NP_001103767.1|lysosomal thiol reductase IP30 isoform 2 precursor [Bombyx mori] >gi|87248349|gb|ABD36227.1| lysosomal thiol reductase IP30 precursor isoform 2 [Bombyx mori]	NP_001103767	4.51812e-61	92	-	-	IPR004911 (PFAM); IPR004911 (PANTHER); SIGNAL_PEPTIDE_C_REGION (PHOBIUS); SIGNAL_PEPTIDE_N_REGION (PHOBIUS); SIGNAL_PEPTIDE_H_REGION (PHOBIUS); NON_CYTOPLASMIC_DOMAIN (PHOBIUS); SIGNAL_PEPTIDE (PHOBIUS); SignalP-noTM (SIGNALP_GRAM_NEGATIVE); SignalP-noTM (SIGNALP_EUK); SignalP-TM (SIGNALP_GRAM_POSITIVE)		1	0	1	0
Ara_Comb-S-plus-L_C312	526	AGTAGAGGGATCATTCGCTCGATTGCTTTGCAGTAACATACACTAAAACAAGCCTTTCAAAATGAAATCGTTCATTGTCGTCGCTCTTTTCGTGGCCGCCGCCGTGGCCGCCCCAGCCAACCCTGACAGTGAAGCTGTGATCGTCCAATACGAAAGCGAAAACATCGGAGTCGATGGCTACGCATACAAAGTTGAAACCAGCAACGGTATTTCTCAATCCGAATCCGCTAATTTGCGTGACGTTGGAACTGAAAATGAGGCCCTTGAAGTCCGCGGCCAGTTCTCCTACACCGGACCTGACGGCGTTCTTTACCGTGTGGATTACGTCGCCGACAAGAACGGTTTCCAACCCCAGGGAGCTCATTTACCCAAAGATAATTAAATCACCTTAAATTAACA…	cuticle protein 1	gi|379054834|gb|AFC88812.1|larvae cuticle protein [Choristoneura fumiferana]	AFC88812	1.8101e-33	80	F:structural constituent of cuticle	-	no IPS match		1	0	0	0
Ara_Comb-S-plus-L_C314	603	CTGAACGTTTTCATTCGACAGACTGATCGTAAAATAATTTTGTGGTGTTGTTCGCGAACAGGGTTTCGCAATACAAATAATTATATTATAACAATAATCATGTTATCCAGCCTCAGGTCTGGAGTTCAAGGTTTGTGGCGAGCATCGTCCAGAGCGCTCCAGACAACAGCAAATTTACAACATGATAGTTTATTCGTGCACCGAGACACCCCCGAAGATAATCCAAGTATCCCATTCGAATTTACACCCGAAAATAAAAAGCGTGCTGAAGCTCTTTTAGCTATATATCCTGAAGGTCACAAACGAGGGGCTATGATTCCTCTACTGGACTTAGCTCAGCGTCAAAATGGTGGGTGGCTACCAATATCTGCTATGCACAAGGTAGCAGAACTATTAAAC…	nadh-ubiquinone reductase	gi|389609563|dbj|BAM18393.1|NADH-ubiquinone oxidoreductase 24 kda subunit [Papilio xuthus]	BAM18393	1.56361e-113	96	C:mitochondrial respiratory chain complex I; F:NADH dehydrogenase (ubiquinone) activity; F:metal ion binding; F:2 iron, 2 sulfur cluster binding; P:mitochondrial electron transport, NADH to ubiquinone; P:ubiquinone biosynthetic process; P:sodium ion transport; P:proton transport	EC:1.6.5.3	PF01257 (PFAM); IPR002023 (PANTHER); IPR012336 (SUPERFAMILY)		1	0	0	0
Ara_Comb-S-plus-L_C310	482	CTTTATCTCAAATACATCACTAACTACCTTATACGATGAAAACATTCGCTTGCGTCGTACTCCTCGTGGCGTCAGTTGTCGCTGCACCCGAAGGCAAGCGTGACAAACGTGGTTTCCTGCACGGCGGCTTCAATGGCGGCTACGAGCTCGGCCACGGCTCCCTCAGCTATGACTCCTACGGCCACAGCTCGCTGGACCTCGGTCACCACTACGGCCACATCGACTCGCACTACGCGGCGCCTGCAACCAGAATCGTGTCTTTTAACAAACTCGTCGAAGTTCCTAAGGTTGTGGAAGTTAAAAAGATAGTATCAGTACCGAAAGTAGTCTCAGTACCGCACATCGTGAAGGTTTCCAAAATCGTGGAGGAGCCTCACTTCGGGCACGGCGTCTCCTCCG…	hypothetical protein KGM_05145	gi|357627937|gb|EHJ77451.1|hypothetical protein KGM_05145 [Danaus plexippus]	EHJ77451	9.92674e-08	73	-	-	NON_CYTOPLASMIC_DOMAIN (PHOBIUS); SIGNAL_PEPTIDE (PHOBIUS); SIGNAL_PEPTIDE_C_REGION (PHOBIUS); SIGNAL_PEPTIDE_N_REGION (PHOBIUS); SIGNAL_PEPTIDE_H_REGION (PHOBIUS); SignalP-TM (SIGNALP_GRAM_POSITIVE); SignalP-noTM (SIGNALP_EUK)		1	0	0	0
Ara_Comb-S-plus-L_C309	186	GGACCGGCTGGTGGAATGCCAATGGTCTGGATACTCATTGTTACGCCACTGAAGGTTGCGACACCTGGTTATTTCTATATTGTATACTAACCGGCGGATTTTATGGAAGACTTTACGTCAACTGTTCTGCTTGACAAGATGCCTCTTGGTTTCCCTCTGGATATGGCAATTGATGTGAGTAAATAC	moderately methionine rich storage protein	gi|228382|prf||1803340AMet-rich storage protein SP1A	1803340A	1.85536e-08	63	F:nutrient reservoir activity	-	TMhelix (TMHMM)		1	1	0	0
Ara_Comb-S-plus-L_C457	471	AGTCGGTGATCAGCCTCGGCGGCGTGTGGTCGCCACAATGTGTTTGCCGGACGCGTGCGCAGTGAAAGTTCGTTAGAGAAATGCGTCTCGCGATCGCCTTTCTGTTTGTGAAACGCATGCGAAACGAAGGAGGAAATGGCAGCCCCCTTCTGGGCGAGCAGCACGCGTGGGGAGATGCTTGCTCTCCTCAACATGTATCCCTTCGAGCAGTACATACACCTGGAGACGTGCGTGCACAAGCACAAGCAAATGTACTGCAGGGAGGGTTGTAGATGTGAACAGCAGTTCCGTCTCCACCGGTTGCTGGCTTACGATCCACGTAATGAATGTCGCGGCATCTTCGCGGACTGGTTCAAGTTTCCAGCTTGTTGTGTTTGCAAGTGCTACGACGTGCCCCTC…	spatzle-like protein	gi|357622856|gb|EHJ74226.1|hypothetical protein KGM_19534 [Danaus plexippus]	EHJ74226	1.56083e-79	99	C:extracellular region; F:Toll binding; P:Toll signaling pathway	-	PTHR23199:SF5 (PANTHER); PTHR23199 (PANTHER); IPR029034 (SUPERFAMILY)		1	0	0	0
Ara_Comb-S-plus-L_C605	630	TATAAGTATCTATTATTTTACTCACACCTAAATCAACTAAATAATAAATGTTCATAACAACATTTGTTACGGTGTAATTAATTTACGTTATTTTGGTCATTTTTATCTTATGAGATGATTTTCATACAGTATATACGCGATAAGTTATCGATAACAAAGTGATTACATTTTGACCATAGTTTTACTCAAAACAAGTATGTCGCCTCGTAAACAACCAACTAACTTATTTAAATTATGCATTAAAAGTTCTCTTAGTTTGATAAATGATAGTTGCTATCGCATCGAAAAAAGTTACACAGAAATTGAATATATGGATTGCAAAAATAGGGTGTATGTTTTGAAAGGGTTCTTAATGTCAACACTTCCTGCCAGGTTATTTGATATCCTCTGTTTAGAAAG…	hypothetical protein KGM_08637	gi|357618086|gb|EHJ71180.1|hypothetical protein KGM_08637 [Danaus plexippus]	EHJ71180	1.8448e-61	79	-	-	no IPS match		1	0	0	0
Ara_Comb-S-plus-L_C604	494	CCGAAAATAAATATTTATTTGTATGGAATTGAAATATTATAGTTTCGTTGCATGTTTAAATGAACATTATTTTTGTTATGCAACAATATGTCAGTCGAAAACCTCTATATATTTGTATGTGTGAGAAATAATGAGTAATTTATTTATTTGTTACCAACTATTCATTGTTCTATGCAATTTTTAATATCACATGCTTAATGGTAGCTATTGTTCGCCTGCATCAGAAATTGTATCCAAACTGACACATTTTTGCATAAAATCATAAAAATTAATGTATGTAAATAAGATTATTTTAAATGTCTAGGTTATAATCACATATTTAGGGAAAGGTGCCTAACGATCTGTAATAATTTAAGTTAGATTAGTTACAATAAGGCTATGTAAATTTGCGTAAATATA…	---NA---	-	-	-	-	-	-	no IPS match		1	0	0	0
Ara_Comb-S-plus-L_C600	451	GTGCAATTGGTATTGGTCAGAGCTAACCGTGATTTACTGCTGTGCGAATAATACAGACTGAATCAATTTCCTTCTTACGATTTATTTTGAGTGAATAAGAGTAGTATCAATAAAAGCGGGTGATTTAAAATTTGAAACAATGGAGTCTAAGGAGTTCAAGGATTTCGCGAAGGCGATGGTGGATTACATCGCTGAGTATTTAGAAAATATACGTGATAGACAAGTGGTGCCATCAGTAAAGCCAGGTTACCTTCGACCATTGATTCCGGAGCAAGCGCCAGAGAAGCCGGAACCCTGGACAGCTGTGATGGATGACATCGAGCGCGTTATCATGTCAGGAGTGACGCATTGGCACTCGCCCCGGTTCCACGCCTATTTCCCAACAGCCAACTCATATCC…	dopa decarboxylase	gi|315493444|gb|ADU32894.1|dopa decarboxylase [Heliconius melpomene malleti]	ADU32894	1.83081e-64	98	F:aromatic-L-amino-acid decarboxylase activity; F:oxidoreductase activity; F:pyridoxal phosphate binding; P:catecholamine biosynthetic process; P:oxidation-reduction process; P:histidine metabolic process; P:L-phenylalanine metabolic process; P:tryptophan metabolic process; P:tyrosine metabolic process; P:alkaloid biosynthetic process; P:indole biosynthetic process	EC:4.1.1.28	IPR010977 (PRINTS); IPR002129 (PFAM); G3DSA:1.20.1340.10 (GENE3D); PTHR11999:SF69 (PANTHER); PTHR11999 (PANTHER); IPR015424 (SUPERFAMILY)		1	0	0	0
Ara_Comb-S-plus-L_C602	539	AACGAGAAACAGCGCGCACGCGTGCGTGTCTTTTAAAAAAGAATAGTTGCCGCGCTTTAAAAATTGACGTTTCTGTCATTGTGATAATATTTTTGCCACAGATTACTTAGTGATTTATTTCAATTAAATTGACAGCTGTTTTGTTATCGATAGTGCAGTTATATACACAGACAATAAGTGAATTGTTTTCAAACACAGGTGACAGTGACAAAAATATATCTCGTGGCAATGAGTGGCTACACGTAAACAGAATAAGGAGAATTTTGTAAATTATAAGACAATCAACACAATCAATATGGAAAAGCGAAATAGTTCACCTCAAATCAAAACTGGATCTGATGCGTATAGCTCAAAAATTGAGCTTGCCTATAATGGTTCCAGAGAAGATTTGGATCCATA…	proton-coupled amino acid transporter 4-like	gi|512940017|ref|XP_004934379.1|PREDICTED: proton-coupled amino acid transporter 1-like isoform X1 [Bombyx mori] >gi|512940019|ref|XP_004934380.1| PREDICTED: proton-coupled amino acid transporter 1-like isoform X2 [Bombyx mori]	XP_004934379	3.62712e-33	89	C:integral component of membrane	-	IPR013057 (PFAM); PTHR22950:SF147 (PANTHER); PTHR22950 (PANTHER)		1	0	0	0
Ara_Comb-S-plus-L_C601	518	GCTCTCGCTATTCGTTTTAGCCAGAGACCAGAGTCGGAGTTTCGTAGTCCGTCGGGGCGGGTCGTCTCTGCAGATTTAATAGAAACTCTTAAATTCGTTTAATTTTATATTTTGATTTGAGTGTAGGGCGACCCGATACCTTACCCGACTTAAGTACTTAAAACAGACAACATGTTACATCTAAAGAATATTGCTAAACAAATTGTACCGCCTCTTAAAAACACAATTCAAAATGAGGCAGTCAATAATGTGCTAAAACTCGCACCCGCTACAGTGAATGTTTGTTGCCGTACATATGCGAATCATGAAATTCCTGACAGGCTCAAAGATATTCCAACTAGTGCAAATCCGAGATTCTTTGACATGGTGGAGTATTTTTTCCACCGGGCGTGTCAAGTG…	glutamate dehydrogenase	gi|389614579|dbj|BAM20330.1|glutamate dehydrogenase [Papilio polytes]	BAM20330	5.63438e-53	94	F:oxidoreductase activity, acting on the CH-NH2 group of donors, NAD or NADP as acceptor; P:cellular amino acid metabolic process; P:oxidation-reduction process; P:electron transport	-	G3DSA:1.10.287.140 (GENE3D)		1	0	0	0
Ara_Comb-S-plus-L_C311	543	ATTCCAACGGCAGAGTTCAAAGTGTGAGCCACTATCGAAACGAAAATTTAAAAACAATATGAATAAACTGATCTTCTTGGTTTCAATGATGGTGATGGCGTCCGGCGCTCGACTGGATCACTTGGTGCAAGGAGGTTACAGCGGTGGTAATGGCGGCGGTGCACCTTTCAATTTCGAGAATGTCAACAACGGCGATGGGACTTATCGCTTCAGTTACGACACACCAACTGGCATATCGGCCCATGAGAGTGGAGCTCCCCGTGCCTCTGGTCCAGAGGGACCCGCAGTGACCGCCGAGGGTGGCTTCTCGTATCGCGCACCTGATGGTCAACAAATATCCCTCACCTACACTGCTGACGAAAACGGCTTCCACCCTACGGGCTCACATCTACCCACACC…	tpa: cuticle protein	gi|290561330|ref|NP_001166741.1|cuticular protein RR-1 motif 7 precursor [Bombyx mori] >gi|223671115|tpd|FAA00509.1| TPA: putative cuticle protein [Bombyx mori]	NP_001166741	9.50675e-61	77	F:structural constituent of cuticle	-	IPR000618 (PRINTS); IPR000618 (PFAM); PTHR10380:SF118 (PANTHER); PTHR10380 (PANTHER); IPR000618 (PROSITE_PATTERNS); NON_CYTOPLASMIC_DOMAIN (PHOBIUS); SIGNAL_PEPTIDE_H_REGION (PHOBIUS); SIGNAL_PEPTIDE_N_REGION (PHOBIUS); SIGNAL_PEPTIDE_C_REGION (PHOBIUS); SIGNAL_PEPTIDE (PHOBIUS); IPR000618 (PROSITE_PROFILES)		1	0	0	0
Ara_Comb-S-plus-L_C300	602	GTGTCACGAAATAAGCTGCCTTTAAAACAAGCTAGTATTGTGTTTAAATTTATATAAGTTTACTTTTAATATAATTCCTTTGCGAAGTATGGCAAATCTCATTTTGCGTCGTGCACTTGTAGATGCAATCCGTGTACCCATCGGTGCACGTGCCTCCAGTGAACTTGCCAAGATTGGCAACCGGGAGTGGGTAGGCTATGGTTTCAATGGTCAGCCCAATTATGCTGACAGGGCTGACTACCCTCTACCAGCTGTTAGGTTCCGTCCTGACACACCCGACATCAAGTCACTGCGTGAAAAGGAAAAGGGTGATTGGCGCAAAATGACTCTGGAAGAAAAGAAAGCCCTCTACCGCGCTTCCTTCTGCCAGACCTTCGCCGAGTTCCAGGCTCCGACTGG…	cytochrome c oxidase subunit iv	gi|389608841|dbj|BAM18032.1|cytochrome c oxidase subunit iv [Papilio xuthus]	BAM18032	5.2784e-106	92	F:cytochrome-c oxidase activity; P:hydrogen ion transmembrane transport; P:mitochondrial electron transport, cytochrome c to oxygen; C:respiratory chain complex IV	EC:1.9.3.1	IPR013288 (PRINTS); IPR004203 (G3DSA:1.10.442.GENE3D); IPR004203 (PFAM); PTHR10707:SF10 (PANTHER); PTHR10707 (PANTHER); CYTOPLASMIC_DOMAIN (PHOBIUS); TRANSMEMBRANE (PHOBIUS); NON_CYTOPLASMIC_DOMAIN (PHOBIUS); IPR004203 (SUPERFAMILY)		1	0	0	0
Ara_Comb-S-plus-L_C318	506	AACCGGCAAAAAAGTAACGGGGAGATTCCGACGAGAACAACAAAACAAACAAACATGGTACGCAAAGGTAATAATCTTCTTGTGCGCTGCTGGCATCGCCTCCGCCGGCAATCTTCTTCACGCTGCGCCTTTGACGTACAGCTCACCTGTTTCATCTGTATCCTATTCTTCACGAACGACTGGCCATGCTGGCCCCATCGCAACATACGCCGCCGCACCTGTTGTTACTAAAACGATTTCACCAGCTGTATCATATCAGACCATCTCGACCCATTCAGCACCAGCTGTCGCGTATTCATCAATTGCCCATGCATCACCTATTGCGTATGCAGCAAGACCAGCTGTCACCTATGCCGCATCTCCTGATGTGTACTACTCTTCATTACCTCATGGCGCCCC…	cuticular protein cpfl4a	gi|357627517|gb|EHJ77188.1|cuticular protein CPFL4A [Danaus plexippus]	EHJ77188	2.6277e-20	67	-	-	TRANSMEMBRANE (PHOBIUS); CYTOPLASMIC_DOMAIN (PHOBIUS); NON_CYTOPLASMIC_DOMAIN (PHOBIUS); TMhelix (TMHMM)		1	0	0	0
Ara_Comb-S-plus-L_C301	631	GCATATATTCTGTCCGGAGAGGAGTTTAGTTCTAATTGAAAATGAGATTTTCCATTATCGTTCTATTTGTGGTCGCAGGCGCGTACGCCTTGCCCCAGCAACAGACTGAAACCAAAGATCAACGTGTTGTAACTAACCAAATTAGAAGAATTATCGATCAAATCCGACGACAAATCAGAGCAGCAGGACTTGACCCACTATTAATTGACCGAACTGACTTTGAATACAGACCGATACCCTTTGTTCATATCCAGGCCTTCATTGATAAGCTCTCATTCACCGGTGCTAGTAACATCGTTATAAACCAGCTAGGCTTCAACATACTTCAGAATAGACTCTGGTTTACTTTTTCCCTTCCAGATCTTCGTTTGTCAATCAACGATTCTAGTATTGAAGCTG…	membrane protein precursor	gi|116785045|gb|ABK23569.1|unknown [Picea sitchensis]	ABK23569	2.1333e-34	62	-	-	IPR010562 (PFAM); SIGNAL_PEPTIDE_N_REGION (PHOBIUS); NON_CYTOPLASMIC_DOMAIN (PHOBIUS); SIGNAL_PEPTIDE (PHOBIUS); SIGNAL_PEPTIDE_H_REGION (PHOBIUS); SIGNAL_PEPTIDE_C_REGION (PHOBIUS); SignalP-noTM (SIGNALP_EUK)		1	0	0	0
Ara_Comb-S-plus-L_C297	309	ATTGTCAGTACTCAAAATCATTGCACATCTCACGATCAAATTTAAATAGAGTATTTAATAACACATTATTGAGATATGAAACCAAGTAAATGTTTCTTGTTTGTACTTTTTATCTTAACAATCTTCATAATGGATGTGACAACTTATAGTCGGCCACGATACACAAATATATTTGGTTCAACAATTAGAATCAGAAAAACCAGACCTAAATCTACCGGTAAATAGAAAAATAATAAATCTTTTGATGTTACTAATATGAAGAAGTGGTCCTTCATTTTTTTCCTGTATTTAATAGGCAAATAAATAAAT	---NA---	-	-	-	-	-	-	TRANSMEMBRANE (PHOBIUS); NON_CYTOPLASMIC_DOMAIN (PHOBIUS); CYTOPLASMIC_DOMAIN (PHOBIUS); TMhelix (TMHMM)		1	0	0	0
Ara_Comb-S-plus-L_C296	612	GGACTTCGCACTGTGGATTAGAAGTTTTGTTTTTTAATTAATTTTATACTAAGAGTAATTTAATTTAGCTTTAAGGTTTTAAACTTAAAAATAAAATGGCTCGTGTACTAGTTGGTGTTAAGCGAGTTATTGATTACGCTGTTAAGGTCCGTGTGAAACCAGATAAATCTGGAGTAGTAACAGATGGCGTCAAGCATTCAATGAATCCATTTGATGAGATTGCAGTGGAGGAAGCTGTTAGGATGAAGGAAAAGAAATTGGCTAGTGAAATCATTGCGGTGTCATGTGGCCCAACACAATCTCAAGAAACACTTAGAACAGCATTAGCGATGGGAGCTGATAGAGCTATACATGTAGAAATTGCAGGAGCTGAATATGAAACCTTGCAACCTCTGCATA…	electron-transfer-flavoprotein beta polypeptide	gi|357630902|gb|EHJ78721.1|electron-transfer-flavoprotein beta polypeptide [Danaus plexippus]	EHJ78721	5.36878e-112	97	C:lipid particle; C:microtubule associated complex; C:mitochondrial electron transfer flavoprotein complex; F:electron carrier activity; P:oxidative phosphorylation; P:electron transport	-	IPR014730 (SMART); IPR014729 (G3DSA:3.40.50.GENE3D); IPR014730 (PFAM); IPR012255 (PANTHER); SSF52402 (SUPERFAMILY)		1	0	0	0
Ara_Comb-S-plus-L_C317	162	CTCCCCTCTTATCTGAAGAAACTACATGAACTAACAAACTTCGTACCCAAAGGAATTAATCTTCTTGTGTCTCGTGGGTCGCCTCCTCGGTAATCTTCTTCACGCTGCGCCTTTGACGCACCGCTCACCTGTTTGCTGTTTCTTTCTTCAAAACGACTGGAC	---NA---	-	-	-	-	-	-	no IPS match		1	0	0	0
Ara_Comb-S-plus-L_C319	484	AAACTTTGACATCCGCAGTATCAACAATGGCCGCTAAGTTCCTTGCCGTCCTCGCTCTGGCCGTCGCCGCCTCAGCCGTGCCCGTAGCTCCTGTAGCTCAAATCGTTTACCCCGAAGCGCCCGCTCAGTACGACTTCCAGTACTCCGTGCACGATGGGCAAAGCGGAGACGTGAAGCAGCAGCAGGAGGCCCGCGCCGGAGACGCCGTGCACGGCTCCTACTCTCTGGTGCAACCCGACGGTGTGCACCGCATCGTAGAGTATACCGCCGACAAGGAGCACGGATTCAACGCTATTGTGCGTTACGAGGGCCAACCCATCCAAGCGCCAGCACCCGCCAAGATTGCGTACGCTGCACCCATCGCCAAGGTGGCTTACTCTGCTCCCGTCTCCTACTCTG…	cuticle protein 7	gi|357629031|gb|EHJ78068.1|cuticular protein RR-2 motif 76 [Danaus plexippus]	EHJ78068	5.70839e-37	72	C:extracellular matrix; F:structural constituent of chitin-based larval cuticle; P:chitin-based cuticle development	-	IPR000618 (PRINTS); IPR000618 (PFAM); PTHR12236 (PANTHER); IPR000618 (PROSITE_PATTERNS); SIGNAL_PEPTIDE (PHOBIUS); SIGNAL_PEPTIDE_C_REGION (PHOBIUS); NON_CYTOPLASMIC_DOMAIN (PHOBIUS); SIGNAL_PEPTIDE_H_REGION (PHOBIUS); SIGNAL_PEPTIDE_N_REGION (PHOBIUS); IPR000618 (PROSITE_PROFILES); SignalP-noTM (SIGNALP_EUK); SignalP-TM (SIGNALP_GRAM_POSITIVE); SignalP-noTM (SIGNALP_GRAM_NEGATIVE); TMhelix (TMHM…		1	0	0	0
Ara_Comb-S-plus-L_C315	552	CTTTCTGACCCAGCCAATATGGGTATCAGCCGTGATCATTGGCATAAACGAAGAGCTACTGGCGGTAAACGAGCGCCGATCCGCAAGAAGAGGAAGTATGAGTTAGGTCGCCCTGCTGCCAACACCAAGCTTGGCTCACAACGTATTCACTTAGTACGTTCTCGTGGTGGTAACGTTAAGTACCGTGCTTTACGTCTCGACACTGGAAACATTGCATGGGGTTCGGAATGTTCCACGCGTAAAACTCGTATCATCGATGTTGTTTACAATGCTTCTAACAATGAGTTGGTCCGTACAAAGACACTGGTAAAGAATGCCATTGTTGTTGTTGATGCCACACCTTTCCGGCAATGGTATGAGTCTCATTACCTTCTGCCACTTGGAAGAAAGAAGGGTGCC…	ribosomal protein s8	gi|342356387|gb|AEL28852.1|ribosomal protein S8 [Heliconius melpomene cythera]	AEL28852	1.45007e-121	98	C:ribosome; F:structural constituent of ribosome; P:translation; P:ribosome biogenesis	-	IPR001047 (TIGRFAM); IPR022309 (PFAM); IPR001047 (PANTHER); IPR018283 (PROSITE_PATTERNS)		1	0	2	0
Ara_Comb-S-plus-L_C320	568	CTGGCCGTCGCCGCCTCAGCCGTGCCCATAGTTCCTGTTGCCCAAATCGCTTACCCTGAAGCGCCCGCTCAGTACGACTTCCAGTACTCTGTCCACGATGGTCAAAGTGGAGACGTGAAGCAGCAGCAGGAGGCCCGCGCCGGAGACGCCGTGCACGGCTCCTACTCTCTGGTGCAACCCGACGGTGTGCACCGCATCGTAGAGTACACCGCCGACAAGGAGCACGGATTCAACGCCAATGTACGTTACGAAGGACAACCCATCCAAGCTCCAGCACCCGCCAAGATTGCGTACGCTGCACCAGTCGCCAAGGTAGCTTACTCTGCTCCCGTTGCCTACTCTACTCCAGTCGCCAAGATCGCTTACTCTGCTCCTGTAGCCTACTCTGCTCCAGTCGCC…	cuticle protein 7	gi|357629031|gb|EHJ78068.1|cuticular protein RR-2 motif 76 [Danaus plexippus]	EHJ78068	5.38156e-51	76	F:structural constituent of cuticle	-	IPR000618 (PRINTS); IPR000618 (PFAM); PTHR12236:SF15 (PANTHER); PTHR12236 (PANTHER); IPR000618 (PROSITE_PATTERNS); IPR000618 (PROSITE_PROFILES)		1	0	0	0
Ara_Comb-S-plus-L_C316	598	GTCGTGTCTCGTGCTGGTTTATAAACGCCCGTCCATTTTGTGCAAGCAGTATTAAGTATTAAGACAATGGTACTCAAATTATATAGCGTGTCAGATGGGCCACCGTCTTTATCAGTTAGACAAGCTCTAAAGAGGCTAAACATCCCTTTTGAGCTAATCAATGTTGACTTTGGAAAAGGTGAACATATGACGCCAGTATATGCACAGATGAATCCACAAAAAGAAATTCCTGTTTTGGATGATGATGGGTTTTTTCTCAGCGAAAGCAACGCTATTTTACAATATATTTGCGATAAGTATAAACCAACTTCAGACCTATACCCGCAGGATCCTAAATTACGAGCTATCGTGAATCATCGGCTTTGTTTCAACCTGTCAACATATTACGCCAACGTGTCT…	glutathione s-transferase 1	gi|389610729|dbj|BAM18976.1|GST-containing FLYWCH zinc-finger protein [Papilio polytes]	BAM18976	8.7338e-102	89	C:cytoplasm; F:nucleic acid binding; F:glutathione transferase activity; F:glutathione binding; P:mitotic G2 DNA damage checkpoint; P:neurogenesis; P:positive regulation of Ras protein signal transduction; P:positive regulation of ERK1 and ERK2 cascade; F:protein binding; P:glutathione metabolic process; P:glutathione conjugation reaction	EC:2.5.1.18	IPR004045 (PFAM); IPR010987 (G3DSA:1.20.1050.GENE3D); IPR012336 (G3DSA:3.40.30.GENE3D); PTHR11260:SF138 (PANTHER); PTHR11260 (PANTHER); IPR010987 (PROSITE_PROFILES); IPR004045 (PROSITE_PROFILES); IPR012336 (SUPERFAMILY); IPR010987 (SUPERFAMILY)		1	0	0	0
Ara_Comb-S-plus-L_C321	513	GGAGAGTACAGGGATATCATTCTCACTCCAACATTCACAATATCAACAATGGCCGCTAAGTTCGTTGCCGTCCTCGCTTTGGCCGTCGCCGCCTCAGCCGTGCCCGTAGCTCCTGTTGCTCAAATCGCTTACCCCGAAGCACCCGCTCAGTACGACTTTCAATACTCCGTGCACGATGGGCAAAGTGGAGACGTGAAGCAGCAGCAGGAGGCCCGCGCCGGAGACGCCGTGCACGGCTCCTACTCTCTGGTGCAACCCGACGGTGTGCACCGCATCGTAGAGTACACCGCCGACAAGGAGCACGGATTCAACGCTATTGTGCGTTACGAGGGACAACCCATCCAAGCGCCGGCACCCGCCAAGATTGCGTACGCTGCACCCATCGCCAAGGTGGCTTAC…	cuticle protein 7	gi|357629031|gb|EHJ78068.1|cuticular protein RR-2 motif 76 [Danaus plexippus]	EHJ78068	7.44848e-41	70	C:extracellular matrix; F:structural constituent of chitin-based larval cuticle; P:chitin-based cuticle development	-	IPR000618 (PRINTS); IPR000618 (PFAM); PTHR12236 (PANTHER); PTHR12236:SF17 (PANTHER); IPR000618 (PROSITE_PATTERNS); CYTOPLASMIC_DOMAIN (PHOBIUS); TRANSMEMBRANE (PHOBIUS); NON_CYTOPLASMIC_DOMAIN (PHOBIUS); IPR000618 (PROSITE_PROFILES); SignalP-noTM (SIGNALP_GRAM_NEGATIVE); SignalP-TM (SIGNALP_GRAM_POSITIVE); TMhelix (TMHMM)		1	0	0	0
Ara_Comb-S-plus-L_C81	416	AGTTAACGTTAAACCGTTGCCGAATGCGCAGGCTAAAAAATTATTCGCGCGCATGCGTTAAGGCAAGCGCGGGAAAATATTTTGTGTGTTTCCAACGTGCCAAAATATTATAATGTTTTTTTTTTAATTAATAAGATTTATATTTGTTTGTTTATGTAGTTTGAAAAATGTTTACAGTTTAACAACATTTATTGTTCATGGTGTGGATATAAATAAACAGAGATACAATGCTGTTGGATCCACGTCGAATTGTTGGGCGAGTTTTCCCCATACTAAGTTGGTCGAGAAGATATGATATAAATACCGGAATTGGAGATTTAATAGCTGGTATAACAGTAGCCCTTACGTTAATACCGCAGTCCATTGCTTACGCTTCCCTAGCAGGATTTGAACCACAGT…	sodium-independent sulfate anion transporter-like	gi|357621430|gb|EHJ73266.1|putative High affinity sulfate transporter [Danaus plexippus]	EHJ73266	5.27827e-27	92	C:integral component of membrane; F:GTP binding; F:secondary active sulfate transmembrane transporter activity; P:small GTPase mediated signal transduction; P:protein transport; P:sulfate transmembrane transport	-	PF13792 (PFAM); PTHR11814:SF55 (PANTHER); PTHR11814 (PANTHER); TMhelix (TMHMM)		1	0	1	0
Ara_Comb-S-plus-L_C140	489	AATAAGTAAATTTTGACTCGCGAAGACTTGTGATACGAATAAGTAATATTGAGAAAAGATGCTGCACGTTGGAATATTTCTAGCCGCAAGTGTGACGCTATCAGCCGCTGCGCCTAACCCAGTATCCAATGTTTTGGAACTGGACATTACACCTGAAGAAGCCCAGAGGTACCTCAACAGTCCACCATTCACAGAGCCCCAGTTATCAGGTCGCACTGCTGTTTTGCCATTGGTAAAATATAACGACCCGAGGTTTCGTACAGCTGAGGCTGGACCCACTCTCGGTCACTACTGGAAAAACGGCCACGAAATCGAGAACCCTGATGACTACGTGGAGGAGGTTTACAACGCAAGACAATACCATGGCCAAGACGGTCTAGGTGCGTACGCATATGGCTA…	cuticular protein 67b	gi|357626521|gb|EHJ76583.1|cuticular protein RR-3 motif 148 [Danaus plexippus]	EHJ76583	5.61445e-74	90	C:extracellular matrix; F:structural constituent of chitin-based larval cuticle; P:chitin-based cuticle development	-	SIGNAL_PEPTIDE_H_REGION (PHOBIUS); NON_CYTOPLASMIC_DOMAIN (PHOBIUS); SIGNAL_PEPTIDE_N_REGION (PHOBIUS); SIGNAL_PEPTIDE_C_REGION (PHOBIUS); SIGNAL_PEPTIDE (PHOBIUS); SignalP-TM (SIGNALP_GRAM_POSITIVE); SignalP-noTM (SIGNALP_EUK); SignalP-noTM (SIGNALP_GRAM_NEGATIVE)		1	0	1	0
Ara_Comb-S-plus-L_C55	630	CGCCACACGGGGACCGAGGGATCCACCGCGTCTCGCGCCAGTCGCACCACAGCACGCGTCGACTCGACATATTTTGACCAAGGGGAGTAGATACACAAAGCCGCCACCATGGACGCGATCAAAAAGAAGATGCAGGCGATGAAGCTGGAGAAGGACAACGCACTTGACCGTGCCGCCATGTGCGAGCAGGAAGCCAAGGATGCAAACCTACGAGCTGAGAAGGCAGAAGAAGAAGCCAGACAGCTCCAGAAGAAGATCCAGACCATTGAGAACGACCTTGACCAAACACAAGAGGGCCTCATGCAAGTCAACGCTAAGCTCGAGGAGAAGGAGAAGGCACTACAGAACGCCGAATCCGAAGTTGCTGCGCTCAACCGACGTATCCAACTGCTCGAGGAA…	tropomyosin invertebrate	gi|114052272|ref|NP_001040465.1|tropomyosin-2 isoform 2 [Bombyx mori] >gi|95103002|gb|ABF51442.1| tropomyosin isoform 2 [Bombyx mori]	NP_001040465	2.09322e-73	97	C:muscle thin filament tropomyosin; C:sarcoplasmic reticulum; C:filamentous actin; C:investment cone; F:nucleic acid binding; F:alanine-tRNA ligase activity; F:ATP binding; F:actin filament binding; P:alanyl-tRNA aminoacylation; P:muscle contraction; P:heart development; P:regulation of lamellipodium assembly; P:pole plasm oskar mRNA localization; P:dendrite morphogenesis; P:alanine metabolic pro…	EC:6.1.1.7	SIGNAL_PEPTIDE (PHOBIUS); CYTOPLASMIC_DOMAIN (PHOBIUS); SIGNAL_PEPTIDE_C_REGION (PHOBIUS); TRANSMEMBRANE (PHOBIUS); SIGNAL_PEPTIDE_N_REGION (PHOBIUS); TRANSMEMBRANE (PHOBIUS); NON_CYTOPLASMIC_DOMAIN (PHOBIUS); TRANSMEMBRANE (PHOBIUS); NON_CYTOPLASMIC_DOMAIN (PHOBIUS); CYTOPLASMIC_DOMAIN (PHOBIUS); SIGNAL_PEPTIDE_H_REGION (PHOBIUS); SignalP-TM (SIGNALP_GRAM_POSITIVE); TMhelix (TMHMM); TMhelix (TMH…		1	0	1	0
Ara_Comb-S-plus-L_C70	593	CGATACATTGGATGCAACGCGATTCAAAATGTTCAAGTACGCGCTAATCACTCTTGCGATTTTAAATTTCGCCTCATGCGAGGAGAAGCCACATAAAAAACAACATACCGATCCTTTCGCAATGATCGATCGGCATATATCACACTCTCTGGCGTACCATTACCTCTGGCCCTGGAGTCAACTGATCCGAGCAGCCGCCGCGCTGGACCTGGAAGAGAATTTGGAAGATCCGCAAATCATTTCAGACTCGGAGAAGTATCAAGTCAATTTATTGGTCAGACGATTTAAGCCTGAGGAACTAAAAATAAAAGTTAAAAACCGGTACATTATAGTGGAAGGAAAACACAAAGTTAAAGACAGCGACAACCAGTTCATGGCCAACCATTTCGTACAGCGGTT…	kda small heat shock protein	gi|357627615|gb|EHJ77259.1|33.6 kDa small heat shock protein [Danaus plexippus]	EHJ77259	1.53263e-73	88	P:response to stress	-	IPR001436 (PRINTS); IPR001436 (PIRSF); IPR002068 (PFAM); IPR008978 (G3DSA:2.60.40.GENE3D); PTHR11527 (PANTHER); NON_CYTOPLASMIC_DOMAIN (PHOBIUS); SIGNAL_PEPTIDE (PHOBIUS); SIGNAL_PEPTIDE_N_REGION (PHOBIUS); SIGNAL_PEPTIDE_C_REGION (PHOBIUS); SIGNAL_PEPTIDE_H_REGION (PHOBIUS); IPR002068 (PROSITE_PROFILES); SignalP-noTM (SIGNALP_EUK); IPR008978 (SUPERFAMILY)		1	0	6	0
Ara_Comb-S-plus-L_C69	559	TTCGCCACAAACGCTTCGTGGCGATCAGACGTGGCCATTTATACAGAACAATGAAGATCTTGGTAGCCTTCCTCGGGCTGGTCGCGCTGACGGTGGCCACGCCATCCGTCTCACCGAGCAAAGTCGTCTGTTACTACGATAGCAAGAGTTATGTCCGCGAATCGCAAGCTCGCATGCTGCCTTTGGATTTGGACCCGGCGCTCTCGTTCTGCACCCACTTGGTCTACGGCTATGCTGGAATACAACCCGACACTTACAAAATGGTATCTCTGAACGAGAACCTGGATATTGATCGCAATCATGCCAACTACAGAACTCTTACCAACTTCAAAACCAAATACCCGGGCCTCAAAGTTCTCCTATCTGTTGGTGGAGATGCAGACTTAGAAGAAGAACAGA…	hemocyte aggregation inhibitor protein precursor	gi|47607477|gb|AAT36640.1|imaginal disc growth factor [Pieris rapae]	AAT36640	6.31959e-104	94	C:extracellular region; F:chitinase activity; P:carbohydrate metabolic process; P:chitin catabolic process; P:cell wall macromolecule catabolic process	EC:3.2.1.14	IPR013781 (G3DSA:3.20.20.GENE3D); IPR001223 (PFAM); PTHR11177 (PANTHER); IPR015520 (PTHR11177:PANTHER); NON_CYTOPLASMIC_DOMAIN (PHOBIUS); SIGNAL_PEPTIDE_H_REGION (PHOBIUS); SIGNAL_PEPTIDE_C_REGION (PHOBIUS); SIGNAL_PEPTIDE (PHOBIUS); SIGNAL_PEPTIDE_N_REGION (PHOBIUS); SignalP-noTM (SIGNALP_EUK); IPR017853 (SUPERFAMILY); TMhelix (TMHMM)		1	0	1	0
Ara_Comb-S-plus-L_C139	567	ATTCAGTATTTGTGAACACGATACGTGTGCTGTGTCGCTCCGTATACCGCGGACACAAATTCAATAATATTATTACAACACAAAATGGCTTCAAGAGACCCCGCTTCAGATCAACTTGTCGATTACAAGAAATCTGTTAAGGACTCACCAGGTTATATCACCACTAAATATGGTGCACCTGTTGGTGTGAAGACTGCTATTCAAACGGTTGGAAAGAATGGCCCAGCTTTACTTCAAGATGCTCAATTTCTGGACGAGATCTCGTCATTCGATAGAGAAAGAATTCCAGAACGCGTAGTTCACGCAAAGGGTGCTGGCGCATTTGGATACTTCGAGGTAACTCATGACATCTCTAAATACTCGTGCGCAAAAGTCTTTGAAAGTATTGGGAAGAGAACA…	catalase	gi|389611013|dbj|BAM19117.1|catalase [Papilio polytes]	BAM19117	1.15726e-101	96	C:nucleus; C:peroxisome; C:voltage-gated calcium channel complex; F:enhancer sequence-specific DNA binding; F:RNA polymerase II distal enhancer sequence-specific DNA binding transcription factor activity; F:catalase activity; F:choline O-acetyltransferase activity; F:low voltage-gated calcium channel activity; F:heme binding; F:metal ion binding; P:heart morphogenesis; P:neuromuscular synaptic tr…	EC:2.3.1.6; EC:1.11.1.6	IPR018028 (PRINTS); IPR011614 (SMART); IPR011614 (PFAM); IPR011614 (G3DSA:2.40.180.GENE3D); IPR018028 (PANTHER); IPR024708 (PROSITE_PATTERNS); IPR018028 (PROSITE_PROFILES); IPR020835 (SUPERFAMILY)		1	0	1	0
Ara_Comb-S-plus-L_C118	739	ACATAAATGGTGATAGTGCCGATTGCTTTTAATAAAAACCGTAATGTAGATTTATTGAATATGGTAAATTAACTAAGAATTTTGTATCTACAACGTTATTACGTATTACGTAAATATTGAATGTTAAATTGACATAGTTAAAATGTCGTAATTTGACCTACTTTTCAACAGGTGTACTCACTTAAATAAGGCTCTCTTGTAAAATTTGAACCGACGCGTATGTAACATATTTTTTGGACCTTTATTTTATTTATCTACAACAGAGACTACTTAATGATGTTTCTATTGAGGAACTATATAAATGATGTGAATTAACTTGGAAAAGAGGAGTTGTTAAGTATTAATAAGTAGTAGTGAACGAACATTTCAAAACATTTGGACATGTCAATAATTTATTAA…	adp-ribosylation factor-like protein 5b-like	gi|389615544|dbj|BAM20733.1|ADP ribosylation factor [Papilio polytes]	BAM20733	5.51898e-58	97	C:intracellular; F:GTP binding; P:small GTPase mediated signal transduction	-	IPR006689 (PRINTS); IPR024156 (SMART); IPR005225 (TIGRFAM); IPR027417 (G3DSA:3.40.50.GENE3D); IPR006689 (PFAM); PTHR11711:SF31 (PANTHER); PTHR11711 (PANTHER); IPR024156 (PROSITE_PROFILES); IPR027417 (SUPERFAMILY)		1	0	1	0
Ara_Comb-S-plus-L_C137	555	GTTGTTTAAGATAACTTAAACGGTGAACTCGTGTCGTTCGTTTTAGCGTTATTTAAAAATCATGTCTAAAATACATAACATCGGCGCAGGACCGGCGAAGCTACCAGAAGATGTGTACGAAATACTAAAGAATGAGTTAACGAACTTCGATGGCACGGGAATTAGCTTATTAGAGACCAGTCACCGCTCACCGACGTATTTTAAATTAAATAAAGAAGTACAAGATGTCGTAAGAAGATTATTGAATGTTCCAGACAATTACAAGATTATTTTCTTGTCTGGAGGTGGTCAGGGTCAATTTGCAGCAGTGCCATTGAACCTGATATCTAAAACTGGAACAGCTGACTATGTTGTTACTGGTACGTGGTCAGCGAAAGCGGCAAAGGAAGCGAAGAAATA…	phosphoserine aminotransferase 1	gi|357613916|gb|EHJ68785.1|phosphoserine aminotransferase 1 [Danaus plexippus]	EHJ68785	7.27613e-96	95	F:O-phospho-L-serine:2-oxoglutarate aminotransferase activity; F:pyridoxal phosphate binding; P:L-serine biosynthetic process; P:glycine metabolic process; P:threonine metabolic process; P:vitamin B6 metabolic process	EC:2.6.1.52	IPR000192 (PFAM); IPR015421 (G3DSA:3.40.640.GENE3D); PTHR21152:SF17 (PANTHER); PTHR21152 (PANTHER); IPR015424 (SUPERFAMILY)		1	0	1	0
Ara_Comb-S-plus-L_C146	705	TATCATTCGTAAGTGAAGTTCAAAATATAAAGCATACAAAATGATATCTAAAGTAAGTGTGTTCTCAATAATAATTATTATTTAATGGAAAATTTATAATAACCAATGAACAATATGTTTTCTAATATATCATTTTCTTCTAAATTAATTCTGCTTACAACTGCGTTATTAGTAGTTAACGCACAGCATCACTCAGACGGACATGCAACATCTTCACAGTCTATAATCCGTCATGACGTTCCTCATAACCAACATGGATATAGCAACGCGCAATCAGTAGGACATCACACAGCATACCAACAACCAATTGCAGTACATGTTGCTCCTGTACATGAATCCTACCAACAAATCACCCCTGTGGTACACTCAGCCAACGGGCATCATATTGCCCCTGTACAC…	cuticular protein rr-2 motif 87	gi|357629356|gb|EHJ78177.1|cuticular protein RR-2 motif 87 [Danaus plexippus]	EHJ78177	1.72281e-11	59	F:structural constituent of cuticle; P:intracellular signal transduction; F:protein serine/threonine kinase activity; F:protein kinase activity; P:protein phosphorylation; F:nucleotide binding; F:ATP binding; P:phosphorelay signal transduction system; F:phosphorelay response regulator activity; F:transferase activity, transferring phosphorus-containing groups	-	SIGNAL_PEPTIDE_C_REGION (PHOBIUS); NON_CYTOPLASMIC_DOMAIN (PHOBIUS); SIGNAL_PEPTIDE_H_REGION (PHOBIUS); SIGNAL_PEPTIDE_N_REGION (PHOBIUS); SIGNAL_PEPTIDE (PHOBIUS); SignalP-noTM (SIGNALP_GRAM_NEGATIVE); SignalP-TM (SIGNALP_GRAM_POSITIVE); SignalP-noTM (SIGNALP_EUK)		1	0	2	0
Ara_Comb-S-plus-L_C42	519	TGTGGACATCGCTTGATATATAAACAGTATTCGCGCTGCACGCTCGTATTCTTTAAAACAATCACAATGAGAACGCTATTGCTTTTGAGTTTTGTTATACTTTTCTCCATATCAACATGCTGGGCTCGCGATATGATAGTGGGCACCAGTTACAATACGAGACTGGTTTGGCAACAAAAGGCAGAGTATAGAGCTATCCCTTTTAAGAAGAGAGTAAAGGAAGTGTTCTACACGGATCCAGGACAGCAGATAATAAAGGGTGTAATAGCCCGGGACTTGGACCACAATGACGCGACCGCCTCCATCACTGCGGAGAGCACAGGCTCCAGCTTTGTTAACATCCGGTTGAAGAGCGAACGCGGGAGCAGCATGAATTACCAAATCGAGATTTATGTTTAA…	hypothetical protein KGM_05907	gi|357604893|gb|EHJ64376.1|hypothetical protein KGM_05907 [Danaus plexippus]	EHJ64376	6.62476e-46	85	-	-	no IPS match		1	0	0	0
Ara_Comb-S-plus-L_C107	536	TCGTAACAGGTCGGGATTTAAGCACATTAGTTTTTGGGAAATAGATTCCTACTATTCTTCGATTTGCAAAATGTATCATCAATTAAGCAGATTTACTGGAAGGCTGGTTGCTACTACCAATCTACAGACTCCACTATTTCCAGTGGCTCCCATTGCTCTACAACGAGTGGACCCACCAGCTATTCAGTACAACACTGCTCAAATGTCCACGGTGACTGAGTCAGCATGTCCAGCCCCAGGATCCAGACGTCTCATGCCTGGCACCAACATTCCCTATCCGCCTGTCAGCGAGGCCATTAAGAAACGCCAAGAACTCTTCCAGAAAGACAATGATGTACCAGTTTTCCTGAAGGGTGGACCTTTTGATGCTATCCTGTATCGTTTCACAATGCTCTTGTG…	cytochrome c oxidase subunit mitochondrial-like	gi|389609529|dbj|BAM18376.1|unknown unsecreted protein [Papilio xuthus]	BAM18376	1.28642e-67	89	C:mitochondrial respiratory chain; F:cytochrome-c oxidase activity; P:hydrogen ion transmembrane transport; P:mitochondrial electron transport, cytochrome c to oxygen; C:respiratory chain complex IV	EC:1.9.3.1	IPR003177 (PFAM); IPR003177 (G3DSA:4.10.91.GENE3D); IPR003177 (PANTHER); CYTOPLASMIC_DOMAIN (PHOBIUS); NON_CYTOPLASMIC_DOMAIN (PHOBIUS); TRANSMEMBRANE (PHOBIUS); IPR003177 (SUPERFAMILY); TMhelix (TMHMM)		1	0	4	0
Ara_Comb-S-plus-L_C110	432	AAGAGCGAACGTCGTCGTCCTTCTGACCAGCGACATTTTCATCGGCTGGTAGACATAATTTGATTTATAAAACTCCCAATAAAAGCCGTGAAAATGTTGGGCCGTTTTGCACCGGGTGTTTGCACCCAGGTGACCATGGGGGTCAACCAGCAACAGAACCGTAACATGGCCACTTTGAAAGCCATTTCTATTCGATTGAAGTCGGTTAAGAATATCCAGAAAATTACACAGTCCATGAAGATGGTGTCCGCTGCCAAGTATACTCGTGCTGAGCGTGACTTAAAAGCTGCACGCCCATATGGTGAAGGTGCAGTGCAGTTCTATGAAAAAGCTGAAGTTACTGCCCCTGAGGATGAACCCAAGCAACTTTTTATTGCAATGACATCTGACAGAGGTCTT…	control protein hctl028	gi|357621324|gb|EHJ73192.1|H+ transporting ATP synthase gamma subunit [Danaus plexippus]	EHJ73192	3.20644e-71	98	C:proton-transporting ATP synthase complex, catalytic core F(1); F:proton-transporting ATP synthase activity, rotational mechanism; F:proton-transporting ATPase activity, rotational mechanism; P:ATP synthesis coupled proton transport; P:oxidative phosphorylation	-	G3DSA:1.10.287.80 (GENE3D); IPR000131 (PFAM); G3DSA:1.10.287.80 (GENE3D); IPR000131 (PANTHER); PTHR11693:SF22 (PANTHER); IPR023633 (SUPERFAMILY)		1	0	1	0
Ara_Comb-S-plus-L_C95	526	CAAAGATCCCTGTGGTAACATTGTTTATTGAAATAGGGTGAAAAATGTTTCGATTGCTCACTTCGGTAACATTATTTGTTTTGAGTGTAAATGGAGATTTATTGACAAAAGAGGGAACAAGAGGAGCCACTCTTAAGCCGATATCAGCATGTTGTGATATTCCCGAATTAGGAGATGCAAAACACTTAACCGAATGCTCTAATCCAAAACTACCGGGTCCGTGTAACGATGTCCAATGCGTGTTTGAAAAATCAGGTTTCCTTGTAGACAAGCATACTTTGAACAAAGAGGTATATAAAGCACATCTCAGGCAATGGCTGGAGGGGCACAAGGGTTGGGACGATGCTATAGAAAAAGCAATCAAAGACTGTGTTGACAAAGACCTTAGGCAATACCTAG…	odorant binding protein	gi|482612754|gb|AGK24580.1|odorant-binding protein 4 [Chilo suppressalis]	AGK24580	1.92185e-73	86	F:odorant binding	-	IPR023316 (G3DSA:1.10.238.GENE3D); IPR006170 (PFAM); NON_CYTOPLASMIC_DOMAIN (PHOBIUS); SIGNAL_PEPTIDE_H_REGION (PHOBIUS); SIGNAL_PEPTIDE (PHOBIUS); SIGNAL_PEPTIDE_N_REGION (PHOBIUS); SIGNAL_PEPTIDE_C_REGION (PHOBIUS); SignalP-noTM (SIGNALP_EUK); IPR023316 (SUPERFAMILY)		1	0	2	0
Ara_Comb-S-plus-L_C98	435	GTCAGCAACTGTGACTCGTGTTGGCTGAACCATCCGTAGGGCCATCTTCTTTTTCTTGCCGTAGGACACTCAAACAACAAACACAAAATGGCGGATGACGAAGCGAAGAAGGCCAAACAGGCCGAAATCGACCGCAAGCGTGCTGAGGTACGCAAGCGCATGGAGGAAGCCTCCAAGGCCAAGAAGGCGAAGAAAGGTTTCATGACCCCCGAGAGAAAGAAGAAGCTCAGGTTGCTCCTCCGTAAAAAAGCCGCTGAAGAATTAAAGAAAGAACAGGAACGCAAAGCAGCAGAGAGAAGGCGCATCATCGAAGAAAGGTGCGGTAAACCCAAGAACACTGAAGATGCAAACGAAGATAATATTAAGAGAATTTGCAAAGACTACCACACCCGCATTGCC…	troponin i	gi|225346693|gb|ACN86369.1|troponin I transcript variant B [Bombyx mandarina]	ACN86369	8.88971e-24	96	C:troponin complex	-	Coil (COILS); Coil (COILS); G3DSA:1.20.5.350 (GENE3D); IPR001978 (PFAM); PTHR13738 (PANTHER); SSF90250 (SUPERFAMILY)		1	0	2	0
Ara_Comb-S-plus-L_C91	516	AGATTCAATGAAATTGCAGGGCAATACTGAATACTCATCCAATTACTACATTAATTTACCCGAAACTTTGTCATGTTTCTTTGATTTCATATAATTTTTGTGTAATATTTGGTATTCAGATAAAGAAGTAGGTTTTAAAGTTTTACTTCTAATCTGGAGTTGCAATGGGTGCCGTATTAGGACTTTGTTCAGCGGCTCAAATGGCATGCTGTTGTACCAGCGCTGCCTGCTCATTGTGCTGCTCAGCATGCCCATCTTGCGCCAATTCTACTTCAACACGCCTCATGTACACCCTCATGCTGCTATTAGCAATGGTGGTAGCATGTGTGACACTTGCTCCAGGATTACATGAACAAATGAAAAAGGTACCATTTTGTGAAAACTCAACTGGAATAGTGC…	membrane protein tms1d	gi|389611297|dbj|BAM19260.1|membrane protein tms1d [Papilio polytes]	BAM19260	6.82519e-31	100	C:membrane; F:sequence-specific DNA binding transcription factor activity; F:sequence-specific DNA binding; P:regulation of transcription, DNA-templated; C:transcription factor complex; P:regulation of transcription, DNA-templated	-	IPR005016 (PFAM); IPR005016 (PANTHER); NON_CYTOPLASMIC_DOMAIN (PHOBIUS); SIGNAL_PEPTIDE_N_REGION (PHOBIUS); SIGNAL_PEPTIDE_C_REGION (PHOBIUS); SIGNAL_PEPTIDE_H_REGION (PHOBIUS); TRANSMEMBRANE (PHOBIUS); CYTOPLASMIC_DOMAIN (PHOBIUS); SIGNAL_PEPTIDE (PHOBIUS); TRANSMEMBRANE (PHOBIUS); NON_CYTOPLASMIC_DOMAIN (PHOBIUS); SignalP-TM (SIGNALP_GRAM_POSITIVE); SignalP-TM (SIGNALP_EUK); SignalP-TM (SIGNALP…		1	0	2	0
Ara_Comb-S-plus-L_C59	496	CAGTCTCAATCCGAACCGTGTTCTGAACTAAACGTATCGCGTGAAAAATGTGTAACGTTTGCACTCGTGATGTTCCGCCTGTGCCGGCGCCGGCTCCCGTAAAACCCAACAAGGCGATAGAACGTCTAAAGAAGAAGCATAACATCATCACTGACCCCACTGACGAGGAGAAGCAAAAGGAGGTGGAGTATCAACCCGATCTGCTCGCTCTGTCCACCCAGTACTCCAAGCTGGCATACGACATCTTCAAGCAAGCTGTCGTGCGATTTCAGGAAACGAAAGCCTACACAATCGCGACCAAAACAACTCAGCCGTTCCACGTAGCGCTAGCTGTACTTGTCGTGGTCGCCTGGATCACCAGGTCTGGCTCCAGCGCCAATCTCCGTGGCTGGCGTGCTC…	isoform a	gi|512896255|ref|XP_004923868.1|PREDICTED: transmembrane protein 205-like [Bombyx mori]	XP_004923868	3.3088e-67	87	C:integral component of membrane	-	IPR025423 (PFAM); TRANSMEMBRANE (PHOBIUS); NON_CYTOPLASMIC_DOMAIN (PHOBIUS); CYTOPLASMIC_DOMAIN (PHOBIUS); NON_CYTOPLASMIC_DOMAIN (PHOBIUS); TRANSMEMBRANE (PHOBIUS); TMhelix (TMHMM); TMhelix (TMHMM)		1	0	2	0
Ara_Comb-S-plus-L_C67	491	GTCTTTCATTACGACGTTTTACTATCATGGCGGCCGCCGTAGGCAGGATTTGTGGGGCACGACTTTTGAAAAATTATGGGATAGTTGGACCCAAGGTCTGTCAGCTGTCCACTACTGCTAAGGGATGGACTAATAGTAGAAAATTGTGGTTATCCACATTGGGTGTGGTCGGTGGTGGAGTTGGTGCTCTACTGTTTGCTTTAGAGAAATCTGTGGAAGCTTCTGATGATAGGGCGCATGCATTTCACCAGCCTTGGAGCCACGATGGCTGGTTTCAATCGTTAGACCATGCTAGTGTTCGGCGTGGTTATGAAGTGTACAAGCAAGTGTGTAAAGCCTGCCATTCCCTGCAATACATTGCTCTCCGTAACTTGGTCAATGTCACCCATACTGAAGATG…	cytochrome c1	gi|357620814|gb|EHJ72863.1|cytochrome c1 [Danaus plexippus]	EHJ72863	1.52505e-77	92	F:iron ion binding; F:electron carrier activity; F:heme binding; P:electron transport	-	IPR002326 (PRINTS); IPR009056 (G3DSA:1.10.760.GENE3D); IPR002326 (PFAM); IPR002326 (PANTHER); NON_CYTOPLASMIC_DOMAIN (PHOBIUS); CYTOPLASMIC_DOMAIN (PHOBIUS); TRANSMEMBRANE (PHOBIUS); IPR009056 (SUPERFAMILY)		1	0	2	0
Ara_Comb-S-plus-L_C62	595	TTGTTCCATTAATCGGCCGGGCCGTACCTCTAATTACTAAAATCTAATGACAAAGTGAAAAACGCAAAAATGAAGTGTCTTTGCCTTTTGCTGGCTTCTGCAGCTTTAGTACACAGTTACGCTATTCAGGACAATGAAATTGAGACCTCTCGTTTGCAAACAAGTGATGATCTTCTGAACAGTGTGATAAGTGATTGTTTTGAATCTGAATCTCCGACGTCATGCCTTAAAGTGAAAGTCCTCTCATTCTTAGACACCAAACTTGGTGTTACCTCGGAGTCTGCGAGGGCATTGGACGAAAAGAACATCGACAAAGTGATTTTCGACCGAATTGGAAGGATCTTGAACAACAATGAAATTAGGTTCCAATTGCCTGAGTTCATCCTCCAAAACGCAGAG…	osiris 20	gi|357621328|gb|EHJ73195.1|osiris 20 [Danaus plexippus]	EHJ73195	1.52514e-78	93	C:integral component of plasma membrane	-	IPR012464 (PFAM); PTHR21879:SF2 (PANTHER); IPR012464 (PANTHER); SIGNAL_PEPTIDE_N_REGION (PHOBIUS); NON_CYTOPLASMIC_DOMAIN (PHOBIUS); SIGNAL_PEPTIDE (PHOBIUS); SIGNAL_PEPTIDE_C_REGION (PHOBIUS); SIGNAL_PEPTIDE_H_REGION (PHOBIUS); SignalP-noTM (SIGNALP_GRAM_NEGATIVE); SignalP-noTM (SIGNALP_EUK); SignalP-TM (SIGNALP_GRAM_POSITIVE)		1	0	0	0
Ara_Comb-S-plus-L_C50	680	GGAATCAATGTCGTGCCGACTGCCGTGTAACACAGCAGTCGATTAACATTATTTTTGCTTTTGGTCAAACCGATCACACGCTAAGTCGCGTCGGCAGTCGTTTAGCGCTTACGCTCATACAATTTATATTAATTATTGTTTTCGTGATATTTCAACATGGCCGTCGCTGTTAATAAAGGTGTGTACATAGTGGCAGCGAAACGAACTCCATTCGGTAAAATGGGGGGAATGTTACGTAACATTTCCCCTGCTGATCTGCTCGCGGTAACTGCTAAAGATGCTTTGAAATCTGGAAACGTTGCACCTACTATGGTGGATACAGTCAATGTTGGTTTAGTCAATACGCTAAGTGTAAGTTCAGATGGAGGTCTAGCTCCGCGACATGCAGCTCTCAAAACT…	acetyltransferase 1	gi|357606764|gb|EHJ65205.1|acetyltransferase 1 [Danaus plexippus]	EHJ65205	1.80482e-84	88	F:acetyl-CoA C-acetyltransferase activity; P:pyruvate metabolic process; P:isoleucine catabolic process; P:leucine catabolic process; P:lysine catabolic process; P:tryptophan metabolic process; P:valine catabolic process; P:fatty acid biosynthetic process; P:benzoate metabolic process; P:acyl-carrier-protein biosynthetic process; P:cellular ketone body metabolic process	EC:2.3.1.9	IPR016038 (G3DSA:3.40.47.GENE3D); IPR020616 (PFAM); PTHR18919 (PANTHER); PTHR18919:SF67 (PANTHER); IPR020615 (PROSITE_PATTERNS); IPR016039 (SUPERFAMILY)		1	0	2	0
Ara_Comb-S-plus-L_C674	461	TTTTTTTTTTTTTTTTTTAACAGTAAAACAATTTATTTCGAAAATAAAAGATGATACAATCGGAAGTTTAAATATTTACTTTAAAGTTTAATAACAAAGCTTCTCTTAAGTTTACGATTAAAAAGCCATGATTCCAACAAATAAAATACTGTGAATATAATGTCTTAAAAGTTATACTTAAGTGCAAAGGGACTATATGTCTTTAAAATGCAGACAATACTTAAATTCGTACATTAAATGAGTGTTTAGAACGCGAGACCGGCGTCTGCGTATGTGGTGAATATCTTCTCGATAGAGTTGGCGTACGCCGCAGTTCTCAGATCAAGACCCAGGTCGAATTTCATGGCAGTCTTCATAATAGCCCTAGCTGATCTTTCCATGGTATAGTCGAGTCCAGAG…	glutamate dehydrogenase	gi|389608645|dbj|BAM17932.1|glutamate dehydrogenase [Papilio xuthus]	BAM17932	1.06013e-32	94	C:extracellular region; C:mitochondrial matrix; C:lipid particle; C:glycerol-3-phosphate dehydrogenase complex; C:Z disc; C:M band; F:glucose dehydrogenase activity; F:glutamate dehydrogenase (NAD+) activity; F:glutamate dehydrogenase [NAD(P)+] activity; F:glycerol-3-phosphate dehydrogenase [NAD+] activity; F:choline dehydrogenase activity; F:protein homodimerization activity; F:flavin adenine di…	EC:1.1.1.8; EC:1.4.1.3; EC:1.4.1.2; EC:1.1.99.10; EC:1.1.1.94; EC:1.1.99.1	IPR016040 (G3DSA:3.40.50.GENE3D); PTHR11606 (PANTHER); PTHR11606:SF10 (PANTHER); SSF51735 (SUPERFAMILY)		1	0	0	0
Ara_Comb-S-plus-L_C679	223	AACGAAACATTTGCCAACGGGCAAAACAAACAAAAAATGAAAGGGGTGACTGCCCTATTTTCCTTCTGACTCCTTGCAACCAGTGAAATCTTTTCATTGATTTAAAAATTACACTGTATAGGATGCTGCTGTCTAACCAAAATCTTACGGTCTTCACTAATTCCTAGAACTTTTTTCAAACATACAATTAAATATATTTCATTATTGATCTGCAATTTAACAT	---NA---	-	-	-	-	-	-	no IPS match		1	0	0	0
Ara_Comb-S-plus-L_C675	400	TTTTTTTTTTTCTTTTTTTATAAATCGTATATTGTGTATTTTTATTAATAAATAACAATTTATAATACATTCTGTAAATACACCAAGACCGCTTAGTAAGATAATTAGAATTTTGCTAACAAAAAAACAACCGACTTCAAATAGGTAACTAAAATAACCACACAGGAAGCACGAGATTTGAAATAAAATAAAACTCATCAATATCGGTTCACCCAGTCGAAAGTTATAAGGTAACAAACATTAAAAGAAATTCAGACGAATGGATAACATTAAAAAATATTTAAATATTATCTAAGTATATCGAGATAGTAAAGTGGCTAAAGTCCATCCAATCTTAAACAATATTGAGGGTTTTAAGCACGGATAATCACCACTGTACTTTCATTTGCTTGTAATTCAT	---NA---	-	-	-	-	-	-	SIGNAL_PEPTIDE_H_REGION (PHOBIUS); SIGNAL_PEPTIDE_C_REGION (PHOBIUS); SIGNAL_PEPTIDE_N_REGION (PHOBIUS); SIGNAL_PEPTIDE (PHOBIUS); NON_CYTOPLASMIC_DOMAIN (PHOBIUS); CYTOPLASMIC_DOMAIN (PHOBIUS); TRANSMEMBRANE (PHOBIUS); TMhelix (TMHMM); TMhelix (TMHMM)		1	0	0	0
Ara_Comb-S-plus-L_C836	574	GACGTTTTTTGTAATTTTGCTTCGCTGGTCGTCTGGTATATTACAGGGACTTTTACATACGTGTCAAGTGAGCTTGTGCGCGTTCGGCTTTAGAGCCTTTAATTTTAAGATAATTGACAAGTAGCACTGATCTATTTAGAACAATGGCGCCCAAACAGAGGATGCGTATTGCCAATGAAATCGCCAGCAAAAACATCACAATGAGGGGAAATGTTCCCAAAACTACAAAGGAAAAGGATGATCAATATCCAGTGGCACCCTGGCTTCTAGCTCTCTTCATATTTGTAGTCTGTGGCTCTGCTATCTTCCAAATCATACAGTCCATACGACTGGCCTAATCCCTCTGTGATTTCCTTCCCGACTGATAATTTTAGCAACCTAAGAAATTGTGGTATCCTC…	ribosome-associated membrane protein 4	gi|389608379|dbj|BAM17799.1|similar to CG32276 [Papilio xuthus]	BAM17799	8.73695e-37	100	C:endoplasmic reticulum; C:ribosome; P:cellular protein modification process	-	IPR010580 (PFAM); IPR010580 (PANTHER); TRANSMEMBRANE (PHOBIUS); CYTOPLASMIC_DOMAIN (PHOBIUS); NON_CYTOPLASMIC_DOMAIN (PHOBIUS); TMhelix (TMHMM)		1	0	5	0
Ara_Comb-S-plus-L_C676	471	TTTTTTTTTTTTTTTTTCGGTTATAATGTAATTTTATTTAATATGATCTTACACAGAACATTTAGTTTTATAGTGAGCATTCATACATTGACATGTTATCAAATATGATATGGATACATGATGGAAAGTATCAGAATGGAATGCATTAGCAATGCACATACTACTTGTGCAGATCATTACATGCCTCAAATTTCTTAAATTATATATAAAAGCAATCTTAAATGTTGAATAAATCTTATAAATAACAATTCTTATACTTTTTGACGATTGTTCAATAAAATAAAACAGTTGGGAGTAACAAATGAAGGAGCACTGCTCGAACATCTCTACAGCAACTTATCGAAGCTTATATTTTTTCCCATAATCCCTAATGAACATTTATTAATTACTTTAGCCAGT…	---NA---	-	-	-	-	-	-	no IPS match		1	0	0	0
Ara_Comb-S-plus-L_C673	359	TTTTTTTTTTTTTTTTTTACAGTACTTTTCAAAATATTTTATTAACACAATTCATTCAATAACACCGAAGATTATAACATTCTCTAACGTGAAACCTAAAATAATACAATTTCATCTATTTGTATTTATTTTACTTACCAATTTATATTCATTCAAACAACATTTTGACTATGAGGTATACATAAAAATATTTTGAAATATATTTCACATAGTAAGTCGTCAGAAACGTTTTTTATTATATTTTTAATATACGTATTCATAGATTATTATTTGATATAATACGACAATGCAATGTCATGTAGCATTTACCTTCCTAATTAATATATAAATCTTGTTGCTCATAAAAAGATCGACAAGGA	---NA---	-	-	-	-	-	-	TRANSMEMBRANE (PHOBIUS); NON_CYTOPLASMIC_DOMAIN (PHOBIUS); CYTOPLASMIC_DOMAIN (PHOBIUS); TMhelix (TMHMM)		1	0	0	0
Ara_Comb-S-plus-L_C386	120	GCTCAGTGGAGGTGGAGCCTTGGGATGGATTAGCCTTGATAATATGGTGTGAGTTCCAGAGGAGACAAATGCTGATGGAGACAGGAGAGGGAGCTACTCTTACATCGACCCAACTGGACA	pupal cuticle protein 78e	gi|307213616|gb|EFN89002.1|hypothetical protein EAI_11797 [Harpegnathos saltator]	EFN89002	0.00158064	70	F:structural constituent of cuticle	-	no IPS match		1	0	0	0
Ara_Comb-S-plus-L_C763	413	AAAAGTTGTTTATCTCGACCGGGAAATTGCATCAATATGGCAGCCGCCGTCGTATCAGGTAAAGACATCGAGAAGCCCCAGGCAGAGGTATCCCCTATCCATCGCATCCGTATCACGTTGACATCACGCAACGTACGATCACTGGAGAAAGTGTGTTCAGATCTCATCAATGGAGCCAAGAAACAGAAGTTGCGTGTTAAGGGCCCAGTCCGCATGCCAACCAAGATATTGCGCATCACAACCAGGAAAACACCTTGTGGTGAAGGTTCTAAGACTTGGGACAGATTCCAGATGAGGATCCATAAGAGAGTGATAGACCTGCACTCCCCATCTGAAATTGTGAAGCAGATCACCTCGATCAACATTGAGCCGGGTGTAGAAGTTGAAGTCACCATCGCC…	ribosomal protein s20	gi|315115379|gb|ADT80662.1|ribosomal protein S20 [Euphydryas aurinia]	ADT80662	1.05198e-81	100	C:small ribosomal subunit; F:structural constituent of ribosome; F:translation initiation factor activity; P:ribosome biogenesis; P:regulation of translational initiation	-	no IPS match		1	0	1	0
Ara_Comb-S-plus-L_C677	295	TTTTTTTTTTTTTTTTTTTTGGTATTTTATTTCTGGTAACATTAAATACTTAAACAATACTGTTACTATCTCGTTTATGATTACAGATCACATTTTAGACAAAAAAATATATAAATAACATTTAAATAAATTACGCTTATTACTCTATGAGTAAAATCGTCTACATTTGGTATGTTTGATTTAGGCGACGAGGCTGTGGATGACGGCGTATGTGAAGTCTTTGGTGGTGGACTGGCCACCAAGGTCCTTTGTTCTTACTTTTCCGTCTTTGAGAACCTTGTTGATGGCATTCTTG	isocitrate dehydrogenase	gi|512910789|ref|XP_004927257.1|PREDICTED: isocitrate dehydrogenase [NAD] subunit beta, mitochondrial-like [Bombyx mori]	XP_004927257	3.40231e-11	94	C:mitochondrion; C:microtubule associated complex; C:mediator complex; F:magnesium ion binding; F:RNA polymerase II transcription cofactor activity; F:isocitrate dehydrogenase (NAD+) activity; F:NAD binding; P:tricarboxylic acid cycle; P:regulation of transcription from RNA polymerase II promoter	EC:1.1.1.41	no IPS match		1	0	0	0
Ara_Comb-S-plus-L_C690	630	GATTCCTCAAATAATACCAATTAATTGAATTTTTTTTTTTTTTTTTATTTTTATTTTTATTATATTTATTATAATAAATTTTTATATTTTTAAATTTAAAAATATTAATAATAATAATATTAAAAATAAAATTTTTAATAATCAAAATTGAAAATGATAAATAACTTATTCTCAATTTTCGATCCATCAACAAATATTTTTAATATCCCTTTTAATTGAATTAGAACTTTTATTGGATTAATATTTATTCCCTATTCATTTTGATTTATTCCAAATCGACATTTTTTATTATGAAATATAATTTCAAATAAATTACATATTGAATTTAAAATATTATTAGGAAATAATAAATCTAATGGATCAACATTAATTTTTATTTCACTTTTTTTTTTTATTTTT…	atp synthase f0 subunit 6	gi|237769738|dbj|BAH59371.1|ATP synthase F0 subunit 6 (mitochondrion) [Herona marathus]	BAH59371	1.28664e-40	87	C:mitochondrial inner membrane; C:proton-transporting ATP synthase complex, coupling factor F(o); F:hydrogen ion transmembrane transporter activity; P:ATP synthesis coupled proton transport	-	CYTOPLASMIC_DOMAIN (PHOBIUS); TRANSMEMBRANE (PHOBIUS); NON_CYTOPLASMIC_DOMAIN (PHOBIUS); TMhelix (TMHMM)		1	0	4	0
Ara_Comb-S-plus-L_C133	595	AGTCGTCAACGCACCACGCTACGGTAAAGACATCTTACGTATCATATCTCAAAATAATTTCAATTAAATATGGGTCTCGATATTAAATCTGTTCTGATTGTTGATGGAGTTGGTGCAAATTGCGCAGAAATTCTCAATGCGCACAACATTAAAGTAACTACAAAAGCGAAAATTACAAAAGATGAACTTTTAAAGGAAATCCCCAACCATGAAGCTCTGGTTGTCCGTTCTGCCACACAAGTGACGAAAGAAGTGTTGGATGCGGGGTCTAAGCTAAAGGTTGTAGGACGAGCGGGAGCTGGAGTTGATAACATTGACGTCGGAACTGCAGGTCAAAAGGGAATTGGTGTTATTAATGCTCCGGGTGCGAATGCCATGAGTGCATGCGAGTTGACCTGC…	d-3-phosphoglycerate dehydrogenase	gi|357603447|gb|EHJ63776.1|hypothetical protein KGM_14041 [Danaus plexippus]	EHJ63776	1.65216e-106	96	F:phosphoglycerate dehydrogenase activity; F:NAD binding; P:L-serine biosynthetic process; P:oxidation-reduction process; P:glycine metabolic process; P:threonine metabolic process	EC:1.1.1.95	IPR016040 (G3DSA:3.40.50.GENE3D); IPR006140 (PFAM); IPR006139 (PFAM); IPR016040 (G3DSA:3.40.50.GENE3D); PTHR10996:SF20 (PANTHER); PTHR10996 (PANTHER); IPR029752 (PROSITE_PATTERNS); SSF52283 (SUPERFAMILY); SSF51735 (SUPERFAMILY)		1	0	5	0
Ara_Comb-S-plus-L_C124	568	AGTACACACCGCACCGTCATGTCACAACGACGCGTTACTTTCTAAATCGTGACAAAATACGTACACCAATCAAGTTCAGAATATTTCCTAAAATTCCTGTGTGCTCTTAATCATCATGTACGTCTTGGCTCTGGCTGTAATTGGAGCGATCGCTGTGGCCGTTTTCATTATAGACTCTTTATGGAGTCTTTTCGAATTGATCAGTTCATATCTAATGCCATATTTTATACCCACGGAAGTGTTACCCTTATCGAAGAAATTTGGATCTTGGGCCGCAATTACCGGAAGCACCGACGGCATCGGTAAACAGTACGCGCTGGAGCTCGCTCAGAGAGGGATTAATGTTGTCCTCATCAGCAGAAACGTGGAAAAGTTGAAGAAAGTCGCAGGCGAAATAGA…	steroid dehydrogenase	gi|389612952|dbj|BAM19869.1|steroid dehydrogenase [Papilio xuthus]	BAM19869	1.36623e-63	87	F:oxidoreductase activity; P:oxidation-reduction process	-	IPR002198 (PFAM); IPR016040 (G3DSA:3.40.50.GENE3D); PTHR24316:SF317 (PANTHER); PTHR24316 (PANTHER); CYTOPLASMIC_DOMAIN (PHOBIUS); TRANSMEMBRANE (PHOBIUS); NON_CYTOPLASMIC_DOMAIN (PHOBIUS); SSF51735 (SUPERFAMILY); TMhelix (TMHMM)		1	0	1	0
Ara_Comb-S-plus-L_C47	617	CCAAGCAGTGGTATCAACGCAGAGTACAGGGATTGTATTTCAAGCGCGCCGCTTCACAACGCGGCGTCGTTCGTTTCTCATAAATTCTCAATTTTTCAATGTGGTTCTGCCAAAACAAAGCGTGTTTCATCAACGTTTGATAATAAGAAATATATTATATTTTTGAGTGCCGACGTGTTTTATAATTGTCAAAATTGCTACACCGGGTAAAACAATGTCTTCCGACTTTTACATACGGTATTATGTAGGCCATAAAGGAAAATTTGGACATGAATTTCTTGAGTTTGAATTTCGGCCGGATGGTAAACTGAGGTATGCTAACAATTCTAACTACAAGAACGATACAATGATACGGAAAGAAGCTTATGTGCATCCGTGCGTGATGGACGAGTTGAAAAG…	mago nashi	gi|357608362|gb|EHJ65953.1|mago nashi [Danaus plexippus]	EHJ65953	1.23428e-93	100	C:nucleus	-	IPR004023 (PFAM); IPR004023 (G3DSA:3.30.1560.GENE3D); IPR004023 (PANTHER); IPR004023 (SUPERFAMILY)		1	0	1	0
Ara_Comb-S-plus-L_C122	421	CTTTTTAAAGTTCTTGTTGAAGAGTGAAAATATGGCAACCTCCAAGAAGAAGACTAGGAAGCTAAGAGGGCATGTAAGCCATGGCCATGGACGTATTGGTAAACACCGCAAACATCCTGGAGGTCGCGGTAACGCAGGTGGTGAACATCATCATAGAATAAACATGGACAAATACCATCCAGGGTACTTTGGCAAACTTGGTATGAGAAATTACCATTTAAGAAGGAACAAGGAGTTTTGTCCTGTGATGAACCTGGACAAACCATGGACTCTAGTTTCTGAACAATCGCGGCTTAAATACGCTAATGCCACAGATGGAAAAGTGCCCGTCATTAACATTGTTAAGGCTGGTTACTACAAATTGCTCGGAAAGGGCAAACTACCCAAACAGCCCGTAAT…	ribosomal protein l27a	gi|357610764|gb|EHJ67142.1|ribosomal protein L27A [Danaus plexippus]	EHJ67142	9.11805e-66	98	C:ribosome; F:structural constituent of ribosome; P:translation; P:ribosome biogenesis	-	G3DSA:3.100.10.10 (GENE3D); IPR021131 (PFAM); PTHR11721:SF3 (PANTHER); PTHR11721 (PANTHER); IPR021131 (SUPERFAMILY)		1	0	2	0
Ara_Comb-S-plus-L_C48	565	GTCGACTCGCGCCGCTCTAATTGTGCGCCCGATACTCGTTTCTACATTAGTGAAAATTATAAATGCAAACATGAATATACTTCGCGTTCCGTGTTTTGTGCTACTGCTTGTGGTGACTATTTCGTCAGCAGACTTGGAAAAACCTCATCCACTTTCTGATTCTTTTATAAGTACAATAAATTCAAAACAAAACTCATGGAAAGCTGGTCGTAATTTTCCACTACAAACATCATTATCAACGATCATGAAAATGATGGGGTCACTTGAAGATAAATTTATTTCAAAACTGCAAAGCGTAGAACACGACGAAGAGCTCATAGCGACTTTGCCAGACAACTTTGACCCTAGAGACAAATGGCCAAATTGTCCAACATTAAATGAAATAAGAGATCAAGGTTC…	cathepsin b	gi|357613937|gb|EHJ68797.1|cathepsin B-like cysteine proteinase [Danaus plexippus]	EHJ68797	1.82667e-83	82	F:cysteine-type endopeptidase activity; P:proteolysis; P:regulation of catalytic activity	EC:3.4.22	IPR000668 (PFAM); IPR012599 (PFAM); G3DSA:3.90.70.10 (GENE3D); PTHR12411:SF322 (PANTHER); IPR013128 (PANTHER); IPR000169 (PROSITE_PATTERNS); SSF54001 (SUPERFAMILY)		1	0	1	0
Ara_Comb-S-plus-L_C874	573	GGAGAGTCGCGCGCCCGCCCTGGTCCGACACTCGACGTCGGCTCGTCAGCGATGCAACACAGCTAACATTTAACGATCATTACATTAATCGACCACGAGCACGACATAAATCGCCAAAATGTTTAAAAATCATTTAGAAATGATTGGCAGAAATGAGTCGCCATCGAAGAAAGCCAGATTTTGGCAATCCTTCGTGCGTTCTCTAAAAGGATCGGAAGACATCAGAGCCGAGGAAAGGTACAGGCCATCGCGCCGCAGCGTATTCCCAGAGCTGTTGTCAACTTACCCCTACAGCAAATCTATCTACGACGACCCCGTTGGCGCCGCTGAGAGGATCACAGTACCAGGATATCGCTACCTCCCAGTGCACCGTGAAGTATACGGATACTCCCCTCGCCC…	myofilin variant a	gi|222822584|gb|ACM68437.1|myofilin isoform B [Bombyx mandarina]	ACM68437	6.40719e-97	97	C:A band; P:chaeta development; P:skeletal muscle myosin thick filament assembly; P:wing disc development	-	no IPS match		1	0	3	0
Ara_Comb-S-plus-L_C848	559	ATATATTAGAACAATTTGTTATAGATTTATTATTGTTTAAAGATTCATCATATATAATTGAAGAGAAGATGAAGTTATCAATCGCGATGGCACTCTTCGTCGCGGTATCTGCTTTACCTCCGCCAAAAGGAATGACCTCAGAAGAAAAAAATCCCATTGTTTTTAAACACTGGGATCCAACACCCGACGTCCCGTCTGACGTAAGGCAGCACCAAATTGAGAATATCCGTTATGAAAATATTGTAAAGGCGTTGCCATTTAAACTTCCTAATAATTTTGAAGCGAATATACTTTTTAATGGCAAAAAAATTACCTCTGATGATGTTATAAATACCCTTAATATTATCCATCACATTCTTAATAACAATGAATACGACGATGATAATGAAGCTGCTGTAA…	---NA---	-	-	-	-	-	-	no IPS match		1	0	3	0
Ara_Comb-S-plus-L_C801	546	ATCCCAAGCAGTGGTATCAACGCAGAGTACAGGGAGACAAGGTATGTGTCGTGGTACTACCGCATGGTTTTTAGTTAAAATTATAAAGTGAAAATCAAATTAGAGTTATAAAAAAGTGCCACATTATTAAGATGCGTTCAGTCACATTGAAGGATGTCGAACAAGACAAGGTCGTCAAGACCGTAGCTGCCCACTTAAAAAAGATAGGCAAGGTCAAAGTTCCAGAGCACATGGATCTGGTAAAAACTGCCCGTTTTAAGGAATTGGCTCCCTACGATCCTGACTGGTTTTATGTACGATGTGCTGCAATTTTGCGTCACATTTACATTCGCTCTCCAGTTGGTGTAAAGACTGTAACAAAGATCTTTGGTGGTCGCAAGCGTAATGGTGTCACTCCTT…	ribosomal protein s19	gi|315115381|gb|ADT80663.1|ribosomal protein S19 [Euphydryas aurinia]	ADT80663	2.93623e-91	98	C:ribosome; F:structural constituent of ribosome; P:translation; P:ribosome biogenesis	-	IPR001266 (PFAM); IPR001266 (PANTHER); IPR018277 (PROSITE_PATTERNS); SSF46785 (SUPERFAMILY)		1	0	1	0
Ara_Comb-S-plus-L_C44	490	TCCGTCCGCTCCGGGCGTCAAGCTAGAATTTGGTTCCAACCTCCTTAAATTTACACTCGGCGTAGTTACTGGAGTATTTTTATTAAATTGTTTTGAGATCGTATGCTGATGTTTGAATGTCCAAAGTAAAGGTGTATATCCCTCGTGCTGTACTTGTCCCAGCGGAATACCTTAGACGCGAGCCACGATTTGTGTTCATAGTTGAAACAGTTACTTGGGTACTTACATACTTAATCATAATAAAATCCAATGTCCATAATAATTACCATCGAGTCAGAGTCGCGCTTGCTCTTTGATTCTTTTTATTTCTTAATGTGTGTTGAAATCATGATATATTTTCCTAAATATCTAAGCTAAGAAAAATTGAGACATAATAGGAGAAAATCTTGATGGGTTTTG…	---NA---	-	-	-	-	-	-	no IPS match		1	0	2	0
Ara_Comb-S-plus-L_C832	415	TGTTAGAGACACGTGCGTATATCGCGCCGAATTCTCTAAAATAATCCAAAATGAGTGAAGGAACAGCGACAATTCGCACTCGCAAATTTATGACCAACAGGTTGTTGGCGCGCAAGCAGATGGTTTGCGATGTCCTCCACCCAGGCAAACCGACCGTTAGCAAAACTGAAATCCGTGAAAAGCTCGCGAAAATGTACAAGGTGACACCTGATGTCGTGTTCGTGTTCGGCTTTAAAACAAACTTCGGAGGTGGCAAATCGACTGGTTTCGCCTTAATATACGATACCCTGGACTTGGCAAAGAAGTTTGAACCCAAGCACAGACTAACGCGCCACGGATTGTATGAGAAGAAGAGGCCAACATGCAAACAGCGTAAGGAACGTAAGAAACAGAATGAAG…	ribosomal protein s24	gi|315115373|gb|ADT80659.1|ribosomal protein S24 [Euphydryas aurinia]	ADT80659	1.73575e-70	100	C:ribosome; F:nucleotide binding; F:structural constituent of ribosome; P:translation; P:ribosome biogenesis	-	SignalP-noTM (SIGNALP_EUK)		1	0	1	0
Ara_SSH-S-L_NC197	882	TTTTTTTTTTTTTTTRCTCTTTAATTTTTTATTAGTATTAGTACATGATGTCTAAATGGCACTTAATATATGATAGTTCTTGACAGTTTTCAATTATAGATGAGTAGCGCGAATCAGTTCATCTTTATGCATGTTATATTGGACAAGGTGAGCCCTTACGAACGAATCGTAGCATCGATTCAGCCATGTTGGCAGGAGTGGGTGTGGAGCAACCTTCCAGTGCTCGTACAATACATGTCGAAAAGTCGTCGAATTTTTTGCATTTATCATTTGGGCTCATAGTCTTCCAATCGGCGGCGGTCTTAATGCCATCCTTTACTTTCATAACACACTCTCGTATTTCGTTGACCTTCTCTTGGAAACACTGAGGGCCATTCTCCGCAATGAACAAAGCTATCC…	27 kda hemolymph protein	gi|46396271|sp|P83632.1|P27K_GALMERecName: Full=27 kDa hemolymph protein; AltName: Full=P27K; Short=27k; Flags: Precursor >gi|40644061|emb|CAE02611.1| 27k hemolymph protein [Galleria mellonella]	P83632	1.6278e-93	75	C:extracellular region; F:organic cyclic compound binding; F:heterocyclic compound binding	-	IPR009832 (PFAM); PTHR20997 (PANTHER); SIGNAL_PEPTIDE_N_REGION (PHOBIUS); SIGNAL_PEPTIDE (PHOBIUS); NON_CYTOPLASMIC_DOMAIN (PHOBIUS); SIGNAL_PEPTIDE_C_REGION (PHOBIUS); SIGNAL_PEPTIDE_H_REGION (PHOBIUS); SignalP-noTM (SIGNALP_EUK)		1	0	6	1
Ara_SSH-L-S_NC20	1142	TTTTTTTTTTYGGTGGTTATTAAATTTTTATTTGAAAATAACTGAAAAATCCATAATGAGCATACAATTTTTAAACCTAGAATAAAATGTAGTGACTTAAATGAAAAACAAACAAAATCACATTACTAACAGCCTATATTTTGTACGCAGTGTTGCCAGTAACACTTACTAATATGGCGGATTTAAATAACAGGATATTATAATTAATTTTAGATATTTATATCTAATTATTTAGACGACCTTCTGGAGATATTCGTCAAAGAGGTACAGGGCCAGGGAGAGGTCCTTGCCCTCGTTGGCTGTGATGAACTGTTTGAGGTCAGATGTGTGACCTGCGWGGTCCCTGACTGTCTTGGCTTGGTCTTCAATGAACTCCTCTTCCAAATACTGTGCGATCTC…	ferritin light chain	gi|124245061|gb|ABM92426.1|ferritin LCH [Pieris rapae]	ABM92426	1.82921e-109	90	F:ferric iron binding; P:iron ion transport; P:cellular iron ion homeostasis	-	Coil (COILS); IPR008331 (PFAM); IPR012347 (G3DSA:1.20.1260.GENE3D); IPR001519 (PANTHER); PTHR11431:SF28 (PANTHER); NON_CYTOPLASMIC_DOMAIN (PHOBIUS); SIGNAL_PEPTIDE_N_REGION (PHOBIUS); SIGNAL_PEPTIDE_H_REGION (PHOBIUS); SIGNAL_PEPTIDE (PHOBIUS); SIGNAL_PEPTIDE_C_REGION (PHOBIUS); IPR009040 (PROSITE_PROFILES); SignalP-noTM (SIGNALP_GRAM_NEGATIVE); SignalP-noTM (SIGNALP_EUK); IPR009078 (SUPERFAMILY)		1	1	0	0
Ara_Comb-S-plus-L_C45	831	GTGGTATCAACGCAGAGTACAGGGATAGTCATACATACAGAGTTGAACCGTACACAACGTGATACTCGTGCTCGCAATTCGCATTATAAACTCCATATTACTGCGTGCATTACATCTGAAAAGGAAAAATGTCTCTTTTACCATTCTTGTTTGACAACTTGCCTGTCGCTCGTCCTCGCTGTGTGATGGACCAGCACTTTGGTTTGGGAATAACACCTGAAGATCTGCTAATAAATGCAGCTGGACCTTTGCTAACCCCGGAATACTATCGACCATGGCGTCATCTGGCTTCTGCTACACGAGATATTGGGTCCAGCATCAAAGCCGACTCTGACAAGATTCAGATTAACTTGGACGTCCAGCACTTTGCGCCAGAGGAGATTTCTGTAAAAACTGTTG…	heat shock protein	gi|357603979|gb|EHJ63989.1|heat shock protein 20.4 [Danaus plexippus]	EHJ63989	1.59226e-97	88	C:ribosome; P:response to stress	-	IPR001436 (PRINTS); IPR001436 (PIRSF); IPR002068 (PFAM); IPR008978 (G3DSA:2.60.40.GENE3D); PTHR11527 (PANTHER); IPR002068 (PROSITE_PROFILES); IPR008978 (SUPERFAMILY)		1	0	5	0
Ara_Comb-S-plus-L_C14	671	ATTTTTAATAAACAGGGATTGTGGAGTTAGGTTCGTTCGATTACACTTCGATTGTTTAAAGTATAAATTATAATCATGGATTCCACGAGAGAAAAGGCTTTTCAAGATTATCGAAAGAAGTTAATGGAACACAAAGAAGTAGAATCAAGATTAAAAGACATGCGTGAACAGATAAAAGATTTAACAAAGCAATATGACAAGAGTGAAAACGATTTGAAAGCTTTACAAAGTGTTGGACAGATTGTTGGTGAGGTTCTCAAGCAATTAACAGAAGAAAAGTTTATTGTAAAAGCTACAAACGGACCACGGTATGTAGTGGGTTGCCGTCGTCAATTAGACAAGAATAAGCTGAAAGGTGGCACCCGAGTTGCTTTGGATATGACAACACTGACAATCATG…	26s protease regulatory subunit s10b	gi|389610171|dbj|BAM18697.1|26S protease regulatory subunit rpt4 [Papilio xuthus]	BAM18697	8.29255e-135	98	C:proteasome complex; C:cytoplasm; F:ATP binding; F:peptidase activity; F:nucleoside-triphosphatase activity; P:proteolysis; P:protein catabolic process	EC:3.6.1.15	Coil (COILS); IPR027417 (G3DSA:3.40.50.GENE3D); IPR003959 (PFAM); PTHR23073 (PANTHER); PTHR23073:SF24 (PANTHER); IPR027417 (SUPERFAMILY)		1	0	7	0
Ara_Comb-S-plus-L_C17	954	TTCGTGGCCAGTCTTTTGCCAACGAAGGGAGTTAGCAGTGATAATCAAAATGAAATCTTTAGTATTAGCGTTAGCCAGTTTAGTGGCAATTTATTCTGTTAATTGTGATGTTTACTTTGAGGAAAAGTTCCCTGATGATTCATGGGAATCGAATTGGATTTATAGTGAACACCCCGGTAAAGAATTCGGCAAATTTAAATTGACGGCCGGCAAGTTCTTCAATGACCCCGAGGAAGATAAAGGTCTGCAAACCTCTGAGGATGCAAGATTCTACGCCCTATCGCGTAAATTCGAGCCCTTCTCCAATGATGGCAAGAACCTGGTGGTCCAGTTCTCTGTCAAACACGAGCAGGACATAGACTGCGGAGGCGGTTATTTAAAGGTCTTCGATTGCAAATT…	calreticulin	gi|389611011|dbj|BAM19116.1|calreticulin [Papilio polytes]	BAM19116	1.55856e-174	95	C:endoplasmic reticulum lumen; F:calcium ion binding; F:unfolded protein binding; P:protein folding	-	IPR001580 (PRINTS); IPR009033 (G3DSA:2.10.250.GENE3D); IPR001580 (PFAM); IPR013320 (G3DSA:2.60.120.GENE3D); IPR001580 (PANTHER); IPR018124 (PROSITE_PATTERNS); IPR018124 (PROSITE_PATTERNS); IPR018124 (PROSITE_PATTERNS); IPR018124 (PROSITE_PATTERNS); IPR018124 (PROSITE_PATTERNS); SIGNAL_PEPTIDE_H_REGION (PHOBIUS); SIGNAL_PEPTIDE_N_REGION (PHOBIUS); SIGNAL_PEPTIDE (PHOBIUS); NON_CYTOPLASMIC_DOMAIN (…		1	0	3	0
Ara_SSH-L-S_NC159	649	AAGCAGTGGTATCAACGCAGAGTACAgGGGcCCGCAGTGTGTGCTAGAACGTTACAGTGACCACTACTCCCGTGAAAGGACTTATTGTTTAACCATGAATTCACGGTGTTTATTAGTGCTAGCAGCCGCCCTCGGCGTGGCTGTCGCCCAAGAGTCCTTCAAATGTCCCGATGACTTCGGCTTCTACCCTCATCACATCTCTTGCGACAAATACTGGAAGTGTGACAACGGAGTCGCTGAACTGAAGACTTGCGGTAACGGACTCGCCTTCGATGCTTCTGACTCCAAATATTTGACCGAAAACTGTGACTACCTCCACAACGTTGAGTGCGGCGAGAGGACACAACTTGAGCCTCCAATCTCAACTCCTCACTGCTCAAGATTATACGGTATTTTCGC…	Gasp protein	gi|238836378|gb|ACR61397.1|Gasp protein [Choristoneura fumiferana]	ACR61397	7.1344e-119	98	C:extracellular region; F:chitin binding; P:chitin metabolic process	-	IPR002557 (SMART); IPR002557 (PFAM); IPR002557 (G3DSA:2.170.140.GENE3D); PTHR23301 (PANTHER); PTHR23301:SF9 (PANTHER); IPR002557 (PROSITE_PROFILES); IPR002557 (PROSITE_PROFILES); IPR002557 (PROSITE_PROFILES); IPR002557 (SUPERFAMILY); IPR002557 (SUPERFAMILY)		6	1	0	0
Ara_Comb-S-plus-L_C230	548	TAGTAGAGGGGCAAGGGCCGTTCACTGCAGTAGCTTGGTGTTAGCAGACGAAGCGGGTTCTCCAAACAAACTGACAATGCGCGCACGCACCGCTATCCTCGTCGTCGCCCTCGCGGCCGTATTCATGTTTGTTTTGGCTTGTGAGCCGAATGGCAATGATAATGGATGCAAGATTTCGAACGCGACGTGCTTTTGCGGATACGGATGCAAAACTGAACTTATCTATCGAACAAGAAGACAATGCCTGAACGCCTTAAAAGGATTGGGTGCTAACGACACGAATGTGACCTTAAGATGGCGGCCTTCACAGCTAACGAGCGACAGAGCTGTAAATGCCTGTACGCGTATACCGTGCTCTAGAGGTATTTGCACGCAGACTCACCTGTCTCCGGGGTATGT…	neurexin domain-containing protein	gi|357605418|gb|EHJ64606.1|hypothetical protein KGM_21589 [Danaus plexippus]	EHJ64606	5.88106e-42	66	F:protein binding	-	IPR000742 (SMART); G3DSA:2.10.25.10 (GENE3D); TRANSMEMBRANE (PHOBIUS); NON_CYTOPLASMIC_DOMAIN (PHOBIUS); CYTOPLASMIC_DOMAIN (PHOBIUS); IPR000742 (PROSITE_PROFILES); TMhelix (TMHMM)		1	0	1	0
Ara_Comb-S-plus-L_C178	438	TACTACTGCCATCCTAGATGAGGTTTCGTTGTATACTATCTGGAGTGGACGGCCATGGAATCGAATGTGTGAAACCTCACCCTCATAGTGGTGCGAGGACTTATGTGTTAAGTGTTACACTTTCAGTGCATCATCAGGAAACGCAATTTATTTAATTATGTAGTATAAAAAAATCTGCAAATAAAATATTGTACGTAAACACTTAATTATTCCTATTCCTGATACATTGTAGACTGTTATCCAAATCATGTTAAGCAATATTCTCAGTATAATTATGTCGACAGCCGATGATAATAATTGTTAAGCCAGTAAAATTGCACATTGCGTGTGAGTATTGTCATCGACTTTACACTTGTTATGCTGTTTGGGAATGTCGGCATCTGTATTGTACATTTTTAG…	---NA---	-	-	-	-	-	-	no IPS match		1	0	1	0
Ara_Comb-S-plus-L_C164	574	GATTCTATTCGTCAGTTTTCGGGCGAGGAGACAGCGCAGTTTGGTGTTTTATTGAGCGGCCTGCCTAAAGAAAACTGAAACATGGCAAAAAGTCTTTCGTCTACCCAGGCAAATAAGGAACATGCCCTGGTGGTATCCCGTGATTTCATATCCCAGCCCCGTCTAACTTACAAGACGGTGTCTGGTGTAAACGGACCTCTGGTCATCTTAGATGAGGTGAAATTCCCCAAATTCTCTGAAATTGTACAGCTGAGACTTGCTGATGGCACCCTACGGTCTGGTCAGGTGCTGGAAGTCAGCGGTACCAAGGCCGTTGTCCAGGTGTTCGAAGGTACGTCTGGTATCGACGCCAAGAACACGCTCTGCGAGTTCACGGGCGACATCTTGCGCACACCCGTC…	vacuolar h	gi|357610870|gb|EHJ67186.1|V-type proton ATPase subunit B [Danaus plexippus]	EHJ67186	7.9678e-108	99	C:vacuolar proton-transporting V-type ATPase, V1 domain; C:early endosome; C:brush border; C:plasma membrane proton-transporting V-type ATPase complex; C:perinuclear region of cytoplasm; F:ATP binding; F:proton-transporting ATPase activity, rotational mechanism; P:vacuolar acidification; P:ATP hydrolysis coupled proton transport; P:oxidative phosphorylation	-	IPR027417 (G3DSA:3.40.50.GENE3D); IPR004100 (PFAM); PTHR15184 (PANTHER); PTHR15184:SF30 (PANTHER); IPR027417 (SUPERFAMILY)		1	0	2	0
Ara_Comb-S-plus-L_C171	700	TAGCGACGGGGAGTAGAGGGATTCAGGTCTACCAACTTAATCATATATTCTCCATTTTAGGGCAGCTGATATTTGTTTGAGTAAAGATTTTGTGAAAAAAAATATATTATTGTCCTAAAATGGGTGCCTCATTCGTTCCCATCACGGTTTTCACCGTTTTCTGGGGTGTTATAGGTATAGTCTGTCCATTTTTCGCCCCTAAAGGTCCAAACCGAGGGATAATCCAAGTTGTATTGATGCTAACAGCAGCTACGTGTTGGTTATTCTGGCTGTGTGCGTACATGGCACAAATGAATCCTCTCATCGGGCCCAGATTGAACAACGAGACTCTTATCTGGATTGCTCAAACTTGGGGCAACCCTTTAAAGCAATAAGCAAACAGCAGTCAGCCGAGATGCG…	vacuolar atpase m9	gi|389611451|dbj|BAM19337.1|vacuolar H[+] ATPase subunit M9.7-a [Papilio polytes]	BAM19337	1.08877e-46	96	C:proton-transporting V-type ATPase, V0 domain; F:hydrogen ion transmembrane transporter activity; F:hydrolase activity; P:metabolic process; P:ATP hydrolysis coupled proton transport	-	IPR017385 (PIRSF); IPR008389 (PFAM); IPR008389 (PANTHER); PTHR12263:SF0 (PANTHER); CYTOPLASMIC_DOMAIN (PHOBIUS); TRANSMEMBRANE (PHOBIUS); NON_CYTOPLASMIC_DOMAIN (PHOBIUS); NON_CYTOPLASMIC_DOMAIN (PHOBIUS); TRANSMEMBRANE (PHOBIUS); TMhelix (TMHMM); TMhelix (TMHMM)		1	0	2	0
Ara_Comb-S-plus-L_C79	631	TGATAGTAAATATATGATTTGTTATTTTTTTAATATATTTATTTGGAAATATAATTTTTGTTTCTAAATATAAGCATTTATTAATTGTTTTATTAAGACTTGAATTTATTGTCTTAAGAATTTTTTTTTTTTTTTTAATATTTTTAACTACAATAGATTATAATAATTATTTATTAATTATTTTTTTAGTTTTTTCTGTTTGTGAAGGGGCTTTAGGTCTTTCTATTTTAGTTTCAATAATTCGGACTCATGGTAATGATTATTTTCAAAGATATAATTTAATTTAATATGATAAAATTTTTATTTTTAATAATTTTTATAATTCCTTTATGTTTTAAAAAAAATATATTTTGATTGGTTCAATTAATAATAATAATAATAACTTTAATATTTTTAAAT…	nadh dehydrogenase subunit 4l	gi|298289378|gb|ADI75300.1|NADH dehydrogenase subunit 4L (mitochondrion) [Kallima inachus]	ADI75300	4.33498e-23	90	C:mitochondrion; F:NADH dehydrogenase (ubiquinone) activity; P:mitochondrial electron transport, NADH to ubiquinone; P:ubiquinone biosynthetic process; P:sodium ion transport; P:proton transport	EC:1.6.5.3	SIGNAL_PEPTIDE_C_REGION (PHOBIUS); SIGNAL_PEPTIDE_H_REGION (PHOBIUS); SIGNAL_PEPTIDE_N_REGION (PHOBIUS); NON_CYTOPLASMIC_DOMAIN (PHOBIUS); SIGNAL_PEPTIDE (PHOBIUS)		1	0	4	0
Ara_Comb-S-plus-L_C93	966	GTGCGTGTCGCTCCGCCGTGTGAACAGCCCGCTAGGCCAGTAACTGGCGTATTTTTTGACCGGACCGTAAAAACAAAAAGCCGCCACCATGGACGCGATTAAGAAGAAGATGCAGGCGATGAAGCTGGAGAAGGACAATGCCATGGACAAGGCAGATACCTGCGAACAGCAGGCCAGAGATGCCAACCTCCGTGCCGAGAAGGTCAATGAGGAAGTACGTGAGCTCCAGAAGAAACTCGCCCAAGTCGAGGAGGACCTCGTGCTGAACAAGAACAAGCTCGAACAGGCCAACAAAGACTTGGAAGAGAAGGAAAAACAGTTGGCTGCTACTGAGGCGGAGGTGGCCTCTATGAACAGGAAGGTCCAACAGATTGAGGAGGACCTCGAGAAGTCCGAAGA…	tropomyosin isoform b	gi|183979374|dbj|BAG30739.1|Tropomyosin 2 [Papilio xuthus]	BAG30739	1.59304e-161	99	C:muscle thin filament tropomyosin; F:nucleic acid binding; F:actin binding; F:protein dimerization activity; P:heart development	-	Coil (COILS); IPR000533 (PRINTS); G3DSA:1.20.5.340 (GENE3D); IPR000533 (PFAM); PTHR19269 (PANTHER); PTHR19269:SF44 (PANTHER); IPR000533 (PROSITE_PATTERNS); SSF57997 (SUPERFAMILY)		1	0	11	0
Ara_Comb-S-plus-L_C105	730	TCTTTGTGACGGGGATTACACTGATGCGATACGTGTTCGGAGGATATAGATAATTATCTACATTTTATTATAATACCAAAACCAAGATAACATTACGTATAAAACGACGAAACTTTGCCTGAAGGGGCATAGTTTTCACATAACGCAATACAACAGACAAAATGAAAACTTTCCTGATTGCTGCTGCTTGCTTCGCTGTGGCCGTTGCTGGCCCCACGCGCTTTGTTCTTCCCGTCGTCGCCGGACCCGCCATTGTTGACACCGAATCTATCTCCGTCGGACCCGCAATCGTCGAAGGCGAATACGAACCTATCTCCGTTGGACCCGCCATTGTTGAAAACGAGCCCATCCACGTTGGACCCGCAATCGTTGAAGGTGATTACGAATCCATCTCTGTTG…	major outer membrane lipoprotein	gi|512890032|ref|XP_004922436.1|PREDICTED: 36.4 kDa proline-rich protein-like [Bombyx mori]	XP_004922436	5.23476e-31	79	C:microtubule cytoskeleton; C:protein complex; C:cytoskeletal part; F:nucleotide binding; F:catalytic activity; P:metabolic process; P:single-organism process	-	SIGNAL_PEPTIDE_H_REGION (PHOBIUS); SIGNAL_PEPTIDE (PHOBIUS); SIGNAL_PEPTIDE_N_REGION (PHOBIUS); SIGNAL_PEPTIDE_C_REGION (PHOBIUS); NON_CYTOPLASMIC_DOMAIN (PHOBIUS); SignalP-TM (SIGNALP_GRAM_POSITIVE); SignalP-noTM (SIGNALP_EUK)		1	0	3	0
Ara_Comb-S-plus-L_C131	673	ACAAGGAAACAACTTCCACGTTCGCCGCCATTTTGACATACAGTGAATAGTAGAGACTTCAGTGGATTGAAGCGTTTTTACTTCATTTATCACACATTTCCTCGAAAAAAATAAAGCTCACAAAGCCGCAAAATGGGGAATATGTTTGCAAATTTATTTAAAGGCCTATTTGGCAAAAAAGAAATGAGAATATTGATGGTTGGTCTTGATGCAGCTGGTAAAACCACAATCTTATACAAACTTAAATTAGGAGAAATTGTTACAACAATTCCCACAATTGGATTTAATGTGGAAACTGTAGAATACAAAAATATCAGTTTCACCGTGTGGGACGTCGGTGGCCAGGACAAAATCCGACCTCTATGGAGGCATTATTTCCAAAACACACAGGGTCTCATC…	adp-ribosylation factor 1	gi|398359541|gb|AFO83996.1|ADP-ribosylation factor, partial [Antheraea yamamai]	AFO83996	9.13865e-128	99	C:Golgi stack; C:postsynaptic density; C:cell junction; C:neuron projection; C:postsynaptic membrane; C:perinuclear region of cytoplasm; F:GTPase activity; F:GTP binding; P:regulation of receptor internalization; P:protein ADP-ribosylation; P:post-Golgi vesicle-mediated transport; P:cell adhesion; P:neurotransmitter secretion; P:regulation of cell shape; P:regulation of lipid storage; P:endosomal…	-	IPR006689 (PRINTS); IPR024156 (SMART); IPR003579 (SMART); IPR006687 (SMART); IPR027417 (G3DSA:3.40.50.GENE3D); IPR006689 (PFAM); IPR005225 (TIGRFAM); PTHR11711 (PANTHER); PTHR11711:SF118 (PANTHER); IPR024156 (PROSITE_PROFILES); IPR027417 (SUPERFAMILY)		1	0	2	0
Ara_Comb-S-plus-L_C141	609	AGTGGTATCAACGCAGAGTACAGGGCGATGCCGCTTGTCATTCACAAAATAAGGACTTAAAGTGACTAATTATTTTAGAATAAATTCAAAAAATAAAATATAATGGCTTTCATGGGGGATATGATGAACCCAGCGCCTCTTTGGCACAACGGTCCAGCACCAGGAGCGTTTTACAATTTTCCAGGCAACTCCTCATCTTTCGGGCATATAAACCACACAGCCCAAGAATTCAAAGCCCACTCTGCTTATCCAATCACAACTACAACAACAGTGATTGGTCTAAAGTTCGATAAAGGTTGTGTTATCGCAGCAGACACACTCGGCTCATATGGCTCACTGGCTTGCTTCCGTAACTGTCCACGTGTGTTGAAGGTGAATGATCTGACCTTACTTGGATCT…	proteasome subunit beta type-4-like	gi|389610131|dbj|BAM18677.1|proteasome beta7 subunit [Papilio xuthus]	BAM18677	1.31916e-103	93	C:nucleus; C:cytoplasm; C:proteasome core complex; F:threonine-type endopeptidase activity; P:proteolysis involved in cellular protein catabolic process	EC:3.4.25	IPR029055 (G3DSA:3.60.20.GENE3D); IPR001353 (PFAM); PTHR11599 (PANTHER); PTHR11599:SF5 (PANTHER); IPR016050 (PROSITE_PATTERNS); IPR029055 (SUPERFAMILY)		1	0	2	0
Ara_Comb-S-plus-L_C165	606	CCCAAGCAGTGGTATCAACGCAGAGTACAGGGGAGTCACCGACTACTAGTTGAAAAAGACGCTCGCGCGCTGTACGATGCTGTTATTCCTCGCATGCCTCTTGGCCGCCGCGGCCGCCGCGCCGACGACATACGACCAACGACAGGATGGCAAGACTAACCATCAATCGGATATACGAAACGTTGTCATACTCATCGGCTTGCCAAAAAACGTACTAGGGTATTTTTTAAGAAATTCAAAGACAGGAAATGACAATATTCAAGCACAGGATAGGTCTGATAACCACGTTATGGAAGCCTTCGTGGAACCTGACACGCCATATCGAGTTGAAATTGGTTCCGAAAGCGAGAGAACTGTGGAAGGTGATAGTGGTAGCGGGCGTGGTGAAGAAGTAGTTAT…	hypothetical protein KGM_04479	gi|357627907|gb|EHJ77429.1|hypothetical protein KGM_04479 [Danaus plexippus]	EHJ77429	2.55468e-42	71	F:sulfotransferase activity; P:metabolic process	-	SIGNAL_PEPTIDE_N_REGION (PHOBIUS); SIGNAL_PEPTIDE (PHOBIUS); SIGNAL_PEPTIDE_H_REGION (PHOBIUS); SIGNAL_PEPTIDE_C_REGION (PHOBIUS); NON_CYTOPLASMIC_DOMAIN (PHOBIUS); SignalP-TM (SIGNALP_GRAM_POSITIVE); SignalP-noTM (SIGNALP_GRAM_NEGATIVE); SignalP-noTM (SIGNALP_EUK)		1	0	6	0
Ara_Comb-S-plus-L_C41	823	TCCCAAGCAGTGGTATCAACGCAGAGTACAGGGAACAGTCGATTGTGTAGTAAGGTTATTCTTGGGACCTAAGGAAGACCACCTTGGCCGCTTGATCGATCTCAACCTTAACCGCGTTAACTTCGTTGAGCTAGACTCCTTCCTGTACAAACTCAACACTGGAAAGAACACGATTATGAGGAGCTCTATTGACATGCACAATCTTGTACGAGACCGCCTGATGACCCGTGATCTCTGGAAGAAGATGGATACTATAACCGACATGCGAGACCTTTTGATCAAGGATCTTAGGAACTACCACACTGGTTTCCCAACAAGGCTTCTTTTGCCTAAAGGTCGTATTGGTGGTTTGAAGATGATGATGTACGTCATTGTAACTCCTCTGAAGTTAGTTGACAA…	moderately methionine rich storage protein	gi|228382|prf||1803340AMet-rich storage protein SP1A	1803340A	2.8104e-124	90	F:nutrient reservoir activity	-	IPR005203 (PFAM); IPR005203 (G3DSA:2.60.40.GENE3D); PTHR11511:SF5 (PANTHER); IPR013788 (PANTHER); IPR014756 (SUPERFAMILY)		1	0	30	0
Ara_Comb-S-plus-L_C147	483	ATCACATAGTTCGTAACGAACCTCAGTGACCCACACTAAGCATCATGAAAGCCTTCGTAGCGTGCATAGCCCTGGCTTTGGTGGCCTGCGCAAGCGCCGAGCCCCCATCCGGATACAGTTACAACCGTCCTTCCGGTGGAATCTCAAGTGGAATCAGCGGCGGCCTTAGCGGTGGTGGTGGCTACCGTGCCGTCTCCTCCGGATACCAGACCTCCGAGGGCCAGAACGTCGATGCTCAACTCCTTGAACAAGTCCGCCAAATTCTCCTTAAAGAAGAAGCTTCGTCATCCTCCTCCTCCTCCTTCGGCTCAGGCCACTCCGGAGCTCCTTCCTCATCATACGGCGCCCCATCATCTTCCTATGGAGTCCCTTCAACCTCCTACGGTGTACCCAGCGGTG…	cuticular protein glycine-rich 20	gi|357216887|gb|AET71142.1|cuticular protein glycine-rich 20 [Antheraea yamamai]	AET71142	5.08247e-25	70	C:mitochondrial respiratory chain; F:cytochrome-c oxidase activity; P:hydrogen ion transmembrane transport; P:mitochondrial electron transport, cytochrome c to oxygen; C:respiratory chain complex IV	EC:1.9.3.1	PTHR22552:SF0 (PANTHER); PTHR22552 (PANTHER); SIGNAL_PEPTIDE_N_REGION (PHOBIUS); NON_CYTOPLASMIC_DOMAIN (PHOBIUS); SIGNAL_PEPTIDE (PHOBIUS); SIGNAL_PEPTIDE_C_REGION (PHOBIUS); SIGNAL_PEPTIDE_H_REGION (PHOBIUS); PS51257 (PROSITE_PROFILES); SignalP-TM (SIGNALP_GRAM_POSITIVE); SignalP-noTM (SIGNALP_EUK); SignalP-noTM (SIGNALP_GRAM_NEGATIVE)		1	0	3	0
Ara_Comb-S-plus-L_C196	559	ATTGACCTTTCGGTTGAAGAACCCGTCGGTCACATGTGAGTGTCGATAAATATCTTAGTTTAATCGTGTAACTGCTTACAATAGTGCTATTTATTGTTTTCATCCGCGAATTTGAAGCATTGCAAACAACATGGGTGACATCGAAGACACACACTTCGAGACTGGGGACTCTGGTGCCTCCGCGACCTTCCCCATGCAATGTTCGGCTCTGCGCAAGAACGGTTTCGTGATGCTTAAGGGACGTCCGTGCAAAATCGTTGAAATGTCCACATCGAAGACAGGCAAACACGGACATGCTAAAGTCCATCTTGTGGGCATTGATATATTCAATGGAAAGAAATACGAAGATATCTGTCCATCGACCCACAACATGGACGTGCCTCACGTTAAGCGCGAGGA…	translation initiation factor 5a	gi|183979235|dbj|BAG30779.1|eukaryotic initiation factor 5A [Papilio xuthus] >gi|389608399|dbj|BAM17809.1| initiation factor 5a [Papilio xuthus] >gi|389611295|dbj|BAM19259.1| initiation factor 5a [Papilio polytes]	BAG30779	1.56807e-99	100	F:translation initiation factor activity; F:translation elongation factor activity; F:ribosome binding; P:translational frameshifting; P:peptidyl-lysine modification to peptidyl-hypusine; P:positive regulation of translational elongation; P:positive regulation of translational termination; C:ribosome; P:regulation of translational initiation	-	no IPS match		1	0	6	0
Ara_Comb-S-plus-L_C156	718	TTACTGTTGACATTAAGTCTGACGTTGAAGGCGATGCTGTATTTAAAATCTTTATGGGACCTAAATATGACAGCAAGGGATACCCCATTAACATTGAAGACAACTGGCAGAACTTCGTTGAATTGGACTGGCTTGTACACAAGCTTACTAAGGGACAAAACAAAGTAGAGCGCCTCTCCACCAACTTCTTCTACTACAAGGAAGACTCAGTGTCCATTCGCGACATCTTCAAGCTACTTCCTGAAGGCAAAGTACCAACTGATATGTCTACTGAATCTGGTGCATTCCCTAAGAGGCTGGTCCTACCCAAGGGTACCAAGGGTGGTTTCCCATACCAATTCTTCGTAATGGCTTACCCGTACACTCCTACTGACAAGAAATTCGATGCTATCAAAACAT…	arylphorin precursor	gi|357608261|gb|EHJ65895.1|arylphorin-type storage protein [Danaus plexippus]	EHJ65895	4.26265e-93	86	C:extracellular space; F:nutrient reservoir activity; F:metal ion binding	-	IPR005203 (PFAM); IPR005203 (G3DSA:2.60.40.GENE3D); IPR013788 (PANTHER); PTHR11511:SF5 (PANTHER); IPR014756 (SUPERFAMILY)		1	0	2	0
Ara_Comb-S-plus-L_C198	405	CACACAAACCAACTCAAAATGATGAAAATTATTGTTGTCATCTCTGCGCTGGTCGCCATTGCTGCCGCCAAGCCATCTCTAGTCAGTGCACCCATAATTGCTGCTCCAGCACCTGTAGTGACTGCATCCAGTTCTCAATACTACCACCGCATCAATAACGGATTAGCCGCATACTACGCTGCTCCTGCTGCATACGTTGCTCCTGCATCACCTTATGTAGCTGCAGCTGCTGCGCCTTACGTTGCTGCACCTGCTGCGTCTTATGTAGCAGCAGCTTCTCCTTATTACGCCGCCGCTTCTCCTTACGTCGCTGCTCCAGGTGTCATTGCCTATTAAATGGTTTCTCCTAATTTTGCCCCGATTTGTGATATTATGAAATAAAATAAAGGTCTACTGCAT…	---NA---	-	-	-	-	-	-	NON_CYTOPLASMIC_DOMAIN (PHOBIUS); SIGNAL_PEPTIDE_N_REGION (PHOBIUS); SIGNAL_PEPTIDE_H_REGION (PHOBIUS); SIGNAL_PEPTIDE_C_REGION (PHOBIUS); SIGNAL_PEPTIDE (PHOBIUS); SignalP-TM (SIGNALP_GRAM_POSITIVE); SignalP-noTM (SIGNALP_EUK); SignalP-noTM (SIGNALP_GRAM_NEGATIVE); TMhelix (TMHMM); TMhelix (TMHMM); TMhelix (TMHMM)		1	0	1	0
Ara_Comb-S-plus-L_C200	517	CAACGCAGAGTACAGGGAGTGACTACGTGGCCGCAAAGCTGTTAACACAAAACATGGCTGATTATCGCGCAGGTAAAGCTGGCATCAATGCCGAGGCGCAGGCCAGAATCAACAGCAAATATAACAATGATATCGCTCATGAAACCCTCGAATGGATCAAGAGTATTACTGGACAGCCAGACAATACCGCCGGAGACGCTGAGAACCTCTACGAAGTCCTGAAAGACGGTACACTTCTTTGCAATTTAGTTAACAAGTTCCAAGAGGGATCGGTCAAGAAGATCAACCAATCGACGATGGCGTTTAAGTGCATGGAAAATATAAACGCTTTCCTGGAAACCGTGAAGAAATTGGGCGTGCCTCCGCAAGAAACGTTCCAAACGATTGATCTTTGGGAGA…	calponin transgelin	gi|357604801|gb|EHJ64329.1|transgelin [Danaus plexippus]	EHJ64329	2.33136e-98	95	F:protein binding; F:transferase activity, transferring acyl groups other than amino-acyl groups; P:metabolic process	-	IPR003096 (PRINTS); IPR001715 (SMART); IPR001715 (G3DSA:1.10.418.GENE3D); IPR001715 (PFAM); PTHR18959 (PANTHER); IPR001715 (PROSITE_PROFILES); IPR001715 (SUPERFAMILY)		1	0	1	0
Ara_Comb-S-plus-L_C195	865	CTAACCGCGATGATAGCTACAATTCCGGTTATGATTATCCAGGCCCGTACTCAAGCAGCGACAGTTTTAGTTCGTCTGGACCTTCGAGCTATTCTGGTTCTTCGAACAATTATTTGCCCCCGACTAGCTATGGACCGCCTGTGAAATTTGAATCTGATGTTACGTACACGTCTCCGCCCAATACATATGGACCTCCTGCTTCGAATTATGGACCTCCAGCGCCGAGTTACGGACCTCCTTCACACTCATATGGGCCACCAGCTCCAGTTTACGGGCCTCCGATCCACAAACCTTTACCTCCTGCTCCTGTATACGGCCCACCTCTCAAGCCGTCCTATGGTGTTCCTTACGCGGCCCCAGGATTCAGTTTCTTTGATAAGCTGTCATTGAAATTGGATA…	hypothetical protein KGM_20675	gi|357609648|gb|EHJ66559.1|hypothetical protein KGM_20675 [Danaus plexippus]	EHJ66559	4.18933e-53	72	-	-	TRANSMEMBRANE (PHOBIUS); NON_CYTOPLASMIC_DOMAIN (PHOBIUS); CYTOPLASMIC_DOMAIN (PHOBIUS); TMhelix (TMHMM)		1	0	1	0
Ara_Comb-S-plus-L_C201	560	TTCTATAATTTGACACACGTACCGCGTGGAGTTTTGCCTCGCAGCACAATGGTGGCTACAACAGACAAAAAGGCTCCGGCCGAGAAGAAGGTAGTAAAGGGCAAGGAAGACAGCAAGAAGCTTCCTGCAGTCCCCGAGTCAGTTCTCAAGCATCGGAAACGCAGGGAAGCTCTCAGAAGCCGCCGTATCCAGGTAACAATCAAAAGGCGTTCAGCTGCCCACAAGAAGAGGAAAGATATCTTCAAGAGGGCTGAACAGTATGTCAAGGAATACCGTATCAAGGAGCGTGATGAGATCAGGCTGGCCAGACAGGCACGCAACCGAGGCAACTACTATGTTCCCGGCGAAGCCAAGCTCGCTTTCGTCATTCGTATCCGTGGTATCAACCAAGTCTCGCCT…	ribosomal protein l7	gi|315115355|gb|ADT80650.1|ribosomal protein L7 [Euphydryas aurinia]	ADT80650	4.46254e-98	98	C:ribosome	-	IPR016082 (G3DSA:3.30.1390.GENE3D); IPR016082 (PFAM); IPR012988 (PFAM); PTHR11524 (PANTHER); IPR016082 (SUPERFAMILY)		1	0	3	0
Ara_Comb-S-plus-L_C205	671	ATTCGAAGATCGACGACGAGTACAAGACAACGACAGTGAAATTCCCTTTAGATAATACTATAGCGATTTAGTGGTGAAAATGCAAATTCCTAATGAATATGTCTCAACAGCCGAAGATGTAGCAGATCAGGTGATCAGAAAAGGCAAGAATGTGCTACCGACAGTTGCGAGATTATGTCTCATATCGACATTTCTTGAAGATGGTCTCAGAATGTGGTTCCAATGGTCAGAACAAAGAGACTACATGGACATGTCTTGGAACTGCGGAAAGTTCCTTGCTACTGTATTTGTGATAGTAAACTTATTAGGCCAGCTGGGTGGCTGCGTCATGGTGCTGGGCAGGCTAAAGGTGGATATTGCGTGCGGGATGCTCTTCTTTATCGTCGTTTTACAGACATT…	surfeit 4-like protein	gi|389611710|dbj|BAM19438.1|surfeit locus protein [Papilio xuthus] >gi|389615267|dbj|BAM20616.1| surfeit locus protein [Papilio polytes]	BAM19438	1.22198e-112	99	C:endoplasmic reticulum membrane; C:integral component of membrane; C:fusome; P:lateral inhibition	-	IPR002995 (PFAM); PTHR23427:SF1 (PANTHER); PTHR23427 (PANTHER); TRANSMEMBRANE (PHOBIUS); TRANSMEMBRANE (PHOBIUS); NON_CYTOPLASMIC_DOMAIN (PHOBIUS); NON_CYTOPLASMIC_DOMAIN (PHOBIUS); CYTOPLASMIC_DOMAIN (PHOBIUS); TRANSMEMBRANE (PHOBIUS); CYTOPLASMIC_DOMAIN (PHOBIUS); TRANSMEMBRANE (PHOBIUS); TRANSMEMBRANE (PHOBIUS); NON_CYTOPLASMIC_DOMAIN (PHOBIUS); CYTOPLASMIC_DOMAIN (PHOBIUS); TMhelix (TMHMM); T…		1	0	1	0
Ara_Comb-S-plus-L_C210	525	CACAGTCGCATTCGTTTCGCTTGAGTACGTGGTCCAGAAAAGGTAGCCATGAATTTCTTCGTGATATTTTTGAGTGTAGTGGCGATGACTCGGTCAAGTCCTATAGCCCAAGAAGATTCAGTGTTAAAATCGGTTGTTGGAAATCTTGTGAATTGCATGCATAGTGATTTAACTTTGTGCTTGAAGGAACACGCACTCAAAGCAGCCGACAGACTTGGTACAGTCCGCAAATTGAACATAATCAACGGAGTAACAGTATACAATAATAGTCCGAAAGAAGCTAAGAGTTACGAATCTTTATCTACCGAACCAGAAATTAGAAACAAGCAAACCAATGAGAGACTTTGGGAAAGTACTACAGATCTGCTGCAGAAAAGTGATTTAGAACTGAGCTTACCT…	osiris 9	gi|389608237|dbj|BAM17730.1|osiris 9F [Papilio xuthus]	BAM17730	2.96099e-58	85	C:extracellular region; P:transport; F:transporter activity	-	IPR012464 (PFAM); SIGNAL_PEPTIDE_N_REGION (PHOBIUS); SIGNAL_PEPTIDE (PHOBIUS); NON_CYTOPLASMIC_DOMAIN (PHOBIUS); SIGNAL_PEPTIDE_H_REGION (PHOBIUS); SIGNAL_PEPTIDE_C_REGION (PHOBIUS); SignalP-TM (SIGNALP_GRAM_POSITIVE); SignalP-noTM (SIGNALP_EUK)		1	0	10	0
Ara_Comb-S-plus-L_C96	644	ACTGACGCAAATCAGAACTGTCTTGTGGTGCGGTGCAGGAGGTGAACTTACTGCCAAGAATTCTCTGAATTCTACGTATTTTATTACATTTAGTGAATAAATACTACCTTCAAAAATGTCTCCCCCATACTATGCTGATCTTGGAAAGAAAGCCAATGATGTCTTTTCTAAGGGCTACCATTTTGGAGTCTTCAAACTAGACTTAAAGACCAAGAGCGAGTCTGGTGTTGAATTTAGCAGTGGCATCACCTCCAACCAAGAGAGTGGAAAGGTATTTGGCAGCCTTTCATCCAAATATGCAGTAAAAGACTATGGTCTGACTTTTACTGAAAAATGGAACACTGACAATACATTGGCGACAGACATTACCATTCAAGACAAGATCGCCGCTGGTCTTAA…	control protein hctl024	gi|389608317|dbj|BAM17770.1|porin [Papilio xuthus]	BAM17770	2.70219e-115	98	C:mitochondrial outer membrane; F:voltage-gated anion channel activity; P:regulation of anion transport; P:transmembrane transport	-	IPR001925 (PRINTS); IPR027246 (PFAM); IPR023614 (G3DSA:2.40.160.GENE3D); PTHR11743 (PANTHER)		1	0	1	0
Ara_Comb-S-plus-L_C212	586	CAGTGGTATCAACGCAGAGTACAGGGACAGGACACATTCAAAACTGTCTAATCACGTTGCAAGGATGTGCGACAAAGTGGTATTGAGGTCATTGGTATTAGCGATAATCACAGCGTGCGCTGTTGCACGTCCTGAACCTCCATCATCGTACGGGCCTCCGTCAACCTCTTACGGCGTACCAGCAGCGCAGTATGGACCACCTCAACAGCCTATTGTACACAAACATGTATACGTACATGTGCCGCCACCTGACAACGAACCGCCTGCTCTACGCAAGCCGATATCTGTGCCGCCGCCACAAAAACATTACAAAATAGTTTTTATTAAGGCACCTACTCCACCAACCCCGACCGCACCGATAATTCCATTACAGCCACAAAATGAAGAGAAGACACTTGT…	cuticular protein 4	gi|357621002|gb|EHJ72988.1|cuticular protein tweedle motif 4 [Danaus plexippus]	EHJ72988	3.02831e-56	82	C:proteinaceous extracellular matrix; F:structural constituent of chitin-based cuticle; P:chitin-based cuticle development	-	IPR004145 (SMART); IPR004145 (PFAM); PTHR31927:SF3 (PANTHER); PTHR31927 (PANTHER)		1	0	1	0
Ara_Comb-S-plus-L_C214	650	AAGATTGTTAGACTCTGGCCTCTAGGAAACTTTAAGGGGCACAGCAGAAAGTGTCGTGTGGCATGCGTAACATTGTTTCAACTTTTTAAGTAATACAAAATAAAATAGATTCTGTGCTGCATTTAAGTGATGTCCGAACACGTTTTGCCGGCCGAAGAGCCGATACGATTCGTGGCTCCGATTATTCAAGATAATCCGACAGGATGGGGGCCTTGCGAAATGCCGGAACAATTTAGGGACATGCCCTACCAACCGTTTAGCAAAGGCGATCGCTTGGGAAAGATTAGCGATTGGACCGTCGTACAAGACAAAAAATATCAAAATAAGTACGCGTCTCAGTTTGGCGCTGGTTCGTCATATGCTTACTTCCACGATGAAGACGAAAGTACGTTCCATCTG…	eukaryotic translation initiation factor 3 subunit d	gi|357610274|gb|EHJ66910.1|eukaryotic translation initiation factor 3 subunit D [Danaus plexippus]	EHJ66910	7.569e-93	97	C:eukaryotic translation initiation factor 3 complex; C:eukaryotic 43S preinitiation complex; C:eukaryotic 48S preinitiation complex; F:translation initiation factor activity; F:ARF guanyl-nucleotide exchange factor activity; P:formation of translation preinitiation complex; P:regulation of translational initiation; P:regulation of ARF protein signal transduction; P:positive regulation of GTPase …	-	IPR007783 (PFAM); IPR007783 (PANTHER)		1	0	2	0
Ara_Comb-S-plus-L_C217	483	ACTACCCGACTCAAGCGCACACAGCAAACACCCCGCTACTAAGACACAAGACAACCGGCGATTTTCCAGCAGTTAGAGTCAGTCGGAACTCGGACGCAGCGGACGGTCAGTGCGCGTACGCCCCACTCCAGTGATTCTGTGACAGTGACAAGCGAAACAACCCCCAACATGACTAAATACGTCACAGTCGCGTTAATGCTTTGTGGGTGCGTGTTACTGACATCGGCTCAGTTCAATCACTTCGGTCTAGGTTTCTCAGACGGCTACCTCGCGACCAACTTTGGACCACCTAGCTTAAATGCTTTATCTGCTGCAGCTGCTAGAGATCCGAGGGCTAACAAAGGCCCAGTAGTGTTCCCACCTTCGCCCCCCGGCGACCCGTCTCAGACCAGCGGAGTA…	hypothetical protein KGM_10739	gi|357630501|gb|EHJ78571.1|hypothetical protein KGM_10739 [Danaus plexippus]	EHJ78571	7.01316e-12	84	-	-	NON_CYTOPLASMIC_DOMAIN (PHOBIUS); SIGNAL_PEPTIDE_C_REGION (PHOBIUS); SIGNAL_PEPTIDE (PHOBIUS); SIGNAL_PEPTIDE_N_REGION (PHOBIUS); SIGNAL_PEPTIDE_H_REGION (PHOBIUS); SignalP-TM (SIGNALP_GRAM_POSITIVE); SignalP-noTM (SIGNALP_EUK); SignalP-noTM (SIGNALP_GRAM_NEGATIVE); TMhelix (TMHMM)		1	0	1	0
Ara_SSH-L-S_NC386	640	AAAGGTTTCGTACACGTCAGTAAGACACGCGCGTTCAGACTCGGTCATCGAGCAATATTTATTTATTTATTTATTATAAATAGTTTTAACCGATTTCATAAGTTAAAGTGTCTATTTAGTATTTTATAATTTTGTTTTAATTAAATAAATTAGAATATAAATATATAGAATTTAAAAATATAGTAATATCGAGTGAACTTTTTCTATTTGATTTTTATATATTCTGTTAATCGTCTACGAAATATAAGTATTAATTCATCATGTATCGACTGATACTTCTCGCTTCGGCAGCCATCCTCGTGGGAGCCCACGTTCACGCACATGACACACACACGCACGCTCACACCCACACCCACGATGAACCCTCCGTACCCCATGCTGAAAGTCCGCTCCGTGGAA…	diapause bioclock protein	gi|357621212|gb|EHJ73125.1|diapause bioclock protein [Danaus plexippus]	EHJ73125	3.76118e-38	67	F:superoxide dismutase activity; F:metal ion binding; P:response to iron ion; P:removal of superoxide radicals; P:gene silencing by miRNA; P:defense response to bacterium; P:oxidation-reduction process; P:cellular response to copper ion; P:cellular response to sucrose stimulus; P:cellular response to ozone; P:cellular response to salt stress; P:cellular response to light intensity; P:cellular res…	EC:1.15.1.1	IPR001424 (PRINTS); IPR001424 (PFAM); IPR001424 (G3DSA:2.60.40.GENE3D); PTHR10003 (PANTHER); IPR018152 (PROSITE_PATTERNS); SIGNAL_PEPTIDE_H_REGION (PHOBIUS); NON_CYTOPLASMIC_DOMAIN (PHOBIUS); SIGNAL_PEPTIDE_N_REGION (PHOBIUS); SIGNAL_PEPTIDE_C_REGION (PHOBIUS); SIGNAL_PEPTIDE (PHOBIUS); SignalP-noTM (SIGNALP_EUK); SignalP-noTM (SIGNALP_GRAM_NEGATIVE); SignalP-TM (SIGNALP_GRAM_POSITIVE); IPR001424…		1	1	0	0
Ara_Comb-S-plus-L_C6	617	TGAGGCGAGCGTCGTTGGTTGAAGCTCGCCATCATGGTGAACAACCGGGTACCGTCGGTCTTTTCTAAGACTTATGTCACGCCGCGTCGTCCATTCGAGAAGGCGCGTCTTGACCAGGAATTGAAAATCATCGGTGAATACGGTCTACGCAACAAACGTGAAGTATGGAGAGTCAAGTACACACTCGCCCGCATCCGGAAGGCTGCCCGTGAACTGCTGACACTGGAAGAGAAAGACCCCAAGAGGCTTTTCGAAGGTAATGCACTTCTCCGTCGTCTGGTGAGGATCGGAGTATTGGATGAGAAGCAGATGAAGCTCGATTATGTACTTGGTCTCAAGATTGAGGACTTCTTGGAGCGTCGTCTTCAAACCCAAGTTTTCAAAGCTGGCCTAGCTAAG…	ribosomal protein s9	gi|315115339|gb|ADT80642.1|ribosomal protein S9 [Euphydryas aurinia] >gi|342356325|gb|AEL28821.1| ribosomal protein S9 [Heliconius melpomene cythera]	ADT80642	8.49584e-135	100	C:small ribosomal subunit; F:structural constituent of ribosome; F:rRNA binding; P:translation; P:ribosome biogenesis	-	IPR002942 (SMART); IPR001912 (PFAM); IPR002942 (PFAM); IPR002942 (G3DSA:3.10.290.GENE3D); IPR005710 (TIGRFAM); IPR022801 (PANTHER); IPR018079 (PROSITE_PATTERNS); IPR002942 (PROSITE_PROFILES); SSF55174 (SUPERFAMILY)		1	0	9	0
Ara_Comb-S-plus-L_C221	379	CTTTTCGCTTCTGACGTTTGATCGTTTCGCGTGTTTCTTTTAGAAAACCAAAATGCAGAACGACGCTGGTGAATTCGTTGACTTGTACTGCCCCAGGAAATGCTCCGCGAGCAACCGTCTTATCCACGCTAAGGATCATGCATCCGTACAGCTCGTGATCGCCGATGTGGACCCAGCCACCGGCCGCGCTGCTGACACCAACAAGATGTACGTCATCTGCGGTGCCATCAGACGTATGGGCGAGTCTGATGACTGCATCGTCAGACTAACCAAGAAAGATGGAATCTTAACAAAGAACTACTGACAAGTCGTCATGTAAGAAGCCTATTTTATAAGATAAAAAAATATATAAAAATTCCATAACAAAAAAAAAAAAAAA	ribosomal protein s21	gi|315115377|gb|ADT80661.1|ribosomal protein S21 [Euphydryas aurinia]	ADT80661	2.25399e-52	100	C:ribosome; F:structural constituent of ribosome; P:translation; P:ribosome biogenesis	-	IPR001931 (PIRSF); IPR001931 (PFAM); IPR001931 (PANTHER); IPR018279 (PROSITE_PATTERNS)		1	0	1	0
Ara_Comb-S-plus-L_C12	582	CCCAAGCAGTGGTATCAACGCAGAGTACAGGGGCTTTCTCTGTCAAAATGGCTGCCGTGCAAGAGGCAAGACGCGAACCAATTCAGGCCGTCCAAGTATTCGGACGTAAGAAAACCGCCACAGCCGTAGCTTACTGCAAGCGCGGTCATGGAGTGCTCCGAGTAAACGGACGCCCGCTGGATTTAGTGGAGCCCCGTCTTCTTCAATACAAATTGCAGGAGCCTATCCTTCTGCTTGGCAAGGAAAAGTTCTCCGGTGTCGACATCAGAGTCACCGTCAAGGGAGGTGGTCACGTTGCTCAGGTTTATGCCATCAGACAAGCTATTTCCAAGGCTCTTATTGCCTTTTATCAAAAATATGTAGATGAAGCATCAAAGAAGGAAATTAAGGATATCCTCG…	ribosomal protein s16	gi|54039446|sp|Q95V31.1|RS16_SPOFRRecName: Full=40S ribosomal protein S16 >gi|16566734|gb|AAL26583.1|AF429981_1 ribosomal protein S16 [Spodoptera frugiperda]	Q95V31	1.29141e-100	98	C:cytosolic small ribosomal subunit; F:structural constituent of ribosome; P:mitotic spindle elongation; P:translation; P:ribosome biogenesis	-	IPR000754 (PFAM); IPR014721 (G3DSA:3.30.230.GENE3D); PTHR21569:SF4 (PANTHER); IPR000754 (PANTHER); IPR020574 (PROSITE_PATTERNS); IPR020568 (SUPERFAMILY)		1	0	7	0
Ara_Comb-S-plus-L_C219	493	ATTGTACATCGCTGGCAGCGAGCGAAAACAGTCGTGTACTTTGAATCTATATCAAAATGGTTAAAGTTGATATTAAATACACTAAGTTATTCATCAACAATGAGTGGGTGGATGCTGTCAGCAAGAAAACGTTTCCTACCATCAATCCTCAAGATGAGACCGTCATCACACAAGTCGCAGAAGGAGATAAGGCCGATGTAGACATTGCAGTAAAAGCTGCAGTGAAGGCATTTCACCGATATTCAGAATGGAGATTACTCGACGCTTCTCAACGTGGCAGACTGCTCCACAAGTTGGCAGATCTTATAGAAAGAGATGTAAAATACTTGGGAGAACTCGAAACTTTGGATTGTGGCAAGCCAATTACTAACGCAACTAATGAAGCTGCTTGGTCAACTC…	mitochondrial aldehyde dehydrogenase	gi|357608912|gb|EHJ66210.1|mitochondrial aldehyde dehydrogenase [Danaus plexippus]	EHJ66210	2.05434e-54	88	F:retinal dehydrogenase activity; P:oxidation-reduction process; P:retinol metabolic process	EC:1.2.1.36	IPR016162 (G3DSA:3.40.605.GENE3D); IPR015590 (PFAM); PTHR11699 (PANTHER); PTHR11699:SF145 (PANTHER); IPR016161 (SUPERFAMILY)		1	0	1	0
Ara_Comb-S-plus-L_C7	521	GGAGTCCAAATCGGAGTTTAGTCGGTGAACAACGTCAACTTGAAGATGGAGAAAATATTGTTACTACTCGTGGCTACCGCTGCCTATGCGTCTGCGCATTTCGAATACACTTTTCGAAATTACAAAAGAACGCCTCTCGGAGATTCAATTGACGACGCTTCTATGAAACTCTTAAAGGAAATATACGAACAATCGGTTGATAAGAACGTAGTATCGTCACCTCTGGGAGTGCTGACCCTCCTCTCCCTCTACGCATCCGGATCCGAAGGAAAAACCCGTGATGAAATCTTGGCACTTCTAGGCTCCACTGATTATAAGCAGCTTTCAGGTAACTACAGTGAATTGAGCGAAAGGTTTGGAGCAATGGATCCAAACTATTTGGTACTTGCTAACAAAGTA…	srpn10 protein	gi|14028769|gb|AAK52495.1|AF361483_1chymotrypsin inhibitor CI-8A [Bombyx mori]	AAK52495	1.04603e-33	65	C:extracellular space; F:serine-type endopeptidase inhibitor activity; P:regulation of antimicrobial peptide production; P:negative regulation of endopeptidase activity; P:multicellular organism reproduction; P:negative regulation of proteolysis; P:defense response to fungus	-	IPR023796 (PFAM); G3DSA:3.30.497.10 (GENE3D); PTHR11461:SF52 (PANTHER); IPR000215 (PANTHER); NON_CYTOPLASMIC_DOMAIN (PHOBIUS); SIGNAL_PEPTIDE_C_REGION (PHOBIUS); SIGNAL_PEPTIDE (PHOBIUS); SIGNAL_PEPTIDE_H_REGION (PHOBIUS); SIGNAL_PEPTIDE_N_REGION (PHOBIUS); SignalP-noTM (SIGNALP_EUK); IPR023796 (SUPERFAMILY)		1	0	1	0
Ara_Comb-S-plus-L_C8	1013	ACTATTCTTCAAGCAACCACGAAAGTACGTGGTGTGTGCGGAGCAGAAATATTTAGTGTTAAGTAATTTATTAAGTTCATATTCAACAAAATGAGGGAAATCGTACACATCCAGGCCGGTCAGTGCGGCAACCAAATCGGCGCCAAGTTCTGGGAGATCATCTCTGACGAGCACGGCATCGACCCCACCGGCGCCTATCATGGCGACTCTGACCTGCAACTGGAGCGCATAAACGTTTACTACAATGAGGCCTCCGGTGGCAAGTATGTGCCCCGCGCCATCCTTGTCGACTTGGAACCCGGTACCATGGACTCTGTCCGCTCAGGACCTTTTGGACAGATCTTCCGCCCGGACAACTTCGTGTTCGGTCAATCTGGTGCTGGTAACAACTGGGCCAAG…	beta-tubulin	gi|389610735|dbj|BAM18978.1|beta-tubulin [Papilio polytes]	BAM18978	0	99	C:cytoplasm; C:microtubule; F:GTPase activity; F:structural constituent of cytoskeleton; F:GTP binding; P:GTP catabolic process; P:muscle attachment; P:protein polymerization; P:centrosome duplication	-	IPR000217 (PRINTS); IPR002453 (PRINTS); IPR003008 (SMART); IPR003008 (PFAM); IPR003008 (G3DSA:3.40.50.GENE3D); IPR018316 (G3DSA:3.30.1330.GENE3D); IPR018316 (PFAM); IPR000217 (PANTHER); PTHR11588:SF54 (PANTHER); IPR017975 (PROSITE_PATTERNS); IPR013838 (PROSITE_PATTERNS); IPR003008 (SUPERFAMILY); IPR008280 (SUPERFAMILY)		1	0	2	0
Ara_Comb-S-plus-L_C9	494	GACACTCCTGCGCAGCCTTCGCTGAACAACATACAAAGCGATCATGAGGCTATTGAGTTCTTCCTTAATCCTGGCCGTGGCTATAAGCCTGGCCACGGCAGAGGAAAAGGCAGAGAAAGAGTCAAAGGCTGAACCAAAACAGGTTGAAGAAAACAAAAAACAGGACAAGAGAGGTCTCTCAGACTATTACGGTGACCATGGTTTCGGAGACAGTAATGGATATGGAGACCATGGCGGATTTGGCGGAGATTTCGGAGGTTCAGACGGTGGCTATGGACATGAACACCACGAGAAAACTATCACAGTTATTAAGAAAGTGCCAGTACCTTACCCGGTAGAAAAACGCATTCCATACCCAGTGGAAAAACGTGTGCCAGTACCAGTCAAAGTTCCAGTACC…	cuticular protein 11	gi|290563356|ref|NP_001166791.1|cuticular protein glycine-rich 11 precursor [Bombyx mori] >gi|223670996|tpd|FAA00449.1| TPA: putative cuticle protein [Bombyx mori]	NP_001166791	5.01113e-14	66	-	-	PTHR22979 (PANTHER); PTHR22979:SF14 (PANTHER); SIGNAL_PEPTIDE_N_REGION (PHOBIUS); NON_CYTOPLASMIC_DOMAIN (PHOBIUS); SIGNAL_PEPTIDE_C_REGION (PHOBIUS); SIGNAL_PEPTIDE_H_REGION (PHOBIUS); SIGNAL_PEPTIDE (PHOBIUS); SignalP-noTM (SIGNALP_GRAM_NEGATIVE); SignalP-TM (SIGNALP_GRAM_POSITIVE); SignalP-noTM (SIGNALP_EUK)		1	0	1	0
Ara_Comb-S-plus-L_C1	585	ATAGTTAAGAGACACCACGTGCCTCGCTGCTACACCAAAAAAAAAACACACAAAAACGACAATGAAAGTACTGATTGTGCTGTCTGCTGCTCTTGCGCTTGCGGCTGCTCTTCCGCAAAGAAAAGTATCCCTTAAGCCTGATGATGATCAAGCGACAGCTGAACAGAATTACAATAACTATCCACAGCAGCAAGATTACAGACAACCACCTCAAGAATACAGACAGGCAAAGCCAGTTGAGGACTTCAGGCCTAGAGTACAAATCGACACAACTACTGTCATTCCCATAATTAGTTTTGACAAGGAACAGGGTACTGATGGAAGCTACAAAACATCGTACGAAACTGGCAACCATATCCAGGCCCAAGAGCAAGGCTACCTGAGGAATGTGGTAAACAG…	endocuticle structural glycoprotein bd-2-like	gi|290563241|ref|NP_001166717.1|cuticular protein RR-1 motif 34 precursor [Bombyx mori] >gi|223671170|tpd|FAA00537.1| TPA: putative cuticle protein [Bombyx mori]	NP_001166717	3.96777e-65	81	F:structural constituent of cuticle	-	NON_CYTOPLASMIC_DOMAIN (PHOBIUS); TRANSMEMBRANE (PHOBIUS); TRANSMEMBRANE (PHOBIUS); CYTOPLASMIC_DOMAIN (PHOBIUS); TRANSMEMBRANE (PHOBIUS); NON_CYTOPLASMIC_DOMAIN (PHOBIUS); CYTOPLASMIC_DOMAIN (PHOBIUS); TMhelix (TMHMM); TMhelix (TMHMM); TMhelix (TMHMM)		1	0	0	0
Ara_Comb-S-plus-L_C231	467	GTCGGTAGAGAACTGTCGACTAATTAAGACGTCGAAATGGCTAGCGAAAAAATTGTTGTGTACGGTGGACGAGGCGCTTTAGGCGCGGCCTGCGTAAAACATTTCAAGAATGCAAATTTTTGGGTGGCAAGTGTCGATCTTAGTCCAAATGATAGTGCAGATGTCAACATCATGGTTCCCAAAGATGCGTCGTGGGTTCAACAGGAGGAACACGTGGTTAAGGAACTAGAAACAGCATTACAAGGCCAGAAAGTGAATGCAGTGATTTGCGTTGCCGGCGGCTGGGCCGGAGGAAATGCGGCCAAGGACCTAAGCAAGCAGACCGATCTCATGTGGCGGCAGTCAGTTTGGAGTTCCACAATTGCTGCAACAGTTGCTTCTAAATACCTCAGCCCAGGT…	dihydropteridine reductase	gi|389608459|dbj|BAM17839.1|dihydropteridine reductase [Papilio xuthus]	BAM17839	8.91299e-75	94	F:6,7-dihydropteridine reductase activity; P:oxidation-reduction process; P:folic acid biosynthetic process	EC:1.5.1.34	IPR016040 (G3DSA:3.40.50.GENE3D); PTHR15104 (PANTHER); SSF51735 (SUPERFAMILY)		1	0	2	0
Ara_Comb-S-plus-L_C385	329	GCCGCATTGGCACCGTTAAAGTGAGTGTGCAGTCGTCTTGACAAGTTCGTCTATATAAAATATTTATGTGTCAGTGAAAGTAATAAAGTTCCTTCAAATATTATATGCTGTGGTGGGAATGATAAGCGATTTCAAAGCTATATCGAACGACGATAAGGATTATAAGCTGCCTAAATATTTACAAGGATTTAAGAATACGTTATTCAGTGCGATCTTGTGGCCATCGACTTGGGTAGTAACCATTGTATTTTGGACTCTATTTCTATATGACAGAAAGCTGATATTCCCAAGCTTTGCGGATAAAGTTGTGACTCCTACTTCGAACCATA	androgen-dependent tfpi-regulating	gi|357621350|gb|EHJ73211.1|putative myosin 15A [Danaus plexippus]	EHJ73211	7.49643e-24	76	C:integral component of membrane	-	IPR006838 (PFAM); NON_CYTOPLASMIC_DOMAIN (PHOBIUS); CYTOPLASMIC_DOMAIN (PHOBIUS); TRANSMEMBRANE (PHOBIUS); TMhelix (TMHMM)		1	0	0	0
Ara_Comb-S-plus-L_C446	426	TATGATAATAATTGATATAATAAATATTATAATTGGATTTTTGATTTTAATTATTGGTGTATTAGTTGGGGTAGCTTATTTAACTTTATTAGAACGGAAAGTTTTAGGTTATATTCAAATTCGTAAAGGTCCTAATAAAATAGGTTATATAGGATTATTACAACCTTTTAGTGATGCAATTAAATTATTTTCTAAAGAACAAGTTTATTTAAATTATTCTAATTATATAGTATATTATTTTTCTCCTATTATAGGTTTTATTTTATCTTTAATAATTTGAATATTAATTCCGTATACTTTTAATATAATTTCTTTTAGATTAGGTATTTTATTTTTTTTATGTTGTACTAGAATTGGTGTTTATATTTTAATAATTGCAGGGTGATCTTCTAATTCTAA…	nadh dehydrogenase subunit 1	gi|556505858|ref|YP_008757923.1|NADH dehydrogenase subunit 1 (mitochondrion) [Junonia orithya] >gi|528749797|gb|AGS43941.1| NADH dehydrogenase subunit 1 (mitochondrion) [Junonia orithya]	YP_008757923	6.04851e-39	92	C:mitochondrion; C:integral component of membrane; F:NADH dehydrogenase (ubiquinone) activity; P:mitochondrial electron transport, NADH to ubiquinone; P:ubiquinone biosynthetic process; P:sodium ion transport; P:proton transport	EC:1.6.5.3	IPR001694 (PFAM); IPR001694 (PANTHER); IPR018086 (PROSITE_PATTERNS); TRANSMEMBRANE (PHOBIUS); TRANSMEMBRANE (PHOBIUS); CYTOPLASMIC_DOMAIN (PHOBIUS); TRANSMEMBRANE (PHOBIUS); NON_CYTOPLASMIC_DOMAIN (PHOBIUS); CYTOPLASMIC_DOMAIN (PHOBIUS); NON_CYTOPLASMIC_DOMAIN (PHOBIUS); TMhelix (TMHMM); TMhelix (TMHMM)		1	0	0	0
Ara_Comb-S-plus-L_C445	547	AGTCAACGTTATATTGTTTTGAGTATCACACGATGAAGGCTTATGTTTTTATCACACTCCTCATCGCCGTACAGTTGGCGACAGCTACGTTAACGCTCGACAAGATAACGGAAAAAGTACACGCTGGATTGAAAACTTTAAAAGAGAAGGCTGTCACTAAGCTACATAAGTTGAAGCAAGATATAGATTTGAAGAAACTCCATCAACTGGACGTGTTACGTCTATTACCGTATGCTCATAAGCACTACGTTCACGAACACTATTCAAAGAAGACCCCATTGGTCGTTGATCCTCACCAGATAGAACGACTAAAACACTATTTCGAACCGCATCACAAGCCCGCTCCTTTGCATTATCATCATTTCGAGCATTATGAGCACATATAAGTGTGACTCAGCT…	hypothetical protein KGM_19861	gi|357612368|gb|EHJ67944.1|hypothetical protein KGM_19861 [Danaus plexippus]	EHJ67944	1.53074e-36	87	-	-	TRANSMEMBRANE (PHOBIUS); CYTOPLASMIC_DOMAIN (PHOBIUS); NON_CYTOPLASMIC_DOMAIN (PHOBIUS); TMhelix (TMHMM)		1	0	0	0
Ara_Comb-S-plus-L_C450	242	CCCAAGCCAGGGTTTTACCCGCAAAATACAGGGAGACCCGTTGTACACTCATACAAACAATCCTGTTCACGCCTGACTCTCCCTGAGAACTATGATAGATGTCGCCGGGGCCGGACTCTTGGCTGAACCTCACTACTTCTAATCAGCTGCACCCTCGTGCCAAATAATTGTGCGAGGCGACCATCCCCCCGCTGTGTCTGGTGCGCATGAGGCAAAACACGCCGAACCTGGTGTCTACCATA	---NA---	-	-	-	-	-	-	no IPS match		1	0	0	0
Ara_Comb-S-plus-L_C455	441	ACGTGGTAAAGGAACTCTCAGAGTTGGGGACAGACGGATGGCCATCGCTTTACATACCCTGCGTCACCACTACTGACCCAGGGAGCTGATGTAGCATCCGAAGCCATATGCCCTGACCAGGTTGGGCAAGGAGAAGAATGCGTCCACGTGAAACACGTACCGCTCGGCTCCACCGTCGAGCTCATTATGTTTGATCAAGGCGGTGAATCTGATCATATTTATCACCTCCATGGATACAGTTTCTACGTTACCGGCATCCGGATATTCGACACAGGTTTGGACAAAGATGCAATAATCCAGATGAACGAAGATGGAGTTCTCTTTCCTGTAAAAAACTTAGGGGACCCAGTAATTAAAGATACCATTGTAATTCCAAAATTTGGTGTTGTGGCTCTCCGT…	multicopper oxidase	gi|357621649|gb|EHJ73418.1|putative multicopper oxidase [Danaus plexippus]	EHJ73418	8.97094e-76	87	F:copper ion binding; F:oxidoreductase activity; P:oxidation-reduction process	-	IPR011706 (PFAM); IPR008972 (G3DSA:2.60.40.GENE3D); PTHR11709 (PANTHER); PTHR11709:SF33 (PANTHER); IPR008972 (SUPERFAMILY)		1	0	0	0
Ara_Comb-S-plus-L_C454	501	CTAAAAGGAATGGACGACCAACGGAAAATATAGATTCGTCTATCCAAAAGATGGCTGTTGAAGTGAGCAGTACACAAGAGCGAGCGTCTTTTCTTGCCTTGTTCCGGACACCACGATTACGTGCACGTACCATTGCCATATGTTTTAATTGGTTCGTCTGTGGATTTTGCTTCTTCGGTGTATCACAATATATTGGCCACGTCTCAGGGAATATATTCTCCAATGTCGCGATCTCTGCTTCTATATTGGTGCCGGGTACAATAATTTCAATATACGCTAACAAGATTCTTGGAAGAAAGATAACTCTTATGAGCTCTAACTGCGTCACTGGTATTAGTTGTCTTCTTATCACCGTCGTGCCTACTTCTACAGCCAGCCATTTGACCCTCGGTTGTATCG…	organic cation transporter	gi|357614103|gb|EHJ68910.1|putative organic cation transporter [Danaus plexippus]	EHJ68910	6.5995e-96	93	C:integral component of membrane; F:transmembrane transporter activity; P:transmembrane transport	-	G3DSA:1.20.1250.20 (GENE3D); PTHR24064:SF213 (PANTHER); PTHR24064 (PANTHER); CYTOPLASMIC_DOMAIN (PHOBIUS); TRANSMEMBRANE (PHOBIUS); NON_CYTOPLASMIC_DOMAIN (PHOBIUS); TRANSMEMBRANE (PHOBIUS); CYTOPLASMIC_DOMAIN (PHOBIUS); TRANSMEMBRANE (PHOBIUS); CYTOPLASMIC_DOMAIN (PHOBIUS); NON_CYTOPLASMIC_DOMAIN (PHOBIUS); TRANSMEMBRANE (PHOBIUS); IPR016196 (SUPERFAMILY); TMhelix (TMHMM); TMhelix (TMHMM); TMhel…		1	0	0	0
Ara_Comb-S-plus-L_C447	417	GTAGTAACGCTGCGCGCGCGCTGTCGACGCACGTGTTCTCTGCGCATGCGATTTAAAGTGCTACACATTTAATGATCGCAGCGATGGTCCGACGAGCATTATTATTTACAATATTTCTACAAGTCACAAGAAATGCACTGGTTCACTCAGCCAAGCAGCAAGTCCAGCTATCGGACTCCTATCTCCCGGTCGCAATGCAGGTGATAGCCCACCTCACCGACCAGATGGCTTTCGAGGTGAAAGATGATGTAACGCCACGACCCTCGACCACTACACAAAAACCACCAGAAGCTACTACACAATTCCACAAGCCAGGTTTATACGCACCACCTACACCACCCAAACCATCAGACAGGGTGATATCAAAATCACCACACAATAGTTACGTTCTCCTACCCC…	hypothetical protein KGM_15390	gi|357631520|gb|EHJ78990.1|hypothetical protein KGM_15390 [Danaus plexippus]	EHJ78990	6.25945e-32	80	-	-	SIGNAL_PEPTIDE_H_REGION (PHOBIUS); NON_CYTOPLASMIC_DOMAIN (PHOBIUS); SIGNAL_PEPTIDE_N_REGION (PHOBIUS); SIGNAL_PEPTIDE_C_REGION (PHOBIUS); SIGNAL_PEPTIDE (PHOBIUS); SignalP-TM (SIGNALP_GRAM_POSITIVE); SignalP-noTM (SIGNALP_EUK)		1	0	0	0
Ara_Comb-S-plus-L_C430	453	ATTCGTGTGACAAAAACAGCAAAAGCGGACGCATTCGACGGTGCCTCTAACGGATATACCGTTAACCATAACTGCAAGTTCTACAGAGGATCTGTCCAAGCTGAGTAAAGCCAAGGAACCAAATTGGCCAGCGGTACTTTTTTTCATACACATTCATCTTCTATCGTTATATGGCGTTTGGTTTTTCATCTATGAAGCTAAATTATTGACCAACATATTTTTGGTGCTTCTTACACTAATACCTACATTAGGCGTAACGGCGGGTGCACATAGATTATGGGCTCATCGTACATATAAAGCCAGAACAGAGCTGCGAATCATCCTAATGCTTTGTCAAACCTTGGCCGGTCAAGGACCAATATACGATTGGGTACAAAATCATAGATTGCATCATGCCTA…	acyl- delta desaturase-like	gi|512903207|ref|XP_004925563.1|PREDICTED: acyl-CoA Delta(11) desaturase-like [Bombyx mori] >gi|514256388|gb|AGO45855.1| acyl-CoA desaturase BmorPDSN [Bombyx mori]	XP_004925563	5.57142e-44	80	C:integral component of membrane; F:stearoyl-CoA 9-desaturase activity; P:fatty acid biosynthetic process; P:oxidation-reduction process	EC:1.14.19.1	NON_CYTOPLASMIC_DOMAIN (PHOBIUS); SIGNAL_PEPTIDE_H_REGION (PHOBIUS); SIGNAL_PEPTIDE_N_REGION (PHOBIUS); SIGNAL_PEPTIDE (PHOBIUS); SIGNAL_PEPTIDE_C_REGION (PHOBIUS)		1	0	0	0
Ara_Comb-S-plus-L_C448	253	ATTGACATACTGGACTCGCCCAGACAGATGAAGGACCTATTCAAGCATATACACCAGGAAATGGAACTGCTAGTTGGTACTATGGATAAATTGTAGATCATTTAAATATGTTGTATTTTTGCCACTAAAATATATAAAAATACAAAGCATTATATTAATACGTGCGGTGCATATATCGTATCTGATGAGTAGCATTTTTTGCTTTAGGGTCAACTAATGCTAGCGCAGAATCGAAGCGCATCGAAGCGTCAAT	phenylalanine hydroxylase	gi|357605399|gb|EHJ64587.1|phenylalanine hydroxylase [Danaus plexippus]	EHJ64587	3.90104e-08	90	F:phenylalanine 4-monooxygenase activity; F:iron ion binding; F:amino acid binding; P:L-phenylalanine catabolic process; P:oxidation-reduction process; P:tryptophan biosynthetic process; P:tyrosine biosynthetic process; P:L-phenylalanine biosynthetic process	EC:1.14.16.1	TMhelix (TMHMM)		1	0	0	0
Ara_Comb-S-plus-L_C444	526	ATCGCGCTAAACTCGTCAGTCGCTTACAGTCAGATGATCTCCGACTTGCGAGACTACCGCGCGCTTTCGTTCCCGACATCCCAACATTCGCGCTTTTAATCCAGTGCGTTATTGACGTTCTATATAAAAGGATAATATTTTGTGATACCTCTGCTATTGTGTTATGTGCGTCGGTTTGGTTTAAACGCTAAGAAACCATGAAACGGTGAAATACTTCCACGAAGCCGATGAAATACTATTAGCTGACTCTTATAATAGATTGTAAAAGATAACAGCGATCAAAATGAAAAGATTACAGAAGTGCTGTTGTTGTGCATCCACGCGGTCTGGAACGATTATAACCGCTGTTTTAGGGATTATTCTCTCCATTGCCACTATTATCACCGTGTGGGTTGCGAA…	simila to cg10311	gi|389610019|dbj|BAM18621.1|similar to CG10311 [Papilio xuthus]	BAM18621	6.89428e-38	92	P:sensory perception of smell	-	TRANSMEMBRANE (PHOBIUS); CYTOPLASMIC_DOMAIN (PHOBIUS); TRANSMEMBRANE (PHOBIUS); CYTOPLASMIC_DOMAIN (PHOBIUS); NON_CYTOPLASMIC_DOMAIN (PHOBIUS); SignalP-TM (SIGNALP_GRAM_POSITIVE); TMhelix (TMHMM); TMhelix (TMHMM)		1	0	0	0
Ara_Comb-S-plus-L_C449	491	AACACAGACCACTCACAAAATGTTTAAGCTGGTGGTGTTGTCTTGCGTCCTGGCGGTGACATCCGCGTCAAACTACTTCGGAGGGTACGTGGCGCCCATAGCGCCTCTGGCCTACGCTGCACCTTTTTTGCAACCTTCTAACTACCGTGGACCTCTCTCTCTTGCTCCCGGTCAGCCCGCCAACATTATTGCAGCTGACGGTCGTCCTCTTGACACCTTGGACGTTAACTTGGACCGCTCCGCTCATTTCACCGCTAAGGCTCTGGACAACGGATTCCATATTTTGAAAAAACGCTCTGCTACAATCATCGCTCCTTACTCCACGCCTCTTCTACAACCTAACAACTACCGTGGACCGCTATCGCTACCCCCTGGACAAATCGCTAACATCATAGCTCC…	tpa: cuticle protein	gi|6560657|gb|AAF16706.1|AF117584_1putative cuticle protein [Manduca sexta]	AAF16706	2.24512e-55	78	-	-	SIGNAL_PEPTIDE (PHOBIUS); SIGNAL_PEPTIDE_C_REGION (PHOBIUS); NON_CYTOPLASMIC_DOMAIN (PHOBIUS); SIGNAL_PEPTIDE_N_REGION (PHOBIUS); SIGNAL_PEPTIDE_H_REGION (PHOBIUS); SignalP-TM (SIGNALP_EUK); SignalP-TM (SIGNALP_GRAM_POSITIVE); SignalP-noTM (SIGNALP_GRAM_NEGATIVE); TMhelix (TMHMM)		1	0	0	0
Ara_Comb-S-plus-L_C436	577	ACCAGTCGTAAGTGACACACTACACTGTTTGCACGTTCTTATCAAAGCCCCGCGCATCGCTCATCGTAAATAAGATCGATTGAAAGAGTTCAAGGAACGTTTTAACATGGACATCAAGGTGTTAGACCCCACTGGTATCTACTGAATGAAGAGAAATATTGAAGATCACGTTCCAAAATTTTGTTACAATCATTAATCCAGAATTTAACAAAATGTTTGTCTTGGATCCTACTGGCGTTTATTGAAGAGAGTTATTTTTCAATAAATATATTTATTGATAAAAATCAAGATGATTGGCCTTGACCCTACCGGCGTCTACTGAAAGGTTTGATTTCTACATTTGAAAGAAAAAGTAAAATTTTTGATACAAGATTCGGGATTCCTGTCACAATGTTTGTG…	---NA---	-	-	-	-	-	-	no IPS match		1	0	0	0
Ara_Comb-S-plus-L_C435	574	GACGCTCATTTAGACAATGTGTAGAGAGAGACGTGTGTTCTGAATATATAATTTTGTGAAAAATGTCAGTTTTAGAAACAGTGAGTGTTATAGACAAAGCGTTAATTGTAAAATTTCAAAATGGCACATCAGTTGCTTATGAAGAATGCTGGCTGCGTGACCACTGCAGATGTTCGACTTGCTACCATACTGATACATTCCAAAGAGCTCACCACTTGTTACAAATACCAGATGTAAGCATAAGTTACGTGCAATATGATAAAGACCTACTTACAATAACATGGTCTGATAACCATAAATCAGTTTACAAAGCTGACTTTTTAGCAGAATTTAATTATGAAAGGTGGAAAGATAGTCGAAGATTAAAGCCTAAAGTGTGGCGCGGAGCAGAGGTAGCGG…	trimethyllysine dioxygenase	gi|512913722|ref|XP_004927964.1|PREDICTED: trimethyllysine dioxygenase, mitochondrial-like [Bombyx mori]	XP_004927964	3.34136e-67	77	F:iron ion binding; F:L-ascorbic acid binding; F:trimethyllysine dioxygenase activity; P:carnitine biosynthetic process; P:oxidation-reduction process; P:lysine catabolic process	EC:1.14.11.8	IPR010376 (PFAM); PTHR10696:SF3 (PANTHER); PTHR10696 (PANTHER); SSF51197 (SUPERFAMILY)		1	0	0	0
Ara_Comb-S-plus-L_C431	463	TAGGTAAATTATAATATTACAAGTGAATGACAGTGTAACTAGATAAAGAGTTATAAATAACTACCTACAAAGAAGAAAAAATAAAAAATAACAGTTATTAATGTACTGAAAACATTGATTACCTGAAGGACCCGTATGAGAGACAACAAACAAGATACAGTTTTTTTTAATGAAACACCAGTAATAATAAATAGAAAAATATAAGAAATAGTTACTTCTTTAAGTTCCTTTTCGGTCGGACTCCCTGCGAATTCTTGTTCTCTTGGGTATTGGTGTTGGATGAGGTTGCAGTCCTAGCTGAAACTTGTTGAGGCACCGTAGCAGTGGAATACGTATTCAGCTCCGCCATAGACGTAATTTGGTGACGCTTACCATCTGGCCCAATAATAACTATGTTGC…	hypothetical protein KGM_17397	gi|357621312|gb|EHJ73183.1|hypothetical protein KGM_17397 [Danaus plexippus]	EHJ73183	0.000176914	63	-	-	no IPS match		1	0	0	0
Ara_Comb-S-plus-L_C433	582	ACGTAGTAGCGGCTGCCAATCTCCGAGCACAGGTTTGTGGACTTCCGTCCTGCGTCGATCGGGAAAGAATCGCTAAAGTCGCCTGCAGTGTTCAGGTACCCAAATTCAAACCGAGGTCTGGCGTCAAAATCGCAGTAACAGATCAGCAGCTGCAGCAAAACAACGACGACATGGATCAAGACAGGGTCAAAAACATTGTGACTGACCTTCCGCCGCCCAACAAACTTGGCAGCTTAAAGATCACACCACTCGACTTCGAAAAAGACGACGATACAAACTTCCACATGGATTTCATTGTAGCTGCGTCTAATTTACGTGCAGCCAATTATAAGATACCACCTGCAGATAGACATCGCTCTAAACTCATCGCAGGAAAGATTATTCCTGCTATAGCTACTA…	ubiquitin-like modifier-activating enzyme 1-like	gi|357627271|gb|EHJ77008.1|hypothetical protein KGM_00056 [Danaus plexippus]	EHJ77008	6.12946e-105	96	C:heterochromatin; C:nucleus; C:mitochondrion; C:lysosomal membrane; C:cytosol; C:microtubule; C:endosome membrane; C:desmosome; C:rough endoplasmic reticulum membrane; C:extracellular vesicular exosome; F:microtubule motor activity; F:ubiquitin activating enzyme activity; F:ubiquitin-protein transferase activity; F:ATP binding; F:microtubule binding; F:acid-amino acid ligase activity; F:poly(A) …	-	IPR016040 (G3DSA:3.40.50.GENE3D); IPR018965 (PFAM); IPR000127 (PFAM); PTHR10953:SF4 (PANTHER); PTHR10953 (PANTHER); IPR009036 (SUPERFAMILY)		1	0	0	0
Ara_Comb-S-plus-L_C432	353	TGCTGCTCCTGAATCCGTTGACAAGTACACTTTCGTACCCTCAGCTCTTGACTTTTACCAGACATCTCTGCGTGACCCTATTTTCTACCAGATGTACAGCAAGATTTTGAAATACTTCGTCGAATACAAGAAGTTCCTTACACCATACACCCAAGATAACTTACACTACGTCGGTGTTAAGATCAACGATGTTAAGGTTGACAAACTTGTTACATTCTTCGACTACTATGATTTCGATGTAACCAACAATGTATTCTTTACTAAAGAAGAACTTAAATCAAAACAATTCCCATACTACGTGGTCAGACAACCTCGTATTAACCACAAGCCTTTCACTGTTACTGTTGACATTA	arylphorin-type storage protein	gi|357608261|gb|EHJ65895.1|arylphorin-type storage protein [Danaus plexippus]	EHJ65895	4.62257e-60	93	C:extracellular space; F:nutrient reservoir activity; F:metal ion binding	-	IPR005203 (PFAM); IPR000896 (PFAM); IPR008922 (G3DSA:1.10.1280.GENE3D); IPR005203 (G3DSA:2.60.40.GENE3D); IPR013788 (PANTHER); PTHR11511:SF5 (PANTHER); IPR013788 (PROSITE_PATTERNS); IPR008922 (SUPERFAMILY); IPR014756 (SUPERFAMILY)		1	0	0	0
Ara_Comb-S-plus-L_C451	447	ATGTTATCGGAGTCTGTGTGAACTTACTGCAGTGTTTATAAGATATACAAGATGAAGTTCGTTCTACCTTTGTTAGTATTGGTTCTGGCTGTTTTCTCCAATGGTACAGTGGTGCCGAATGTCAACCGAAATGACATTAACATCGGTTATGTTCGACCAGGAGACAGGGTGTTGCAAAGAGCCACCGTGTACCAACCAGCTAAACCAAATACAATTCAGTATCAAGACTTCGTATTCCGCGGTAACGCAAGAACTCGGATCGCGGCTATCGTCGCCACCGAGGTCGGAGTGAGACAGTTCGCGTCCGCCTGGATCACACGTGGTGGGATAGGATATAATAATGTTACGATCAGAGTACAATCAGCAAGAGGATACGGATATAATTACGTTATTGATATT…	probable salivary secreted peptide-like	gi|512902241|ref|XP_004925327.1|PREDICTED: probable salivary secreted peptide-like [Bombyx mori]	XP_004925327	4.44393e-39	77	C:extracellular region	-	SIGNAL_PEPTIDE_C_REGION (PHOBIUS); SIGNAL_PEPTIDE (PHOBIUS); SIGNAL_PEPTIDE_H_REGION (PHOBIUS); NON_CYTOPLASMIC_DOMAIN (PHOBIUS); SIGNAL_PEPTIDE_N_REGION (PHOBIUS); SignalP-TM (SIGNALP_GRAM_POSITIVE); SignalP-noTM (SIGNALP_GRAM_NEGATIVE); SignalP-noTM (SIGNALP_EUK)		1	0	1	0
Ara_Comb-S-plus-L_C456	364	TTGAAAATTGGGGGTTGACGAGACTTAACAATGGGTCGTGTAATTCGGGCTCAGCGTAAAGGTGCTGGTTCGGTCTTCGTATCACACACCAAGAAAAGGAAAGGAGCCCCAAAACTCCGCTCATTAGATTATGCAGAACGTCATGGTTACATTAAAGGCGTTGTAAAGGACATCATCCATGACCCGGGCCGTGGAGCTCCCTTAGCTGTTGTGCATTTCCGCGACCCTTACAAGTTCAAGACACGCAAGGAACTTTTCATTGCTCCAGAGGGTCTTTACACAGGCCAATTTGTTTACTGTGGAAAGAAAGCTACTCTTGAAGTTGGAAATGTCATGCCAGTGGGTGCTATGCCTGAGGGTACAA	ribosomal protein l8	gi|56462210|gb|AAV91388.1|ribosomal protein 17 [Lonomia obliqua]	AAV91388	1.44417e-72	100	C:large ribosomal subunit; F:structural constituent of ribosome; F:rRNA binding; P:translation; P:ribosome biogenesis	-	IPR012340 (G3DSA:2.40.50.GENE3D); IPR022666 (PFAM); PTHR13691:SF16 (PANTHER); IPR002171 (PANTHER); IPR012340 (SUPERFAMILY)		1	0	0	0
Ara_Comb-S-plus-L_C452	624	CAAAATGTTTCACATTTTAGTGCATATTTTAGTCATAGTATCAGTAACAACTGCTGATGTGCTACCTAAAACCATACTCTTAAATGACGGTAACAGGATACCAATAGTGTCTTTTGGCACTTTTGGGAAAATAAGTGAAGTACCAACTATAAAACCAGCGGTAATACAAGCTATTGAAGCTGGATTTAGACAAATCGATACAGCAGCTATGTACCGAAACGAAGAGCAAGTAGGTGAAGCGATCGCTGATGTCATTAGTCGTGGAATTGTCAAGAGAGAAGATTTGTGGATCACTACCAAGTTGAACTTAGATGCTAGTACTAGAGAAGGAGTACTTCCAGCACTTCAAGCGTCTTTAAACAGATTAGAGTTAGATTATGTGGATTTGTATTTAATACA…	aldo-keto reductase	gi|357631612|gb|EHJ79081.1|hypothetical protein KGM_15493 [Danaus plexippus]	EHJ79081	2.00284e-60	72	C:nucleus; C:cytosol; C:extracellular vesicular exosome; F:retinal dehydrogenase activity; F:alditol:NADP+ 1-oxidoreductase activity; F:retinol dehydrogenase activity; F:prostaglandin F receptor activity; F:oxidoreductase activity, acting on NAD(P)H, quinone or similar compound as acceptor; F:phenanthrene 9,10-monooxygenase activity; F:dihydrotestosterone 17-beta-dehydrogenase activity; F:geranyl…	EC:1.1.1.21; EC:1.1; EC:1.2.1.36; EC:1.1.1.105; EC:1.14.13; EC:1.1.1; EC:1.14.13.54; EC:1.1.1.196; EC:1.1.1.209; EC:1.3.1.3	IPR020471 (PRINTS); IPR023210 (G3DSA:3.20.20.GENE3D); IPR023210 (PFAM); PTHR11732:SF151 (PANTHER); IPR001395 (PANTHER); IPR018170 (PROSITE_PATTERNS); NON_CYTOPLASMIC_DOMAIN (PHOBIUS); SIGNAL_PEPTIDE (PHOBIUS); SIGNAL_PEPTIDE_N_REGION (PHOBIUS); SIGNAL_PEPTIDE_H_REGION (PHOBIUS); SIGNAL_PEPTIDE_C_REGION (PHOBIUS); SignalP-noTM (SIGNALP_EUK); IPR023210 (SUPERFAMILY)		1	0	0	0
Ara_Comb-S-plus-L_C434	553	CATTGTTTTTAATTTTTTCGGCAGAAGTGGTTCTTTATAAGTTTCAATAATTATATTCGAGTCATAACTATATCAGAACATCATCATGAGTCTCCAGTGGACCATAATTGCTACGTTTTTATACGCGGAAATAGCATTTGTGCTATTATTGACTTTGCCGATAGCTAGTCCTGGAAGATGGAATAAATTCTTCAAATCGAAGTTTTTGGCTTATGTAAGTGGACAAGCATCAATATATTTTATCGTCCTGATTGGCGTTCTGATATTATGTCTCCTCGATGCTATTCGGGAGATGCAAAAGTACTCGAACATCGAGTCGACAGATCATCAGCACTTGGACGCCGAAATGCAAGGTAATATGCGCTTGTTCCGCGCTCAAAGGAACTTTTATATCTCGGG…	bcr-associated bap	gi|357616229|gb|EHJ70084.1|hypothetical protein KGM_02194 [Danaus plexippus]	EHJ70084	1.9269e-80	96	C:endoplasmic reticulum; C:integral component of membrane; P:intracellular protein transport	-	PF05529 (PFAM); PTHR12701:SF8 (PANTHER); IPR008417 (PANTHER); TRANSMEMBRANE (PHOBIUS); CYTOPLASMIC_DOMAIN (PHOBIUS); CYTOPLASMIC_DOMAIN (PHOBIUS); TRANSMEMBRANE (PHOBIUS); NON_CYTOPLASMIC_DOMAIN (PHOBIUS); TRANSMEMBRANE (PHOBIUS); NON_CYTOPLASMIC_DOMAIN (PHOBIUS); TMhelix (TMHMM); TMhelix (TMHMM); TMhelix (TMHMM)		1	0	0	0
Ara_Comb-S-plus-L_C453	519	TTCGGCTGAGCTCGGATTTTAGCATTTCGTTTTTGCCTTTTCTTGCACTTGCGGTGCGATCCTGAAGGTTGCGGATATTATTACGGTGATTTGGTCATACCACGTACTTTGGAAAAGCGTTGAGTTAAAATTAGTGTGGCACTGAATCGTTTTCGCGTTAAAAACAATTTATCTGTGACTTTATTCAATTGATTACTTAATTGTGTAGTTTATAACAACAGCAACAAAAATGTTTAGCGGAATCGCAGGTGCGTTCCGAAGCATCGGAGAGAAGACGGCATCTCTCTTTGAGAGGAAGAAGAAAGACGCAGAACAAATCGCTCAGGAGAAAGTAGCTGAAGCCGCCCATGTTGTTGAAGAGCAAGTCAAGAAGGCCGGGGAACTCGTCGGTGGGGCTGA…	plasma membrane associated s3-12-like protein	gi|357626578|gb|EHJ76626.1|putative plasma membrane associated protein, S3-12-like protein [Danaus plexippus]	EHJ76626	3.72341e-25	92	-	-	no IPS match		1	0	0	0
Ara_Comb-S-plus-L_C425	582	ATCGTCATTCGGTCGCTTGTAAATAATTAACAAAATACCCTTAGTTCATACGAAATGAATTCCATTTCATATTTATTGTTCGTATCAAAGTTACTTAATTAAAAAGTCTTCTTTTCTTATATCGTAATATAATCTCTAGTCTAATTAAATAAATGGTTCATTGTTTAATATCAAAATGATTGAATTATCTGCAAAAGTTACAACTGGTACCGTTTATTTAGCTGGTGAAGCTATAGAATGTGCCATCACATTTTCCCATACAACACAACCTGAGCATAGGAATTCCCAAAGTCATAGTGAGATCTTAGAAAACTTAGCATGGGCGTCAGCACAAATACACTGTTTTTTTTCAACATCTAAAAATTCAGGAGATAAAACCCCTGTGATTGAAAAAACAAC…	retrograde golgi transport protein rgp1 homolog	gi|357610269|gb|EHJ66906.1|hypothetical protein KGM_19936 [Danaus plexippus]	EHJ66906	1.54382e-78	94	-	-	IPR014848 (PFAM); PTHR12507 (PANTHER); PTHR12507:SF3 (PANTHER)		1	0	0	0
Ara_Comb-S-plus-L_C424	600	TAACCAATCGCTGTGGAGAACGGACGATATGAACGTTGAAAATAAAGTGTTTCTGATTACCGGTGCAGCGACAGGCATCGGAGCTGGCGTGGCCCGTGCCTTAGTGAAAAAAGGCGCTAAGCACGTAGCTGTACTTGATGTTAATACGGTCGCAGGAAAAGAATTAGAAGAGGAATTAAACGAAAAATATGGCGCCGATAAAATATTATTCATTAAATGTGACGTCACAACTGAGTTACATTCAGCGTTTGATGAAGCTAAAAAACAATTAGGCTATATCGACGTTGTCATAAATAATGCCGGGATCATGAATGATGGGCCAAATATTTACGAGAAGGAGATAGCTGTCAATGTGACGGCGCTAATTACCGGATCGTTGAAGGCATATAACTGGATGAG…	alcohol dehydrogenase	gi|357617145|gb|EHJ70606.1|putative alcohol dehydrogenase [Danaus plexippus]	EHJ70606	2.06223e-69	82	F:alcohol dehydrogenase (NAD) activity; P:oxidation-reduction process	EC:1.1.1.1	IPR002198 (PRINTS); IPR002347 (PRINTS); IPR002198 (PFAM); IPR016040 (G3DSA:3.40.50.GENE3D); PTHR24310:SF0 (PANTHER); PTHR24310 (PANTHER); IPR020904 (PROSITE_PATTERNS); TRANSMEMBRANE (PHOBIUS); NON_CYTOPLASMIC_DOMAIN (PHOBIUS); CYTOPLASMIC_DOMAIN (PHOBIUS); SSF51735 (SUPERFAMILY)		1	0	0	0
[truncated: 976 more rows]
