# Supplementary material for: Seasonal phenotype‐specific transcriptional reprogramming during metamorphosis in the European map butterfly Araschnia levana
Source: Ecol Evol. 2016 Apr 20;6(11):3476–85. doi: 10.1002/ece3.2120 (PMC4842023; doi:10.1002/ece3.2120)
Supplement: Supplementary file 2 — Table S2. Primer sequences and qRT‐PCR expression data for Araschnia levana contigs derived from SSH and direct sequencing. [file ECE3-6-3476-s002.xlsx]

## Sheet: Sheet1
Supplemental Table 2. Primer sequences and qRT-PCR expression data for Araschnia levana contigs derived from SSH and direct sequencing.
			qRT-PCR Primer Sequences
Contig ID		Description	Forward Primer	Reverse Primer	Fold-Change	SD (+/-)	t-test p-Value
Higher in LD
Ara_SSH-S-L_C1		methionine-rich storage protein	GCCAGTAACCGGTTGTCAAG	GATACAGGCTGGAGCGTCTG	4.02	0.72	<0.01
Ara_SSH-S-L_C6		methionine-rich storage protein	GACTTGCATTCACACGCTGA	ATCCTGTCGCCATCTTTGTG	1.85	0.08	<0.01
Ara_SSH-S-L_C9		moderately methionine rich storage protein	GGCCAAGGTGGTCTTCCTTA	GCAAACGCCGTCTTAATCAC	3.56	0.16	<0.01
Ara_SSH-S-L_C14		cutilin-1 precursor	TCCCTTTCCGACCTGAATCT	CCGTCCATTCCCAGTAGACA	66.63	10.54	<0.01
Ara_SSH-S-L_C20		methionine-rich storage protein	CACCTCCCTGATGTCATCGT	GCTGTATTCATCGGCAAGGA	3.9	0.23	<0.01
Ara_SSH-S-L_C26		osiris 20	TCGTCCTCAAACCAGTCACC	CGTTCGTGAAGGCGTTACAT	1.48	0.21	ND
Ara_SSH-S-L_C36		dusky-like	GCCAATCAGCCTCAGTGGTA	GACGCCGTAATCAGCACCTA	2.8	0.43	<0.01
Ara_SSH-S-L_C52		cuticlin-1 /plasminogen/hepatocyte growth factor protein	CATACTCGGCAGACCGACAT	TCGAAAGAGTTCCAGGCAAG	75.37	15.13	<0.01
Ara_SSH-S-L_C58		beta-glucan recognition protein	TCGAAATGCGGAATTGAAAC	GTCTTGGTTGTGGTGCTGGT	2.44	0.1	<0.01
Ara_SSH-S-L_C60		yellow-d	TGTATCCGGACCCAACACAT	AGTGCCATGCCTAACACACC	4.35	0.93	<0.01
Ara_SSH-S-L_C61		cutilin-1 precursor	CTGAGCAATGTTCCGATGGT	CGTTGCTCTACGTTGCCTTC	24.32	2.35	<0.01
Ara_SSH-S-L_C62		osiris 9	ATGGAATCACCTTCGCAAGA	TGGCTGTCCAGGAAATCAAC	3.09	1	<0.01
Ara_SSH-S-L_C64		doublesex cognate 73a	CGCAGTTTATGTGCGTTTGA	CGCATCTCCGATACAGCTTC	22.87	0.78	<0.01
Ara_SSH-S-L_C74		moderately methionine rich storage protein	TCGCACAGTTTGTTGTCGAG	CCGCCTTACGAGATCTACCC	5.66	0.8	<0.01
Ara_SSH-S-L_C76		heat shock protein 70	TGATAACCAGCCTGGAGTGC	ATACCGTTTGCGTCGATGTC	1.57	0.42	<0.01
Ara_SSH-S-L_C88		chk1 checkpoint-like protein	ACCATGGTTGTCACGGGTAA	TGCCTTCCTTGGATGTGGTA	1.38	0.4	ND
Ara_SSH-S-L_C98		os-d-like os-d1	ATGCATTCTGCTTGCCTTTC	CGCATGCGCTACAATCAATA	N/A	N/A	N/A
Ara_SSH-S-L_C115		osiris 9	TTTGCAGCTGTCAAGGGTCT	GGGTGAGCCACGACTTCATA	14.81	3.68	<0.01
Ara_SSH-S-L_C135		prophenol oxidase activating enzyme 3	CAACTCGCGTATCTGCATCA	ACGACCATTCTCTTCCGACA	2.16	0.26	<0.01
Ara_SSH-S-L_C146		nuclear hormone receptor e75	CGAATCAGCTCGCAGTCCTA	CACCGAGAGCTTCTTCATCG	2.39	0.81	<0.01
Ara_SSH-S-L_NC128		C-type lectin	TTGACGCAAGAAACATCTGC	CCGATGTCCAAATGTAACGA	2.43	0.6	<0.01
Ara_SSH-S-L_NC138		heat shock protein	GGAAGGCAAACACGAAGAGA	AACGGGATTCAACAGTTTCG	4.1	0.16	<0.01
Ara_SSH-S-L_NC188		osiris 20	GAGCAATGCCAATGATGATG	CGCTGGAGTTGAAGGAGTTC	0.97	0.09	ND
Ara_SSH-S-L_NC192		beta-glucan recognition protein	GGCACCTCTCGATGAATTGT	TTGGGAACCAGGAATCTTTG	2.35	0.04	<0.01
Ara_SSH-S-L_NC197		27 kda hemolymph protein	GCGTTAAAGGCTTGTTCGAC	CAGCGTGTGAATGCAAGTCT	1.58	0.1	<0.01
Ara_SSH-S-L_NC596		peptidoglycan recognition protein	ATGTGAGGTTGGACGAGGAC	TCAGTCCATCCCATCCTTTC	1.08	0.07	ND
Ara_SSH-L-S_NC80		bilin-binding protein	TACGGCACTGGTGTTTGGTA	ATCACACCACCATCCCATTT	1.42	0.03	ND
Higher in SD
Ara_SSH-L-S_C1		vitellin-degrading protease	TGCTGGAAATCCAGAAGGTG	CGTCAATCCAGCTTCTCAGG	202.72	36.23	<0.01
Ara_SSH-L-S_C2		cuticle protein	CGTCGCTGAAACTCCTGAAG	GTTCCACTGTCCGTTGTTGG	77.88	18.95	<0.01
Ara_SSH-L-S_C8		cuticle protein	TGTGGAGGAATACGCTCACC	GGCTCTCGTGCTGAGACTTG	206.89	38.73	<0.01
Ara_SSH-L-S_C14		cuticle protein	CTCGAAGCTGATGGCTCTGT	GGCAGAGTTGCTGACTACGG	375.55	28.65	<0.01
Ara_SSH-L-S_C19		rrm domain-containing protein	CAGTAGCCGTCAGCAAGGTC	ATCCGCCGAGACCAGAGTAT	275.92	15.38	<0.01
Ara_SSH-L-S_C23		yellow-y	TAAGCAGCAAGCCCTTCAGA	CGAACAGCTTGTTCCTCCAG	N/A	N/A	N/A
Ara_SSH-L-S_C26		cuticular protein ld-cp1v1	CGACCCAACTGGACAAAGAA	CGGGCAGGTACTGTTGTGAT	247.7	34.94	<0.01
Ara_SSH-L-S_C29		Gasp protein	CCTGGACTCGCTTACGACAG	TATTTGCGGCAATCTTCTGG	7.66	1.42	<0.01
Ara_SSH-L-S_C32		yellow	CTGATCCGTGTTCAGGTCGT	TTTCCTATGCTGCTCCCGTA	1235.21	204.34	<0.01
Ara_SSH-L-S_C47		chemosensory protein	TACCCGAGGCAGTTGAAACA	CTTCCCATTGTTTCGGGAAT	26.71	2.92	<0.01
Ara_SSH-L-S_C57		carotinoid oxygenase	AGCGAGTGGGTCACTCTGAA	CTTCGCAATTCCTGAACCAA	1.63	0.62	n.s.
Ara_SSH-L-S_C59		c-type lectin	GGCATTTGGTGAGCCAGATA	TTCCGTGCAGTTGACATCAG	1.36	0.08	ND
Ara_SSH-L-S_C61		zinc carboxypeptidase a 1	GCTCACGAGCTCAAACCGTA	TCTATTTGGGTCAGCGCCTA	634.16	101.39	<0.01
Ara_SSH-L-S_C67		enhancer of split mgamma	TGATCGCTTCAGAGCTGGAT	GCAGCACGCTGGATATCATT	2.03	0.37	<0.01
Ara_SSH-L-S_C79		defense protein hdd11	CCTGCACCTCGTGTCTGAGT	TCTTGGGATCATGTCCTTGC	23.87	2.96	<0.01
Ara_SSH-L-S_C87		cytochrome p450	ATCGCTCCCACTTTCCACTT	GTGGCAATCGAAGAATCCAG	10.71	2.59	<0.01
Ara_SSH-L-S_C94		yellow-e	GGCGAGTGCAACACTAGAGG	ATAGCCTGTCCCAACCGACT	N/A	N/A	N/A
Ara_SSH-L-S_C99		dopa decarboxylase	TTCTACGTCGTGGCCACTCT	CGTCAACGTGCAACCAGATA	N/A	N/A	N/A
Ara_SSH-L-S_C102		tyrosine hydroxylase	TGAAGATGCCACTCAACACG	GCGCATACGAAGAAGCAAAG	39.48	5.83	<0.01
Ara_SSH-L-S_C116		translationally controlled tumor protein	GGGCAAGAAGCCGTAGTTTC	TCCGAGAACATCTCGTCACC	1.04	0.22	ND
Ara_SSH-L-S_C122		adenosine deaminase related growth factor	CGAGCCAAGATCCTACGAGA	GGTGAAGAAGTGACGGGAGA	0.93	0.18	ND
Ara_SSH-L-S_C126		venom carboxylesterase/juvenile hormone esterase	TCGATTGTCCTCAAGCACCT	AGCGTTGGGAAGATCAGGTT	6.42	0.9	<0.01
Ara_SSH-L-S_C130		bilin binding protein 3	GGGATACGCTATCGCCTACA	TCGACGTTCTTGAGGGTGTC	1.07	0.23	ND
Ara_SSH-L-S_C139		c-type lectin	CGCGACTTTCTCCAAACAAG	GGTTCTCCAGGAGCCCATAG	5.49	0.14	<0.01
Ara_SSH-L-S_C149		osiris 20	GAAGATGAAAGCGCTGATGC	GCGCTTCTGTTGGAGTCATC	1.06	0.92	ND
Ara_SSH-L-S_C156		cuticle protein	CGCTGAAATTCAAGGCAGAG	TTTGAGCAGCAGCAGTCTGA	145.18	18.73	<0.01
Ara_SSH-L-S_NC20		ferritin light chain	AGCACGTGACCAAGAGAGGT	CGCGTTCAGCTATTTCCTTC	1.92	0.44	<0.01
Ara_SSH-L-S_NC24		diapause bioclock protein	CATCCACGAGACTGGAGACA	GCAATCACGCTGTCAAAGAA	29.57	2.27	<0.01
Ara_SSH-L-S_NC111		imaginal disc growth factor	CAACGGTGAAGGAGGTTTGT	GAGCAGAGTCCACGGAAATC	1.593	0.11	<0.01
Ara_SSH-L-S_NC132		acheron	GAACGAAACTACGCCGGATA	TCTCGACTGAGGGTCGATCT	23.19	1.65	<0.01
Ara_SSH-L-S_NC133		fau protein	ACAGCGCAACTCTTACAGCA	CTGCTAGACCGCTCGCTAGT	0.99	0.13	ND
Ara_SSH-L-S_NC140		farnesoic acid o-methyltransferase	TGGAAGAGACGGAGAGGCTA	CCTGTGCAGACTCCAACAAA	1.33	0.04	ND
Ara_SSH-L-S_NC159		Gasp protein	CCTTCGATGCTTCTGACTCC	GAGAAGCTTCACCGTTCCAG	4.52	0.44	<0.01
Ara_SSH-L-S_NC386		diapause bioclock protein	TTCGCTTGGCTAGTCCTGAT	TCTCCAGTCTCGTGGATGTG	29.2	2.93	<0.01
Ara_SSH-S-L_C89		bax inhibitor-1-like protein	CAGCAATTGTTGGAGCAGGT	CCCATTCCCATACCTGATGTT	1.84	0.14	<0.01
Ara_SSH-S-L_C18		neuronal pentraxin-2	AAACACCAAGGAGGCGAGTT	GGGCAGGTACCACGTATTCA	7.61	2.01	<0.01
Ara_SSH-S-L_NC169		cecropin b	GCTGTCTCTGACGAATGCAG	TGGTCCGGCTTTGATGATAC	4.31	0.27	<0.01
Ara_SSH-S-L_NC203		c-type lectin	GCCAGGAATTAAGTGGCAAG	TAACCCGCCTCTTTGAGTGT	4.75	0.2	<0.01
Ara_SSH-S-L_NC324		antimicrobial peptide moricin	TACTCTCTCTCGCGCCAAAT	GCCTTTATCCCTTTCCCAAC	1.26	0.03	<0.01
Ara_SSH-S-L_NC573		catalase	CCCGCTTCAGATCAACTTGT	TGAAGTAAAGCTGGGCCATT	1.68	0.15	n.s.
Ara_SSH-S-L_NC598		arylphorin subunit alpha	GGTGAACACGGACGACAAAT	AGGCGAAATAAAGCAACAGC	3.26	1.58	<0.01
Controls
ARA-EF1a		elongation factor 1-alpha	CAACCACCCTGGTCAAATCT	CTGAACGACGGTCAACCTTT
ARA-RpL10		ribosomal protein rpl10	GGCAAGGACCAGTTTCACAT	CCAGTCTGGAGCCTATCAGC
ARA-EIF4a		eukaryotic initiation factor 4a	GGTGCCATAGCATTCCAGTT	GGCTGCCCACCTAATACTCA
ARA-RpS8		ribosomal protein rps8	TGTTGTTGATGCCACACCTT	GATTGCCTCCTCAGCTTCAG
